# Supplementary material for: ExermiR‐129‐3p Enhances Muscle Function by Improving Mitochondrial Activity Through PARP1 Inhibition
Source: J Cachexia Sarcopenia Muscle. 2025 Apr 20;16(2):e13823. doi: 10.1002/jcsm.13823 (PMC12010049; doi:10.1002/jcsm.13823)
Supplement: Supplementary file 1 — Table S1 List of differentially expressed miRNAs in Ctrl vs. exercised mouse muscle. [file JCSM-16-e13823-s002.xlsx]

## Sheet: up
Probe Name	NS Probe ID	Class Name	Ctrl 1	Ctrl 2	Ctrl 3	Exer 1	Exer 2	Exer 3	AVER-Ctrl	AVER-Exer	p-value	Fold change
mmu-miR-375	nmiR01332.1:1	Endogenous1	8.41	7.27	4.82	25.81	8.77	13.16	6.83333	15.9133	0.156733	2.32878
mmu-miR-409-3p	nmiR01346.1:1	Endogenous1	4.67	2.08	3.86	8.15	8.77	7.74	3.53667	8.22	0.00467783	2.32422
mmu-miR-673-5p	nmiR01481.1:1	Endogenous1	1.87	5.19	5.79	1.36	13.16	10.07	4.28333	8.19667	0.354142	1.91362
mmu-miR-509-3p	nmiR01426.1:1	Endogenous1	5.61	7.27	7.71	14.94	14.25	10.07	6.86333	13.0867	0.0195881	1.90675
mmu-miR-582-3p	nmiR01445.1:1	Endogenous1	14.01	8.31	12.54	14.94	26.31	24.01	11.62	21.7533	0.0588336	1.87206
mmu-miR-615-5p	nmiR01453.1:1	Endogenous1	9.34	3.12	1.93	12.23	8.77	5.42	4.79667	8.80667	0.25545	1.836
mmu-miR-669h-5p	nmiR01470.1:1	Endogenous1	16.82	18.7	21.22	25.81	40.56	35.62	18.9133	33.9967	0.0288792	1.7975
mmu-miR-18b	nmiR01109.1:1	Endogenous1	14.01	8.31	9.64	23.09	17.54	16.26	10.6533	18.9633	0.0375299	1.78004
mcmv-miR-M95-1-5p	nmiR01599.1:1	Endogenous2	9.34	8.31	4.82	17.66	8.77	12.39	7.49	12.94	0.135488	1.72764
mmu-miR-1839-3p	nmiR01090.1:1	Endogenous1	10.28	7.27	10.61	16.3	9.87	22.46	9.38667	16.21	0.145923	1.72692
mcmv-miR-m107-1-5p	nmiR01582.1:1	Endogenous2	24.29	20.77	14.47	31.24	37.27	34.07	19.8433	34.1933	0.0129318	1.72316
mmu-miR-706	nmiR01514.1:1	Endogenous1	11.21	7.27	8.68	14.94	18.64	13.16	9.05333	15.58	0.0301917	1.72091
mmu-miR-743a	nmiR01531.1:1	Endogenous1	6.54	6.23	4.82	8.15	8.77	13.16	5.86333	10.0267	0.0665507	1.71006
mmu-miR-715	nmiR01523.1:1	Endogenous1	7.47	3.12	6.75	8.15	12.06	9.29	5.78	9.83333	0.0847669	1.70127
mmu-miR-465c-5p	nmiR01378.1:1	Endogenous1	10.28	5.19	9.64	16.3	9.87	16.26	8.37	14.1433	0.0966205	1.68977
mmu-miR-1960	nmiR01163.1:1	Endogenous1	13.08	6.23	17.36	21.73	17.54	20.91	12.2233	20.06	0.0878175	1.64112
mmu-miR-693-3p	nmiR01501.2:2	Endogenous1	7.47	7.27	12.54	13.58	13.16	17.04	9.09333	14.5933	0.0602245	1.60484
mmu-miR-297b-5p	nmiR01254.1:1	Endogenous1	5.61	6.23	5.79	10.87	8.77	8.52	5.87667	9.38667	0.0102393	1.59728
mmu-miR-718	nmiR01525.2:2	Endogenous1	7.47	6.23	4.82	6.79	9.87	12.39	6.17333	9.68333	0.121599	1.56857
mmu-miR-1187	nmiR01022.1:1	Endogenous1	41.11	39.47	36.65	59.77	63.58	60.4	39.0767	61.25	0.000226898	1.56743
mmu-miR-330	nmiR01289.1:1	Endogenous1	26.16	17.66	21.22	39.39	32.89	29.43	21.68	33.9033	0.0329229	1.56381
mmu-miR-190b	nmiR01119.1:1	Endogenous1	7.47	6.23	9.64	14.94	12.06	9.29	7.78	12.0967	0.0868398	1.55484
mmu-miR-1950	nmiR01153.1:1	Endogenous1	1.87	8.31	4.82	12.23	3.29	7.74	5	7.75333	0.435682	1.55067
mmu-miR-138	nmiR01059.1:1	Endogenous1	2.8	1.04	4.82	1.36	6.58	5.42	2.88667	4.45333	0.46091	1.54273
mmu-miR-1897-3p	nmiR01104.1:1	Endogenous1	5.61	5.19	3.86	4.08	7.67	10.84	4.88667	7.53	0.261333	1.54093
mmu-miR-696	nmiR01505.1:1	Endogenous1	2.8	4.15	7.71	4.08	9.87	8.52	4.88667	7.49	0.317452	1.53274
mmu-miR-292-5p	nmiR01246.1:1	Endogenous1	28.96	25.97	20.25	24.45	44.95	45.69	25.06	38.3633	0.14721	1.53086
mmu-miR-383	nmiR01343.1:1	Endogenous1	6.54	9.35	7.71	10.87	10.96	13.94	7.86667	11.9233	0.0352417	1.51568
mmu-miR-466i	nmiR01389.1:1	Endogenous1	8.41	9.35	5.79	16.3	13.16	6.2	7.85	11.8867	0.271679	1.51423
mmu-miR-219	nmiR01222.2:2	Endogenous1	13.08	11.43	8.68	14.94	19.73	15.49	11.0633	16.72	0.0463579	1.5113
mmu-miR-464	nmiR01374.1:1	Endogenous1	28.03	19.74	21.22	29.89	40.56	33.3	22.9967	34.5833	0.0459392	1.50384
mmu-miR-335-3p	nmiR01292.1:1	Endogenous1	21.49	13.5	30.86	29.89	37.27	30.98	21.95	32.7133	0.122913	1.49036
mmu-miR-1942	nmiR01143.1:1	Endogenous1	42.04	41.55	39.54	62.49	55.91	65.05	41.0433	61.15	0.00206676	1.48989
mmu-miR-147	nmiR01071.1:1	Endogenous1	5.61	10.39	13.5	13.58	13.16	17.04	9.83333	14.5933	0.141465	1.48407
mmu-miR-505	nmiR01425.1:1	Endogenous1	26.16	21.81	11.57	28.53	31.79	27.88	19.8467	29.4	0.100503	1.48136
mmu-miR-1192	nmiR01026.1:1	Endogenous1	3.74	4.15	2.89	1.36	9.87	4.65	3.59333	5.29333	0.534634	1.4731
mmu-miR-466a-5p+mmu-miR-466e-5p	nmiR01380.1:1	Endogenous1	8.41	9.43	10.57	12.23	16.44	13.16	9.47	13.9433	0.0345895	1.47237
mmu-miR-351	nmiR01321.2:2	Endogenous1	14.95	4.15	7.71	14.94	12.06	12.39	8.93667	13.13	0.27335	1.46923
mmu-miR-1952	nmiR01155.1:1	Endogenous1	25.23	36.36	22.18	36.68	40.56	45.69	27.9233	40.9767	0.0606102	1.46747
mmu-miR-712	nmiR01520.1:1	Endogenous1	5.61	6.23	9.64	12.23	9.87	9.29	7.16	10.4633	0.0988479	1.46136
mmu-miR-302b	nmiR01265.2:2	Endogenous1	14.95	17.66	18.32	29.89	21.93	22.46	16.9767	24.76	0.0482593	1.45847
mmu-miR-186	nmiR01094.1:1	Endogenous1	9.34	11.43	7.71	8.15	18.64	14.71	9.49333	13.8333	0.251896	1.45716
mmu-miR-511	nmiR01428.1:1	Endogenous1	8.41	4.15	9.64	9.51	14.25	8.52	7.4	10.76	0.238552	1.45405
mmu-miR-1929	nmiR01124.1:1	Endogenous1	42.98	22.85	27	46.19	48.24	40.27	30.9433	44.9	0.101411	1.45104
mmu-miR-1946a	nmiR01147.1:1	Endogenous1	17.75	16.62	25.07	28.53	31.79	25.56	19.8133	28.6267	0.0512348	1.44482
mmu-miR-211	nmiR01200.1:1	Endogenous1	5.61	1.04	5.79	8.15	4.39	5.42	4.14667	5.98667	0.391439	1.44373
mmu-miR-129-3p	nmiR01046.1:1	Endogenous1	25.83	25.97	20.25	35.32	37.27	30.98	24.0167	34.5233	0.0165395	1.43747
mmu-miR-1	nmiR01009.1:1	Endogenous1	34476.5	46347.8	43906.5	55625.1	51784.4	71815.3	41576.9	59741.6	0.0633574	1.43689
mmu-miR-290-5p	nmiR01240.1:1	Endogenous1	26.16	16.62	21.22	31.24	29.6	30.98	21.3333	30.6067	0.0296396	1.43469
mmu-miR-543	nmiR01437.1:1	Endogenous1	43.91	42.59	49.18	61.13	78.93	54.21	45.2267	64.7567	0.0627308	1.43182
mmu-miR-1962	nmiR01165.1:1	Endogenous1	21.49	27.01	19.29	32.6	33.98	30.2	22.5967	32.26	0.0192272	1.42764
mmu-miR-1955	nmiR01158.1:1	Endogenous1	5.61	10.39	6.75	9.51	12.06	10.84	7.58333	10.8033	0.117534	1.42462
mmu-miR-703	nmiR01511.1:1	Endogenous1	8.41	11.43	5.79	14.94	9.87	11.62	8.54333	12.1433	0.178011	1.42138
mmu-miR-363	nmiR01325.1:1	Endogenous1	7.47	6.23	11.57	12.23	12.06	11.62	8.42333	11.97	0.0942954	1.42105
mmu-miR-1903	nmiR01114.1:1	Endogenous1	38.31	20.77	33.75	43.47	47.14	40.27	30.9433	43.6267	0.0868545	1.40989
mmu-miR-764-5p	nmiR01542.1:1	Endogenous1	34.57	16.62	28.93	36.68	35.08	41.04	26.7067	37.6	0.123181	1.40789
mmu-miR-546	nmiR01439.1:1	Endogenous1	14.01	8.31	4.82	1.36	25.21	11.62	9.04667	12.73	0.645144	1.40715
mmu-miR-224	nmiR01228.1:1	Endogenous1	28.96	15.58	22.18	39.39	20.83	33.3	22.24	31.1733	0.252694	1.40168
mmu-miR-206	nmiR01193.1:1	Endogenous1	1489.23	1658.88	946.04	965.85	2582.81	2176.06	1364.72	1908.24	0.363949	1.39827
mmu-miR-665	nmiR01459.1:1	Endogenous1	32.7	23.89	26.04	39.39	44.95	30.2	27.5433	38.18	0.103051	1.38618
mmu-miR-664	nmiR01458.1:1	Endogenous1	56.99	43.63	50.15	91.02	55.91	61.95	50.2567	69.6267	0.167506	1.38542
mcmv-miR-m01-3	nmiR01579.1:1	Endogenous2	40.17	36.36	27	42.11	52.62	48.01	34.51	47.58	0.0577456	1.37873
mmu-miR-504	nmiR01424.1:1	Endogenous1	15.88	22.85	25.07	27.17	32.89	27.88	21.2667	29.3133	0.0714609	1.37837
mmu-miR-1894-3p	nmiR01100.1:1	Endogenous1	5.61	11.43	10.61	14.94	7.67	15.49	9.21667	12.7	0.325102	1.37794
mmu-miR-669o	nmiR01475.1:1	Endogenous1	9.34	11.43	16.39	16.3	20.83	13.94	12.3867	17.0233	0.186082	1.37433
mmu-miR-704	nmiR01512.2:2	Endogenous1	16.82	19.74	20.25	28.53	28.5	20.91	18.9367	25.98	0.0626199	1.37194
mmu-miR-678	nmiR01487.1:1	Endogenous1	42.04	48.82	54	51.62	66.87	79.76	48.2867	66.0833	0.114362	1.36856
mmu-miR-449a	nmiR01362.1:1	Endogenous1	17.75	17.66	9.64	19.02	28.5	13.94	15.0167	20.4867	0.339068	1.36426
mmu-miR-1894-5p	nmiR01101.1:1	Endogenous1	20.55	12.46	20.25	25.81	21.93	24.78	17.7533	24.1733	0.0905568	1.36162
mmu-miR-1188	nmiR01023.1:1	Endogenous1	34.57	28.05	26.04	38.04	48.24	34.07	29.5533	40.1167	0.099447	1.35743
mmu-miR-654-3p	nmiR01456.1:1	Endogenous1	30.83	40.51	42.43	42.11	58.1	53.43	37.9233	51.2133	0.0893103	1.35044
mmu-miR-105	nmiR01014.1:1	Endogenous1	30.83	31.16	21.22	42.11	36.18	34.07	27.7367	37.4533	0.074514	1.35032
mmu-miR-802	nmiR01548.1:1	Endogenous1	12.15	9.35	11.57	16.3	12.06	16.26	11.0233	14.8733	0.0793738	1.34926
mmu-miR-682	nmiR01491.1:1	Endogenous1	30.83	14.54	7.71	25.81	23.02	22.46	17.6933	23.7633	0.43088	1.34307
mmu-miR-1186	nmiR01020.1:1	Endogenous1	8.41	6.23	7.71	8.15	10.96	10.84	7.45	9.98333	0.086499	1.34004
mmu-miR-331-3p	nmiR01290.1:1	Endogenous1	28.03	25.97	26.04	27.17	40.56	39.49	26.68	35.74	0.105628	1.33958
mmu-miR-708	nmiR01516.1:1	Endogenous1	35.5	30.12	27	31.24	53.72	38.72	30.8733	41.2267	0.216415	1.33535
mmu-miR-876-5p	nmiR01557.1:1	Endogenous1	10.28	4.15	6.75	6.79	9.87	11.62	7.06	9.42667	0.355828	1.33522
mmu-miR-341	nmiR01302.1:1	Endogenous1	1.87	3.12	3.86	2.72	4.39	4.65	2.95	3.92	0.311659	1.32881
mmu-miR-376a	nmiR01333.1:1	Endogenous1	1155.69	1316.09	1162.06	1179.12	1883.39	1762.53	1211.28	1608.35	0.15051	1.32781
mmu-miR-669g	nmiR01468.1:1	Endogenous1	20.55	16.62	18.32	27.17	26.31	20.13	18.4967	24.5367	0.0724854	1.32655
mmu-miR-714	nmiR01522.2:2	Endogenous1	44.85	31.16	30.86	52.98	50.43	37.95	35.6233	47.12	0.153898	1.32273
mmu-miR-509-5p	nmiR01427.1:1	Endogenous1	39.24	24.93	33.75	42.11	49.33	37.95	32.64	43.13	0.120507	1.32138
mmu-miR-448	nmiR01361.1:1	Endogenous1	25.23	24.93	22.18	27.17	35.08	33.3	24.1133	31.85	0.0402167	1.32085
mmu-miR-702	nmiR01510.1:1	Endogenous1	10.28	8.31	8.68	9.51	10.96	15.49	9.09	11.9867	0.202	1.31867
mmu-miR-376b	nmiR01334.1:1	Endogenous1	20.55	7.27	11.57	20.38	19.73	11.62	13.13	17.2433	0.441654	1.31328
mmu-miR-466c-5p	nmiR01382.1:1	Endogenous1	26.16	16.62	13.5	29.89	23.02	20.91	18.76	24.6067	0.279187	1.31166
mmu-miR-582-5p	nmiR01446.1:1	Endogenous1	13.08	12.46	11.57	17.66	13.16	17.81	12.37	16.21	0.0728263	1.31043
mmu-miR-29b	nmiR01259.1:1	Endogenous1	572.71	797.76	648.05	800.12	961.43	879.72	672.84	880.423	0.0622205	1.30852
mmu-miR-466d-3p	nmiR01383.1:1	Endogenous1	46.71	27.01	45.33	59.77	47.14	48.79	39.6833	51.9	0.177977	1.30785
mmu-miR-1964	nmiR01167.1:1	Endogenous1	31.77	37.39	32.79	38.04	41.66	53.43	33.9833	44.3767	0.104035	1.30584
mmu-miR-707	nmiR01515.1:1	Endogenous1	4.67	7.27	4.82	2.72	9.87	9.29	5.58667	7.29333	0.523254	1.30549
mmu-miR-692	nmiR01500.1:1	Endogenous1	6.54	6.23	6.75	9.51	6.58	9.29	6.50667	8.46	0.110046	1.3002
NEG_A	ERCC_00096.1:230	Negative	11	16	17	12	15	30	14.6667	19	0.501278	1.29545
mmu-miR-883b-5p	nmiR01568.1:1	Endogenous1	22.42	17.66	19.29	20.38	28.5	27.88	19.79	25.5867	0.121762	1.29291
mmu-miR-331-5p	nmiR01291.1:1	Endogenous1	36.44	18.7	17.36	29.89	29.6	34.07	24.1667	31.1867	0.32868	1.29048
mmu-miR-467e	nmiR01397.1:1	Endogenous1	35.5	30.12	35.68	48.9	42.75	38.72	33.7667	43.4567	0.049461	1.28697
mmu-miR-9	nmiR01569.1:1	Endogenous1	14.95	35.32	31.82	32.6	29.6	43.37	27.3633	35.19	0.358527	1.28603
mmu-miR-467b	nmiR01394.1:1	Endogenous1	10.28	12.46	9.64	8.15	18.64	14.71	10.7933	13.8333	0.392761	1.28166
mmu-miR-489	nmiR01411.1:1	Endogenous1	18.69	13.5	23.14	21.73	27.41	21.68	18.4433	23.6067	0.200553	1.27996
mmu-miR-463	nmiR01373.1:1	Endogenous1	36.44	37.39	35.68	51.62	43.85	44.14	36.5033	46.5367	0.0179504	1.27486
mmu-miR-879	nmiR01561.1:1	Endogenous1	36.44	37.39	27.97	42.11	42.75	44.92	33.9333	43.26	0.040085	1.27485
mmu-miR-187	nmiR01095.1:1	Endogenous1	41.11	39.47	30.86	50.26	39.47	51.88	37.1467	47.2033	0.116066	1.27073
mmu-miR-181b+mmu-miR-181d	nmiR01086.1:1	Endogenous1	32.7	24.93	35.68	39.39	44.95	34.07	31.1033	39.47	0.135673	1.269
mmu-miR-466d-5p	nmiR01384.1:1	Endogenous1	22.42	29.08	17.36	24.45	29.6	33.3	22.9533	29.1167	0.221035	1.26852
mmu-miR-208a	nmiR01195.2:2	Endogenous1	9.34	9.35	16.39	16.3	14.25	13.94	11.6933	14.83	0.271691	1.26824
mmu-miR-1949	nmiR01151.1:1	Endogenous1	9.34	6.23	8.68	9.51	14.25	6.97	8.08333	10.2433	0.40705	1.26722
mmu-miR-31	nmiR01275.1:1	Endogenous1	49.52	37.39	35.68	52.98	50.43	51.88	40.8633	51.7633	0.0691779	1.26674
mmu-miR-188-3p	nmiR01096.1:1	Endogenous1	7.47	7.27	7.71	8.15	10.96	9.29	7.48333	9.46667	0.0742246	1.26503
mmu-miR-410	nmiR01348.2:2	Endogenous1	28.96	28.05	28.93	63.85	19.73	24.78	28.6467	36.12	0.620421	1.26088
mmu-miR-1982	nmiR01178.1:1	Endogenous1	8.41	5.19	6.75	9.51	9.87	6.2	6.78333	8.52667	0.307738	1.257
mghv-miR-M1-5	nmiR01604.1:1	Endogenous2	47.65	31.16	42.43	54.34	54.81	42.59	40.4133	50.58	0.181727	1.25157
NEG_E	ERCC_00098.1:785	Negative	10	8	10	8	6	21	9.33333	11.6667	0.648949	1.25
mmu-miR-293	nmiR01247.1:1	Endogenous1	9.34	11.43	13.5	16.3	16.44	10.07	11.4233	14.27	0.304603	1.2492
LIG_NEG_C	nmiR00803.1:1	Ligation	8.41	2.08	4.82	5.43	4.39	9.29	5.10333	6.37	0.620262	1.2482
mmu-miR-760	nmiR01537.1:1	Endogenous1	42.98	28.05	52.08	48.9	55.91	48.79	41.0367	51.2	0.241038	1.24766
mmu-miR-1933-3p	nmiR01129.1:1	Endogenous1	9.34	2.08	4.82	5.43	10.96	3.87	5.41333	6.75333	0.679983	1.24754
mmu-miR-1941-3p	nmiR01141.1:1	Endogenous1	35.5	36.36	30.86	38.04	35.08	54.98	34.24	42.7	0.258626	1.24708
mmu-miR-323-3p	nmiR01279.1:1	Endogenous1	40.17	41.55	24.11	47.55	47.14	37.17	35.2767	43.9533	0.255642	1.24596
mmu-miR-124	nmiR01036.2:2	Endogenous1	50.45	32.2	50.15	54.34	50.43	60.4	44.2667	55.0567	0.18232	1.24375
mcmv-miR-m108-2-3p	nmiR01584.1:1	Endogenous2	1.87	5.19	6.75	4.08	7.67	5.42	4.60333	5.72333	0.563309	1.2433
mmu-miR-421	nmiR01351.1:1	Endogenous1	39.24	34.28	36.65	48.9	43.85	44.14	36.7233	45.63	0.0149194	1.24253
mmu-miR-669j	nmiR01472.1:1	Endogenous1	29.9	19.74	24.11	23.09	32.89	35.62	24.5833	30.5333	0.28369	1.24203
B2m	NM_009735.3:177	Housekeeping	326.06	329.28	233.38	307.01	357.38	436.76	296.24	367.05	0.223048	1.23903
mmu-miR-1946b	nmiR01148.1:1	Endogenous1	3.74	3.12	6.75	8.15	3.29	5.42	4.53667	5.62	0.579444	1.2388
mmu-miR-878-5p	nmiR01560.1:1	Endogenous1	7.47	6.23	16.39	8.15	12.06	17.04	10.03	12.4167	0.592233	1.23795
mcmv-miR-m21-1	nmiR01587.1:1	Endogenous2	34.57	28.05	32.79	39.39	43.85	34.85	31.8033	39.3633	0.0803341	1.23771
mmu-miR-698	nmiR01507.1:1	Endogenous1	11.21	11.43	8.68	10.87	15.35	12.39	10.44	12.87	0.199756	1.23276
mmu-miR-96	nmiR01573.1:1	Endogenous1	32.7	21.81	34.72	32.6	33.98	43.37	29.7433	36.65	0.258371	1.23221
mmu-miR-3470a+mmu-miR-3470b	nmiR01310.1:1	Endogenous1	42.98	18.7	27.97	32.6	38.37	39.49	29.8833	36.82	0.400998	1.23212
mcmv-miR-m108-1	nmiR01583.1:1	Endogenous2	42.98	30.12	33.75	44.83	41.66	44.92	35.6167	43.8033	0.108519	1.22985
mmu-miR-183	nmiR01089.1:1	Endogenous1	36.44	30.12	31.82	40.75	32.89	47.24	32.7933	40.2933	0.17524	1.22871
mmu-miR-694	nmiR01503.1:1	Endogenous1	18.69	25.97	23.14	33.96	25.21	24.01	22.6	27.7267	0.246999	1.22684
mmu-miR-882	nmiR01564.1:1	Endogenous1	29.9	34.28	29.9	43.47	28.5	43.37	31.36	38.4467	0.243351	1.22598
mmu-miR-297b-3p	nmiR01253.1:1	Endogenous1	3.74	8.31	4.82	6.79	7.67	6.2	5.62333	6.88667	0.430925	1.22466
mcmv-miR-m108-2-5p.1	nmiR01585.1:1	Endogenous2	32.7	30.12	21.22	36.68	40.56	25.56	28.0133	34.2667	0.332956	1.22323
mmu-miR-101b	nmiR01012.1:1	Endogenous1	221.42	190.09	237.23	297.5	240.08	255.55	216.247	264.377	0.0944289	1.22257
mmu-miR-423-5p	nmiR01353.1:1	Endogenous1	45.78	43.63	38.57	58.41	57.01	41.04	42.66	52.1533	0.186836	1.22253
cel-miR-248	nmiR01612.1:1	SpikeIn	2.8	8.31	7.71	6.79	7.67	8.52	6.27333	7.66	0.48752	1.22104
mmu-miR-381	nmiR01341.2:2	Endogenous1	107.44	77.91	83.9	160.3	93.18	75.12	89.75	109.533	0.510755	1.22043
mmu-miR-2134	nmiR01204.1:1	Endogenous1	7.47	5.19	11.57	10.87	10.96	7.74	8.07667	9.85667	0.453456	1.22039
mmu-miR-139-3p	nmiR01060.1:1	Endogenous1	8.41	5.19	7.71	10.87	6.58	8.52	7.10333	8.65667	0.381035	1.21868
mmu-miR-878-3p	nmiR01559.1:1	Endogenous1	17.75	13.5	3.86	20.38	15.35	6.97	11.7033	14.2333	0.678689	1.21618
mmu-miR-3474	nmiR01314.1:1	Endogenous1	14.95	14.54	15.43	19.02	20.83	14.71	14.9733	18.1867	0.154516	1.2146
mmu-miR-1893	nmiR01099.1:1	Endogenous1	32.7	16.62	17.36	25.81	29.6	25.56	22.2267	26.99	0.427664	1.21431
mmu-miR-434-5p	nmiR01360.1:1	Endogenous1	34.57	25.97	37.61	36.68	46.04	36.4	32.7167	39.7067	0.211949	1.21365
mmu-miR-1956	nmiR01159.1:1	Endogenous1	30.83	21.81	48.22	38.04	47.14	37.17	33.62	40.7833	0.440863	1.21307
mmu-miR-541	nmiR01434.1:1	Endogenous1	41.11	24.93	45.33	40.75	53.72	40.27	37.1233	44.9133	0.36442	1.20984
mmu-miR-875-3p	nmiR01554.1:1	Endogenous1	53.25	30.12	41.47	57.05	48.24	45.69	41.6133	50.3267	0.310601	1.20939
mmu-miR-467h+mmu-miR-669d+mmu-miR-669l	nmiR01400.1:1	Endogenous1	28.96	36.36	27.97	42.11	31.79	38.72	31.0967	37.54	0.184991	1.2072
mmu-miR-190	nmiR01110.1:1	Endogenous1	113.05	92.45	102.22	119.54	117.3	133.97	102.573	123.603	0.0566087	1.20502
mmu-miR-34b-5p	nmiR01318.1:1	Endogenous1	36.44	33.24	25.07	33.96	40.56	39.49	31.5833	38.0033	0.179852	1.20327
mmu-miR-539	nmiR01431.2:2	Endogenous1	147.61	144.39	171.66	230.93	187.46	139.39	154.553	185.927	0.322214	1.20299
mmu-miR-141	nmiR01063.1:1	Endogenous1	6.54	9.35	7.71	9.51	8.77	10.07	7.86667	9.45	0.152547	1.20127
mmu-miR-214	nmiR01210.1:1	Endogenous1	34.57	27.01	24.11	35.32	35.08	32.52	28.5633	34.3067	0.151363	1.20107
mmu-let-7g	nmiR00007.1:1	Endogenous1	7992.69	9225.11	8997.51	10269.8	10335.6	10867.1	8738.44	10490.8	0.0143688	1.20054
mmu-miR-323-5p	nmiR01280.1:1	Endogenous1	18.69	25.97	27.97	32.6	27.41	27.1	24.21	29.0367	0.221563	1.19937
mmu-miR-540-3p	nmiR01432.1:1	Endogenous1	14.95	18.7	19.29	27.17	23.02	13.16	17.6467	21.1167	0.471749	1.19664
mmu-miR-1194	nmiR01028.1:1	Endogenous1	29.9	30.12	27	31.24	39.47	33.3	29.0067	34.67	0.10114	1.19524
mcmv-miR-M23-1-5p	nmiR01590.1:1	Endogenous2	22.42	16.62	22.18	24.45	20.83	27.88	20.4067	24.3867	0.2256	1.19503
mmu-miR-687	nmiR01495.1:1	Endogenous1	11.21	4.15	5.79	9.51	8.77	6.97	7.05	8.41667	0.578412	1.19385
mmu-miR-883a-3p	nmiR01565.1:1	Endogenous1	34.57	16.62	25.07	24.45	47.14	19.36	25.42	30.3167	0.649686	1.19263
mmu-miR-710	nmiR01518.1:1	Endogenous1	40.17	34.28	34.72	43.47	39.47	47.24	36.39	43.3933	0.0755578	1.19245
mmu-miR-2145	nmiR01213.1:1	Endogenous1	15.88	11.43	16.39	17.66	19.73	14.71	14.5667	17.3667	0.261872	1.19222
mmu-miR-19b	nmiR01183.1:1	Endogenous1	40.17	39.47	39.54	47.55	44.95	49.56	39.7267	47.3533	0.00487302	1.19198
mmu-miR-367	nmiR01327.1:1	Endogenous1	75.68	47.78	44.36	63.85	73.45	62.73	55.94	66.6767	0.363779	1.19193
mghv-miR-M1-3	nmiR01602.1:1	Endogenous2	31.77	13.5	29.9	21.73	38.37	29.43	25.0567	29.8433	0.559853	1.19103
mmu-miR-1892	nmiR01098.1:1	Endogenous1	32.7	32.2	33.75	28.53	43.85	44.92	32.8833	39.1	0.30698	1.18905
mmu-miR-671-3p	nmiR01477.1:1	Endogenous1	32.7	37.39	44.36	44.83	54.81	36.4	38.15	45.3467	0.317555	1.18864
mmu-miR-377	nmiR01336.1:1	Endogenous1	47.65	47.78	47.25	57.05	47.14	65.05	47.56	56.4133	0.162757	1.18615
mmu-miR-2132	nmiR01202.1:1	Endogenous1	7.47	6.23	8.68	8.15	9.87	8.52	7.46	8.84667	0.189988	1.18588
mmu-miR-467g	nmiR01399.1:1	Endogenous1	26.16	11.43	19.29	20.38	23.02	24.01	18.96	22.47	0.468869	1.18513
mmu-miR-770-3p	nmiR01544.2:2	Endogenous1	48.58	38.43	45.33	50.26	57.01	49.56	44.1133	52.2767	0.099462	1.18505
mmu-miR-1899	nmiR01107.1:1	Endogenous1	11.21	4.15	6.75	5.43	9.87	10.84	7.37	8.71333	0.638897	1.18227
mmu-miR-532-3p	nmiR01429.1:1	Endogenous1	10.28	13.5	2.89	8.15	10.96	12.39	8.89	10.5	0.658563	1.1811
mmu-miR-804	nmiR01549.2:2	Endogenous1	30.83	24.93	28.93	27.17	39.47	33.3	28.23	33.3133	0.267916	1.18007
Rpl19	NM_009078.1:20	Housekeeping	613.82	659.6	431.07	662.92	750.94	597.06	568.163	670.307	0.285009	1.17978
mmu-miR-345-5p	nmiR01308.1:1	Endogenous1	138.27	135.04	162.98	160.3	189.65	164.17	145.43	171.373	0.111657	1.17839
mmu-miR-496	nmiR01417.1:1	Endogenous1	18.69	15.58	22.18	20.38	25.21	20.91	18.8167	22.1667	0.242341	1.17803
mmu-miR-491	nmiR01413.1:1	Endogenous1	26.16	17.66	26.04	28.53	27.41	26.33	23.2867	27.4233	0.224829	1.17764
mghv-miR-M1-8	nmiR01608.1:1	Endogenous2	36.44	19.74	32.79	38.04	37.27	29.43	29.6567	34.9133	0.413612	1.17725
mmu-miR-290-3p	nmiR01239.1:1	Endogenous1	29.9	38.43	42.43	48.9	42.75	38.72	36.92	43.4567	0.239508	1.17705
mmu-miR-695	nmiR01504.1:1	Endogenous1	35.5	19.74	15.43	27.17	21.93	34.07	23.5567	27.7233	0.585799	1.17688
mmu-miR-300	nmiR01261.2:2	Endogenous1	60.73	45.7	58.83	84.22	53.72	56.53	55.0867	64.8233	0.419012	1.17675
mmu-miR-142-5p	nmiR01065.1:1	Endogenous1	213.01	246.18	230.48	254.03	287.22	270.26	229.89	270.503	0.0400438	1.17666
mmu-miR-1945	nmiR01146.1:1	Endogenous1	32.7	19.74	28.93	25.81	37.27	32.52	27.1233	31.8667	0.40378	1.17488
mmu-miR-205	nmiR01192.1:1	Endogenous1	34.57	33.24	17.36	50.26	29.6	20.13	28.39	33.33	0.661739	1.174
Gapdh	NM_008084.1:755	Housekeeping	4446.2	4142.52	3351.16	5072.39	5119.57	3817.78	3979.96	4669.91	0.268124	1.17336
mmu-miR-877	nmiR01558.1:1	Endogenous1	27.09	29.08	27.97	35.32	23.02	40.27	28.0467	32.87	0.402861	1.17198
mmu-miR-1935	nmiR01132.1:1	Endogenous1	10.28	9.35	5.79	13.58	7.67	8.52	8.47333	9.92333	0.562109	1.17113
mmu-miR-423-3p	nmiR01352.1:1	Endogenous1	42.04	36.36	32.79	44.83	42.75	42.59	37.0633	43.39	0.0858191	1.1707
mmu-miR-146b	nmiR01070.1:1	Endogenous1	40.17	55.05	33.75	47.55	46.04	57.31	42.99	50.3	0.369167	1.17004
mcmv-miR-m88-1	nmiR01597.1:1	Endogenous2	26.16	28.05	20.25	24.45	33.98	28.65	24.82	29.0267	0.310116	1.16949
mmu-miR-296-3p	nmiR01250.1:1	Endogenous1	34.57	29.08	34.72	36.68	39.47	38.72	32.79	38.29	0.0538807	1.16773
mmu-miR-669a	nmiR01464.1:1	Endogenous1	40.17	33.24	30.86	46.19	29.6	45.69	34.7567	40.4933	0.401816	1.16505
mmu-miR-1931	nmiR01127.1:1	Endogenous1	6.54	6.23	8.68	6.79	6.58	11.62	7.15	8.33	0.551555	1.16503
mmu-let-7d	nmiR00004.1:1	Endogenous1	6748.24	7255.65	7774.7	8545.91	8070.72	8746.05	7259.53	8454.23	0.0288246	1.16457
mmu-miR-382	nmiR01342.1:1	Endogenous1	64.46	51.94	51.11	81.51	57.01	56.53	55.8367	65.0167	0.379934	1.16441
mmu-miR-495	nmiR01416.1:1	Endogenous1	99.03	84.14	103.19	137.2	95.38	100.67	95.4533	111.083	0.337674	1.16374
mmu-miR-153	nmiR01079.2:2	Endogenous1	9.34	5.19	5.79	6.79	9.87	6.97	6.77333	7.87667	0.536767	1.16289
mmu-miR-1895	nmiR01102.1:1	Endogenous1	28.96	21.81	23.14	17.66	37.27	30.98	24.6367	28.6367	0.552973	1.16236
NEG_B	ERCC_00041.1:440	Negative	40	25	28	26	34	48	31	36	0.560939	1.16129
mmu-miR-1963	nmiR01166.1:1	Endogenous1	48.58	29.08	37.61	38.04	49.33	46.46	38.4233	44.61	0.400506	1.16101
mmu-miR-337-5p	nmiR01295.1:1	Endogenous1	35.5	20.77	30.86	28.53	36.18	36.4	29.0433	33.7033	0.409173	1.16045
mmu-miR-653	nmiR01455.1:1	Endogenous1	8.41	9.35	10.61	10.87	14.25	7.74	9.45667	10.9533	0.492778	1.15827
mmu-miR-2138	nmiR01208.1:1	Endogenous1	46.71	36.36	31.82	42.11	47.14	43.37	38.2967	44.2067	0.273328	1.15432
mmu-miR-2140	nmiR01211.1:1	Endogenous1	40.17	31.16	30.86	54.34	39.47	24.01	34.0633	39.2733	0.604232	1.15295
mmu-miR-767	nmiR01543.1:1	Endogenous1	39.24	25.97	30.86	31.24	43.85	35.62	32.0233	36.9033	0.413686	1.15239
mmu-miR-2183	nmiR01221.1:1	Endogenous1	44.85	50.9	47.25	52.98	48.24	63.5	47.6667	54.9067	0.209031	1.15189
mmu-miR-1197	nmiR01031.1:1	Endogenous1	18.69	11.43	16.39	24.45	12.06	17.04	15.5033	17.85	0.605212	1.15137
mmu-miR-299	nmiR01257.1:1	Endogenous1	13.08	10.39	8.68	9.51	19.73	7.74	10.7167	12.3267	0.704451	1.15023
mmu-miR-883a-5p	nmiR01566.1:1	Endogenous1	23.36	24.93	27	29.89	24.12	32.52	25.0967	28.8433	0.236872	1.14929
mmu-miR-297c	nmiR01255.1:1	Endogenous1	19.62	27.01	17.36	20.38	25.21	27.88	21.33	24.49	0.435239	1.14815
LIG_NEG_A	nmiR00810.1:1	Ligation	28.03	20.77	27	20.38	31.79	34.85	25.2667	29.0067	0.492183	1.14802
mmu-miR-431	nmiR01356.1:1	Endogenous1	43.91	27.01	42.43	42.11	43.85	44.14	37.7833	43.3667	0.362788	1.14777
mmu-miR-92a	nmiR01570.1:1	Endogenous1	17.75	9.35	9.64	10.87	14.25	17.04	12.2467	14.0533	0.611116	1.14752
mmu-miR-129-5p	nmiR01047.1:1	Endogenous1	23.91	33.24	24.11	28.53	32.89	31.75	27.0867	31.0567	0.300668	1.14657
mmu-miR-873	nmiR01552.1:1	Endogenous1	52.32	38.43	59.79	54.34	62.49	55.76	50.18	57.53	0.337046	1.14647
mmu-miR-486	nmiR01408.1:1	Endogenous1	2362.77	2130.47	2839.09	3222.2	2529.09	2613.59	2444.11	2788.29	0.317937	1.14082
mmu-miR-202-3p	nmiR01188.1:1	Endogenous1	55.12	35.32	34.72	62.49	38.37	41.82	41.72	47.56	0.593461	1.13998
mmu-miR-196a	nmiR01173.1:1	Endogenous1	681.08	691.81	763.78	840.87	800.28	791.43	712.223	810.86	0.0305767	1.13849
mmu-miR-3472	nmiR01312.1:1	Endogenous1	42.04	23.89	25.07	38.04	30.7	34.85	30.3333	34.53	0.537868	1.13835
mmu-miR-34c	nmiR01319.1:1	Endogenous1	1	1.04	1	1.36	1.1	1	1.01333	1.15333	0.265036	1.13816
mmu-miR-592	nmiR01449.1:1	Endogenous1	18.69	24.93	32.79	31.24	33.98	21.68	25.47	28.9667	0.561274	1.13729
mmu-miR-200b	nmiR01185.1:1	Endogenous1	38.31	45.7	36.65	50.26	42.75	44.14	40.22	45.7167	0.202887	1.13667
mmu-miR-872	nmiR01551.1:1	Endogenous1	64.46	66.48	70.4	81.51	63.58	83.63	67.1133	76.24	0.23856	1.13599
mmu-miR-574-3p	nmiR01443.1:1	Endogenous1	55.12	39.47	40.5	36.68	54.81	61.95	45.03	51.1467	0.53667	1.13584
mmu-miR-686	nmiR01494.1:1	Endogenous1	6.54	10.39	4.82	8.15	8.77	7.74	7.25	8.22	0.593277	1.13379
mmu-miR-770-5p	nmiR01545.1:1	Endogenous1	27.09	19.74	30.86	27.17	30.7	30.2	25.8967	29.3567	0.372194	1.13361
mmu-miR-384-3p	nmiR01344.1:1	Endogenous1	30.83	25.97	18.32	23.09	39.47	22.46	25.04	28.34	0.645892	1.13179
mmu-miR-434-3p	nmiR01359.1:1	Endogenous1	91.56	78.94	69.43	115.47	82.22	73.57	79.9767	90.42	0.505384	1.13058
mmu-miR-181c	nmiR01087.1:1	Endogenous1	57.92	46.74	29.9	57.05	43.85	51.11	44.8533	50.67	0.55303	1.12968
mmu-miR-7a	nmiR01546.1:1	Endogenous1	33.63	54.01	38.57	43.47	47.14	51.88	42.07	47.4967	0.45733	1.12899
mmu-miR-449c	nmiR01364.2:2	Endogenous1	8.41	2.08	7.71	6.79	9.87	3.87	6.06667	6.84333	0.783923	1.12802
mmu-miR-490	nmiR01412.1:1	Endogenous1	64.46	44.67	55.93	62.49	64.68	58.85	55.02	62.0067	0.307404	1.12698
mmu-miR-338-5p	nmiR01297.1:1	Endogenous1	29.9	23.89	24.11	23.09	32.89	31.75	25.9667	29.2433	0.422049	1.12619
mmu-miR-130b	nmiR01050.2:2	Endogenous1	40.17	37.39	32.79	35.32	41.66	47.24	36.7833	41.4067	0.318425	1.12569
mmu-miR-1904	nmiR01115.1:1	Endogenous1	28.03	14.54	22.18	20.38	30.7	21.68	21.5833	24.2533	0.626821	1.12371
mmu-miR-369-3p	nmiR01328.1:1	Endogenous1	67.27	62.32	57.86	67.92	64.68	77.44	62.4833	70.0133	0.184066	1.12051
mmu-miR-2137	nmiR01207.1:1	Endogenous1	22.42	27.01	28.93	27.17	16.44	44.14	26.12	29.25	0.724987	1.11983
mmu-miR-719	nmiR01526.2:2	Endogenous1	14.01	12.46	12.54	13.58	17.54	12.39	13.0033	14.5033	0.411147	1.11536
mmu-miR-337-3p	nmiR01294.1:1	Endogenous1	33.63	31.16	34.72	43.47	37.27	30.2	33.17	36.98	0.392146	1.11486
mmu-miR-1198	nmiR01032.1:1	Endogenous1	126.13	157.89	166.83	139.92	183.08	178.89	150.283	167.297	0.409233	1.11321
mmu-miR-193	nmiR01125.1:1	Endogenous1	25.23	23.89	22.18	31.24	18.64	29.43	23.7667	26.4367	0.543953	1.11234
mmu-miR-433	nmiR01358.1:1	Endogenous1	40.17	29.08	34.72	42.11	33.98	39.49	34.6567	38.5267	0.387949	1.11167
mmu-miR-335-5p	nmiR01293.1:1	Endogenous1	53.25	36.36	42.43	31.24	58.1	57.31	44.0133	48.8833	0.655281	1.11065
POS_F	ERCC_00034.1:195	Positive	44	31	43	39	35	57	39.3333	43.6667	0.614724	1.11017
mmu-miR-184	nmiR01092.2:2	Endogenous1	28.96	20.77	23.14	20.38	37.27	23.23	24.29	26.96	0.667047	1.10992
mmu-miR-2139	nmiR01209.1:1	Endogenous1	22.42	22.85	28.93	20.38	33.98	27.88	24.7333	27.4133	0.58025	1.10836
mmu-miR-672	nmiR01479.1:1	Endogenous1	28.03	24.93	23.14	17.66	33.98	32.52	25.3667	28.0533	0.645271	1.10591
mmu-miR-1190	nmiR01024.1:1	Endogenous1	18.69	17.66	18.32	16.3	26.31	17.81	18.2233	20.14	0.573424	1.10518
mmu-miR-499	nmiR01419.1:1	Endogenous1	130.8	158.93	104.15	111.39	149.09	174.24	131.293	144.907	0.6032	1.10369
mmu-miR-466f-5p	nmiR01386.1:1	Endogenous1	10.28	7.27	6.75	9.51	8.77	8.52	8.1	8.93333	0.505202	1.10288
mmu-miR-1983	nmiR01179.1:1	Endogenous1	15.88	10.39	25.07	19.02	19.73	17.81	17.1133	18.8533	0.707641	1.10168
mmu-miR-674	nmiR01482.1:1	Endogenous1	42.98	24.93	32.79	36.68	41.66	32.52	33.5667	36.9533	0.593985	1.10089
mmu-miR-1934	nmiR01131.1:1	Endogenous1	5.61	3.12	2.89	4.08	3.29	5.42	3.87333	4.26333	0.733945	1.10069
mmu-miR-1933-5p	nmiR01130.1:1	Endogenous1	45.78	44.67	43.4	55.7	42.75	48.79	44.6167	49.08	0.305742	1.10004
mmu-miR-470	nmiR01403.1:1	Endogenous1	8.41	11.43	8.68	6.79	9.87	14.71	9.50667	10.4567	0.723138	1.09993
mmu-miR-875-5p	nmiR01555.1:1	Endogenous1	25.88	14.54	12.54	19.02	17.54	21.68	17.6533	19.4133	0.704993	1.0997
mmu-miR-1939	nmiR01137.1:1	Endogenous1	7.47	14.54	9.64	13.58	14.25	6.97	10.55	11.6	0.753798	1.09953
mmu-miR-485	nmiR01407.2:2	Endogenous1	27.09	23.89	17.36	21.73	26.31	27.1	22.78	25.0467	0.531863	1.0995
mmu-miR-494	nmiR01415.1:1	Endogenous1	17.75	15.58	5.79	14.94	16.44	11.62	13.04	14.3333	0.759459	1.09918
mmu-miR-542-5p	nmiR01436.1:1	Endogenous1	38.31	43.63	40.5	28.53	51.52	54.21	40.8133	44.7533	0.659521	1.09654
mmu-miR-451	nmiR01369.1:1	Endogenous1	1069.74	935.91	1469.69	1156.03	1279.34	1375.33	1158.45	1270.23	0.552171	1.0965
mmu-miR-1306	nmiR01048.1:1	Endogenous1	20.55	29.08	12.54	14.94	30.7	22.46	20.7233	22.7	0.779376	1.09538
mmu-miR-200a	nmiR01184.1:1	Endogenous1	35.5	33.24	23.14	27.17	41.66	31.75	30.6267	33.5267	0.63886	1.09469
mmu-miR-471	nmiR01404.1:1	Endogenous1	7.47	9.35	10.61	5.43	9.87	14.71	9.14333	10.0033	0.776425	1.09406
mmu-miR-466j	nmiR01390.1:1	Endogenous1	8.41	5.19	13.5	9.51	13.16	6.97	9.03333	9.88	0.792653	1.09373
mmu-miR-425	nmiR01354.1:1	Endogenous1	85.02	82.06	87.76	95.09	86.61	96.8	84.9467	92.8333	0.0907395	1.09284
mmu-miR-376c	nmiR01335.1:1	Endogenous1	61.66	64.4	71.36	101.88	57.01	56.53	65.8067	71.8067	0.715149	1.09118
mmu-miR-700	nmiR01508.1:1	Endogenous1	4.67	3.12	2.89	6.79	3.29	1.55	3.56	3.87667	0.856218	1.08895
mmu-miR-1928	nmiR01123.1:1	Endogenous1	65.4	42.59	49.18	44.83	63.58	62.73	52.39	57.0467	0.636778	1.08888
mmu-miR-669m	nmiR01474.1:1	Endogenous1	6.54	7.27	8.68	9.51	8.77	6.2	7.49667	8.16	0.605035	1.08848
mmu-miR-1896	nmiR01103.1:1	Endogenous1	13.08	9.35	14.47	10.87	15.35	13.94	12.3	13.3867	0.619365	1.08835
mmu-miR-154	nmiR01080.1:1	Endogenous1	38.31	28.05	41.47	52.98	37.27	27.1	35.9433	39.1167	0.7293	1.08829
mmu-miR-2182	nmiR01220.1:1	Endogenous1	8.41	6.23	6.75	8.15	6.58	8.52	7.13	7.75	0.52282	1.08696
mmu-miR-652	nmiR01454.1:1	Endogenous1	48.58	39.47	37.61	46.19	43.85	46.46	41.8867	45.5	0.358909	1.08626
mmu-miR-671-5p	nmiR01478.1:1	Endogenous1	15.88	11.43	20.25	21.73	17.54	12.39	15.8533	17.22	0.731391	1.08621
mmu-miR-762	nmiR01539.2:2	Endogenous1	39.24	28.05	21.22	36.68	25.21	34.07	29.5033	31.9867	0.713379	1.08417
mmu-miR-30c	nmiR01272.2:2	Endogenous1	5474.83	5913.58	6501.74	6777.23	6387.95	6223.06	5963.38	6462.75	0.215655	1.08374
mmu-miR-1902	nmiR01113.1:1	Endogenous1	481.15	662.72	567.05	452.36	664.34	737.23	570.307	617.977	0.659224	1.08359
mmu-let-7c	nmiR00003.1:1	Endogenous1	3171.85	3774.81	3108.14	3359.41	3514.63	4018.35	3351.6	3630.8	0.391647	1.0833
mmu-miR-542-3p	nmiR01435.2:2	Endogenous1	19.62	21.81	13.5	16.3	23.02	20.13	18.31	19.8167	0.658167	1.08229
mmu-miR-125a-3p	nmiR01037.1:1	Endogenous1	28.03	25.97	33.75	27.17	32.89	34.85	29.25	31.6367	0.506498	1.0816
mmu-let-7a	nmiR00001.1:1	Endogenous1	5371.12	6542.03	5659.85	6051.82	5911.08	7019.92	5857.67	6327.61	0.396614	1.08023
mmu-miR-220	nmiR01224.1:1	Endogenous1	23.36	40.51	31.82	27.17	40.56	35.62	31.8967	34.45	0.706367	1.08005
ath-miR159a	nmiR01610.1:1	SpikeIn	12.15	7.27	10.61	10.87	9.87	11.62	10.01	10.7867	0.637769	1.07759
mmu-miR-291a-3p	nmiR01241.1:1	Endogenous1	15.88	18.7	17.36	13.58	23.02	19.36	17.3133	18.6533	0.664446	1.0774
mmu-miR-133b	nmiR01053.1:1	Endogenous1	1521.93	1526.96	1750.32	1759.17	1620.28	1787.31	1599.74	1722.25	0.250756	1.07659
mmu-miR-3475	nmiR01315.1:1	Endogenous1	21.49	19.74	12.54	17.66	20.83	19.36	17.9233	19.2833	0.662209	1.07588
mmu-miR-339-5p	nmiR01299.1:1	Endogenous1	6.54	6.23	5.79	9.51	6.58	3.87	6.18667	6.65333	0.790483	1.07543
mghv-miR-M1-6	nmiR01605.1:1	Endogenous2	6.54	13.5	8.68	4.08	12.06	14.71	9.57333	10.2833	0.860887	1.07416
mmu-miR-493	nmiR01414.1:1	Endogenous1	31.77	31.16	30.86	35.32	32.89	32.52	31.2633	33.5767	0.065376	1.074
NEG_F	ERCC_00126.1:220	Negative	49	36	37	31	45	55	40.6667	43.6667	0.730426	1.07377
mmu-miR-135a	nmiR01055.1:1	Endogenous1	59.79	60.25	54.97	59.77	53.72	74.34	58.3367	62.61	0.537739	1.07325
mmu-miR-551b	nmiR01441.1:1	Endogenous1	33.63	18.7	26.04	19.02	30.7	34.07	26.1233	27.93	0.7877	1.06916
mmu-miR-881	nmiR01563.1:1	Endogenous1	19.62	14.54	13.5	16.3	23.02	11.62	15.8867	16.98	0.78842	1.06882
mmu-miR-93	nmiR01572.1:1	Endogenous1	48.58	51.94	49.18	65.2	48.24	46.46	49.9	53.3	0.604764	1.06814
mmu-miR-20a+mmu-miR-20b	nmiR01197.2:2	Endogenous1	660.53	770.75	867.93	858.53	812.33	784.47	766.403	818.443	0.459715	1.0679
mmu-miR-1199	nmiR01033.1:1	Endogenous1	9.34	11.43	11.57	12.23	9.87	12.39	10.78	11.4967	0.546064	1.06648
mmu-miR-670	nmiR01476.1:1	Endogenous1	49.52	61.29	48.22	52.98	59.2	57.31	53.01	56.4967	0.485898	1.06577
mmu-miR-29c	nmiR01260.1:1	Endogenous1	3054.13	3240.89	3575.86	3851.16	3389.66	3278.8	3290.29	3506.54	0.404783	1.06572
mmu-miR-302d	nmiR01267.1:1	Endogenous1	4.67	9.35	5.79	6.79	6.58	7.74	6.60333	7.03667	0.780711	1.06562
mmu-miR-212	nmiR01201.1:1	Endogenous1	70.07	81.02	120.55	97.81	87.7	103.77	90.5467	96.4267	0.732379	1.06494
LIG_NEG_B	nmiR00828.1:1	Ligation	15.88	14.54	21.22	14.94	17.54	22.46	17.2133	18.3133	0.732791	1.0639
mmu-miR-666-3p	nmiR01460.1:1	Endogenous1	35.5	34.28	35.68	33.96	39.47	38.72	35.1533	37.3833	0.278625	1.06344
mmu-miR-688	nmiR01496.1:1	Endogenous1	19.62	16.62	26.04	16.3	29.6	20.13	20.76	22.01	0.808623	1.06021
mmu-miR-1971	nmiR01176.1:1	Endogenous1	7.47	5.19	3.86	8.15	5.48	3.87	5.50667	5.83333	0.851266	1.05932
mmu-miR-467f	nmiR01398.1:1	Endogenous1	61.66	33.24	44.36	39.39	59.2	48.79	46.42	49.1267	0.801099	1.05831
mmu-miR-106a+mmu-miR-17	nmiR01015.1:1	Endogenous1	241.04	244.11	321.13	321.95	277.36	253.23	268.76	284.18	0.66499	1.05737
mmu-miR-1943	nmiR01144.1:1	Endogenous1	66.33	59.21	61.72	67.92	65.78	64.28	62.42	65.9933	0.201022	1.05725
mmu-miR-133a	nmiR01052.1:1	Endogenous1	19982.2	19370.5	23328.9	25948.8	20322.6	19950.8	20893.9	22074.1	0.634543	1.05648
mmu-miR-743b-5p	nmiR01533.1:1	Endogenous1	14.95	12.46	11.57	8.15	17.54	15.49	12.9933	13.7267	0.82035	1.05644
mmu-miR-380-3p	nmiR01339.1:1	Endogenous1	14.95	8.31	6.75	8.15	14.25	9.29	10.0033	10.5633	0.866899	1.05598
mmu-miR-1958	nmiR01161.1:1	Endogenous1	55.12	36.36	37.61	31.24	51.52	53.43	43.03	45.3967	0.812293	1.055
mmu-miR-1957	nmiR01160.1:1	Endogenous1	39.24	28.05	37.61	25.81	38.37	46.46	34.9667	36.88	0.796659	1.05472
mmu-miR-329	nmiR01287.1:1	Endogenous1	37.37	40.51	58.83	63.85	36.18	44.14	45.57	48.0567	0.826087	1.05457
mmu-miR-328	nmiR01286.2:2	Endogenous1	130.8	109.07	107.04	116.83	121.69	127	115.637	121.84	0.489055	1.05365
Actb	NM_007393.1:815	Housekeeping	1088.43	1197.67	784.03	1103.05	1173.01	957.93	1023.38	1078	0.714448	1.05337
mmu-miR-19a	nmiR01182.2:2	Endogenous1	113.98	142.31	144.65	143.99	137.03	140.94	133.647	140.653	0.524485	1.05243
mcmv-miR-m107-1-3p	nmiR01581.1:1	Endogenous2	36.44	24.93	26.04	29.89	37.27	24.78	29.1367	30.6467	0.784176	1.05182
mmu-miR-675-3p	nmiR01483.1:1	Endogenous1	175.64	141.27	202.52	187.46	172.11	186.63	173.143	182.067	0.653282	1.05154
mmu-miR-1906	nmiR01117.1:1	Endogenous1	26.16	14.54	14.47	17.66	26.31	13.94	18.39	19.3033	0.872509	1.04966
mmu-miR-342-5p	nmiR01304.1:1	Endogenous1	16.82	6.23	13.5	14.94	10.96	12.39	12.1833	12.7633	0.870448	1.04761
mmu-miR-483	nmiR01405.1:1	Endogenous1	42.98	35.32	45.33	43.47	39.47	46.46	41.21	43.1333	0.624981	1.04667
mghv-miR-M1-7-5p	nmiR01607.1:1	Endogenous2	41.11	49.86	42.43	35.32	53.72	50.34	44.4667	46.46	0.766685	1.04483
mmu-miR-693-5p	nmiR01502.1:1	Endogenous1	8.41	10.39	4.82	4.08	12.06	8.52	7.87333	8.22	0.908286	1.04403
mmu-miR-1947	nmiR01149.1:1	Endogenous1	7.47	6.23	3.86	6.79	7.67	3.87	5.85333	6.11	0.877463	1.04385
mmu-miR-203	nmiR01190.1:1	Endogenous1	43.91	49.86	38.57	42.11	54.81	41.04	44.1133	45.9867	0.750303	1.04247
mmu-miR-876-3p	nmiR01556.1:1	Endogenous1	125.19	118.42	147.55	139.92	126.07	141.71	130.387	135.9	0.613965	1.04228
mmu-miR-680	nmiR01489.2:2	Endogenous1	10.28	6.23	4.82	10.87	4.39	6.97	7.11	7.41	0.910094	1.04219
mmu-miR-185	nmiR01093.1:1	Endogenous1	21.49	28.05	20.25	10.87	33.98	27.88	23.2633	24.2433	0.900043	1.04213
mmu-miR-690	nmiR01498.1:1	Endogenous1	32.7	15.58	27.97	17.66	36.18	25.56	25.4167	26.4667	0.894104	1.04131
mcmv-miR-m59-2	nmiR01595.1:1	Endogenous2	22.42	35.32	24.11	29.89	24.12	30.98	27.2833	28.33	0.830199	1.03836
mmu-miR-127	nmiR01043.2:2	Endogenous1	49.52	52.98	50.15	59.77	48.24	50.34	50.8833	52.7833	0.63481	1.03734
mmu-miR-295	nmiR01249.1:1	Endogenous1	8.41	4.15	7.71	1.36	8.77	10.84	6.75667	6.99	0.94478	1.03453
mmu-miR-467a	nmiR01393.1:1	Endogenous1	35.5	22.85	30.86	27.17	31.79	33.3	29.7367	30.7533	0.817638	1.03419
mmu-miR-128	nmiR01045.1:1	Endogenous1	76.61	70.63	81.01	72	75.64	88.28	76.0833	78.64	0.68101	1.0336
mmu-miR-132	nmiR01051.1:1	Endogenous1	126.13	128.8	71.36	93.73	122.78	120.03	108.763	112.18	0.877969	1.03141
mmu-miR-1191	nmiR01025.1:1	Endogenous1	24.29	16.62	23.14	23.09	19.73	23.23	21.35	22.0167	0.813636	1.03123
mmu-miR-540-5p	nmiR01433.1:1	Endogenous1	11.21	4.15	9.64	9.51	13.16	3.1	8.33333	8.59	0.947123	1.0308
POS_E	ERCC_00035.1:485	Positive	93	93	80	82	85	107	88.6667	91.3333	0.781606	1.03008
mmu-miR-136	nmiR01057.1:1	Endogenous1	1765.77	1538.38	1904.62	2670.68	1499.69	1188.7	1736.26	1786.36	0.919153	1.02886
mmu-miR-1898	nmiR01106.1:1	Endogenous1	28.96	12.46	19.29	9.51	35.08	17.81	20.2367	20.8	0.952693	1.02784
mmu-miR-122	nmiR01034.1:1	Endogenous1	27.09	33.24	42.43	42.11	33.98	29.43	34.2533	35.1733	0.881621	1.02686
mmu-miR-465a-5p	nmiR01376.1:1	Endogenous1	10.28	8.31	7.71	8.15	8.77	10.07	8.76667	8.99667	0.822522	1.02624
mmu-miR-466k	nmiR01391.1:1	Endogenous1	52.32	43.63	45.33	38.04	52.62	54.21	47.0933	48.29	0.846406	1.02541
mcmv-miR-m01-4	nmiR01580.1:1	Endogenous2	7.47	3.12	11.57	5.43	8.77	8.52	7.38667	7.57333	0.947533	1.02527
mmu-miR-500	nmiR01420.1:1	Endogenous1	9.34	8.31	14.47	8.15	13.16	11.62	10.7067	10.9767	0.91631	1.02522
mmu-miR-292-3p	nmiR01245.1:1	Endogenous1	15.88	16.62	21.22	16.3	18.64	20.13	17.9067	18.3567	0.83367	1.02513
mmu-miR-29a	nmiR01258.1:1	Endogenous1	2092.77	2347.57	2246	2135.46	2397.54	2303.83	2228.78	2278.94	0.66245	1.02251
mmu-miR-26b	nmiR01234.1:1	Endogenous1	888.49	980.58	1019.33	1024.26	1035.97	892.88	962.8	984.37	0.73773	1.0224
mmu-let-7i	nmiR00008.1:1	Endogenous1	3356.84	3501.61	3755.23	3743.84	3434.61	3666.77	3537.89	3615.07	0.631733	1.02182
mmu-miR-107	nmiR01017.1:1	Endogenous1	70.07	76.87	69.43	67.92	72.35	80.54	72.1233	73.6033	0.753329	1.02052
mmu-miR-412	nmiR01350.1:1	Endogenous1	42.04	31.16	32.79	27.17	38.37	42.59	35.33	36.0433	0.906667	1.02019
mghv-miR-M1-7-3p	nmiR01606.1:1	Endogenous2	42.98	31.16	39.54	35.32	37.27	43.37	37.8933	38.6533	0.867263	1.02006
mmu-miR-343	nmiR01305.1:1	Endogenous1	14.95	11.43	18.32	16.3	15.35	13.94	14.9	15.1967	0.894683	1.01991
mmu-miR-574-5p	nmiR01444.1:1	Endogenous1	45.78	16.62	30.86	31.24	27.41	36.4	31.0867	31.6833	0.949267	1.01919
mmu-miR-711	nmiR01519.1:1	Endogenous1	14.01	12.46	10.61	12.23	13.16	12.39	12.36	12.5933	0.830899	1.01888
mmu-miR-1967	nmiR01170.1:1	Endogenous1	42.04	33.24	28.93	36.68	36.18	33.3	34.7367	35.3867	0.878761	1.01871
mmu-miR-34a	nmiR01316.1:1	Endogenous1	18.69	16.62	11.57	6.79	20.83	20.13	15.6267	15.9167	0.956819	1.01856
mmu-miR-296-5p	nmiR01251.1:1	Endogenous1	12.15	12.46	10.61	5.43	16.44	13.94	11.74	11.9367	0.956407	1.01675
mmu-miR-100	nmiR01010.1:1	Endogenous1	1120.19	1220.53	1261.39	1528.24	1072.15	1059.38	1200.7	1219.92	0.910068	1.01601
mmu-miR-301a	nmiR01262.1:1	Endogenous1	43.91	59.21	35.68	50.26	44.95	45.69	46.2667	46.9667	0.926114	1.01513
mmu-miR-362-5p	nmiR01324.1:1	Endogenous1	16.82	19.74	13.5	20.38	13.16	17.04	16.6867	16.86	0.952887	1.01039
mmu-miR-155	nmiR01081.1:1	Endogenous1	93.43	114.26	116.69	73.36	143.61	110.74	108.127	109.237	0.961469	1.01027
mmu-miR-149	nmiR01074.1:1	Endogenous1	185.92	271.11	245.91	266.25	242.28	201.34	234.313	236.623	0.945206	1.00986
mmu-miR-1932	nmiR01128.1:1	Endogenous1	8.41	1.04	3.86	4.08	5.48	3.87	4.43667	4.47667	0.986399	1.00902
mmu-miR-216a	nmiR01216.1:1	Endogenous1	35.5	30.12	47.25	33.96	42.75	37.17	37.6233	37.96	0.955518	1.00895
mmu-miR-1954	nmiR01157.1:1	Endogenous1	1.87	6.23	6.75	2.72	2.19	10.07	4.95	4.99333	0.989082	1.00875
mmu-miR-346	nmiR01309.2:2	Endogenous1	35.5	19.74	24.11	21.73	24.12	34.07	26.45	26.64	0.976368	1.00718
mmu-miR-1900	nmiR01111.1:1	Endogenous1	42.98	29.08	43.4	39.39	42.75	34.07	38.4867	38.7367	0.964907	1.0065
mmu-miR-669i	nmiR01471.1:1	Endogenous1	29.9	27.01	19.29	20.38	30.7	25.56	25.4	25.5467	0.974706	1.00577
mmu-miR-369-5p	nmiR01329.1:1	Endogenous1	32.7	29.08	37.61	36.68	30.7	32.52	33.13	33.3	0.958087	1.00513
mmu-miR-465a-3p	nmiR01375.2:2	Endogenous1	13.08	14.54	7.71	13.58	8.77	13.16	11.7767	11.8367	0.982588	1.00509
mmu-miR-1274a	nmiR01044.1:1	Endogenous1	12.15	13.5	13.5	12.23	13.16	13.94	13.05	13.11	0.932791	1.0046
mmu-miR-33	nmiR01288.1:1	Endogenous1	43.91	32.2	36.65	38.04	24.12	51.11	37.5867	37.7567	0.985014	1.00452
mmu-miR-22	nmiR01223.2:2	Endogenous1	63231.5	58363	73639.8	69610.2	63316	63155.2	65078.1	65360.5	0.957509	1.00434
mmu-miR-32	nmiR01276.1:1	Endogenous1	29.9	20.77	19.29	23.09	20.83	26.33	23.32	23.4167	0.98031	1.00415
mmu-miR-148a	nmiR01072.1:1	Endogenous1	504.51	679.34	556.44	624.88	534.98	585.44	580.097	581.767	0.978409	1.00288
mghv-miR-M1-1	nmiR01600.1:1	Endogenous2	42.04	32.2	29.9	27.17	36.18	41.04	34.7133	34.7967	0.988659	1.0024
mmu-miR-181a	nmiR01085.1:1	Endogenous1	1018.36	1095.88	1207.38	1247.04	1075.44	1005.17	1107.21	1109.22	0.983323	1.00182
mmu-miR-134	nmiR01054.2:2	Endogenous1	31.77	25.97	28.93	36.68	23.02	27.1	28.89	28.9333	0.992582	1.0015
mmu-miR-1959	nmiR01162.1:1	Endogenous1	26.16	21.81	29.9	17.66	28.5	31.75	25.9567	25.97	0.997942	1.00051
NEG_H	ERCC_00154.1:115	Negative	16	15	18	11	15	23	16.3333	16.3333	1	1

## Sheet: down
Probe Name	NS Probe ID	Class Name	Ctrl 1	Ctrl 2	Ctrl 3	Exer 1	Exer 2	Exer 3	AVER-Ctrl	AVER-Exer	p-value	Fold change
mmu-miR-3072	nmiR01268.1:1	Endogenous1	5.61	9.35	5.79	4.08	2.19	4.65	6.91667	3.64	0.0832536	0.526265
mmu-miR-302c	nmiR01266.1:1	Endogenous1	7.47	5.19	8.68	1.36	3.29	6.97	7.11333	3.87333	0.169819	0.544517
mmu-miR-291a-5p	nmiR01242.1:1	Endogenous1	6.54	2.08	2.89	1.36	1.1	3.87	3.83667	2.11	0.349576	0.549957
mmu-miR-1936	nmiR01133.1:1	Endogenous1	5.61	5.19	4.82	2.72	2.19	3.87	5.20667	2.92667	0.0139526	0.5621
mmu-miR-467d	nmiR01396.1:1	Endogenous1	9.34	6.23	11.57	1.36	8.77	5.42	9.04667	5.18333	0.217681	0.572955
mmu-miR-151-3p	nmiR01076.1:1	Endogenous1	20.55	29.08	17.36	10.87	12.06	15.49	22.33	12.8067	0.0645896	0.573518
mmu-miR-599	nmiR01451.1:1	Endogenous1	5.61	8.31	10.61	1.36	6.58	6.2	8.17667	4.71333	0.193131	0.576437
mmu-miR-677	nmiR01486.1:1	Endogenous1	9.34	19.74	11.57	4.08	7.67	12.39	13.55	8.04667	0.238223	0.59385
mmu-miR-137	nmiR01058.1:1	Endogenous1	12.15	10.39	8.68	6.79	7.67	4.65	10.4067	6.37	0.0398471	0.612108
NEG_D	ERCC_00076.1:355	Negative	9	10	7	5	4	7	8.66667	5.33333	0.0556545	0.615385
mmu-miR-135b	nmiR01056.1:1	Endogenous1	12.15	9.35	8.68	4.08	7.67	6.97	10.06	6.24	0.0668385	0.620278
mmu-miR-450a-3p	nmiR01365.1:1	Endogenous1	12.15	7.27	7.71	8.15	3.29	5.42	9.04333	5.62	0.178296	0.621452
mmu-miR-449b	nmiR01363.1:1	Endogenous1	8.41	5.19	4.82	5.43	2.19	3.87	6.14	3.83	0.19232	0.623779
mmu-miR-1905	nmiR01116.1:1	Endogenous1	3.74	3.12	4.82	1.36	4.39	1.55	3.89333	2.43333	0.254587	0.625
mmu-miR-216b	nmiR01217.1:1	Endogenous1	15.88	14.54	15.43	8.15	9.87	10.84	15.2833	9.62	0.00299327	0.629444
mmu-miR-140	nmiR01062.1:1	Endogenous1	22.42	37.39	20.25	13.58	16.44	20.91	26.6867	16.9767	0.16913	0.636148
mmu-miR-222	nmiR01226.1:1	Endogenous1	14.01	10.39	19.29	8.15	9.87	10.07	14.5633	9.36333	0.121749	0.642939
mmu-miR-199a-5p	nmiR01181.1:1	Endogenous1	918.39	1433.47	706.88	578.69	792.6	604.03	1019.58	658.44	0.1854	0.645795
mmu-miR-1927	nmiR01122.1:1	Endogenous1	12.15	16.62	8.68	5.43	9.87	9.29	12.4833	8.19667	0.185942	0.656609
mmu-miR-291b-5p	nmiR01244.1:1	Endogenous1	10.28	8.31	9.64	5.43	5.48	7.74	9.41	6.21667	0.0289768	0.660645
mmu-miR-667	nmiR01462.1:1	Endogenous1	12.15	13.5	16.39	8.15	7.67	13.16	14.0133	9.66	0.113531	0.689343
mmu-miR-450b-3p	nmiR01367.1:1	Endogenous1	10.28	13.5	5.79	8.15	5.48	6.97	9.85667	6.86667	0.274857	0.696652
mmu-miR-469	nmiR01402.1:1	Endogenous1	14.01	7.27	7.71	10.87	3.29	6.2	9.66333	6.78667	0.406035	0.702311
mmu-miR-210	nmiR01199.2:2	Endogenous1	15.88	10.39	14.47	8.15	6.58	13.94	13.58	9.55667	0.221141	0.703731
mmu-miR-1186b	nmiR01021.1:1	Endogenous1	52.32	39.47	36.65	17.66	36.18	37.17	42.8133	30.3367	0.19251	0.70858
mmu-miR-697	nmiR01506.2:2	Endogenous1	10.28	9.35	4.82	5.43	6.58	5.42	8.15	5.81	0.247565	0.712883
mmu-miR-294	nmiR01248.1:1	Endogenous1	11.21	7.27	9.64	1.36	10.96	7.74	9.37333	6.68667	0.427363	0.713371
mmu-miR-223	nmiR01227.1:1	Endogenous1	377.45	423.81	343.31	282.55	225.83	310.53	381.523	272.97	0.0335207	0.715474
mmu-miR-763	nmiR01540.2:2	Endogenous1	8.41	3.12	3.86	2.72	2.19	6.2	5.13	3.70333	0.530042	0.721897
mmu-miR-455	nmiR01372.1:1	Endogenous1	41.11	17.66	30.86	19.02	19.73	26.33	29.8767	21.6933	0.317728	0.726096
mmu-miR-324-3p	nmiR01281.1:1	Endogenous1	4.67	7.27	4.82	2.72	3.29	6.2	5.58667	4.07	0.329756	0.72852
mmu-miR-301b	nmiR01263.1:1	Endogenous1	20.55	13.5	20.25	16.3	10.96	12.39	18.1	13.2167	0.156192	0.730203
mmu-miR-681	nmiR01490.1:1	Endogenous1	9.34	5.19	8.68	4.08	9.87	3.1	7.73667	5.68333	0.453189	0.734597
NEG_C	ERCC_00019.1:140	Negative	12	13	13	7	12	9	12.6667	9.33333	0.0890093	0.736842
mmu-miR-409-5p	nmiR01347.1:1	Endogenous1	6.54	13.5	17.36	6.79	8.77	12.39	12.4667	9.31667	0.426857	0.747326
mmu-miR-1948	nmiR01150.1:1	Endogenous1	10.28	7.27	4.82	4.08	8.77	3.87	7.45667	5.57333	0.449204	0.74743
mcmv-miR-m108-2-5p.2	nmiR01586.1:1	Endogenous2	5.61	12.46	9.64	6.79	8.77	5.42	9.23667	6.99333	0.368015	0.757127
mmu-miR-217	nmiR01218.1:1	Endogenous1	9.34	2.08	2.89	1.36	3.29	6.2	4.77	3.61667	0.690556	0.758211
mmu-miR-146a	nmiR01069.1:1	Endogenous1	189.66	225.41	175.51	123.62	126.07	199.02	196.86	149.57	0.176514	0.759779
mmu-miR-673-3p	nmiR01480.1:1	Endogenous1	5.61	6.23	3.86	1.36	4.39	6.2	5.23333	3.98333	0.473182	0.761146
mmu-miR-466h	nmiR01388.1:1	Endogenous1	47.65	52.98	54	32.6	50.43	36.4	51.5433	39.81	0.111699	0.77236
mmu-miR-325	nmiR01283.1:1	Endogenous1	5.61	6.23	5.79	2.72	5.48	5.42	5.87667	4.54	0.223437	0.772547
mmu-miR-199a-3p	nmiR01180.1:1	Endogenous1	2818.7	3969.05	2454.3	2305.26	2711.07	2133.47	3080.68	2383.27	0.225808	0.773616
mmu-miR-1953	nmiR01156.1:1	Endogenous1	15.88	8.31	17.36	8.15	13.16	10.84	13.85	10.7167	0.376792	0.773767
mmu-miR-1969	nmiR01172.1:1	Endogenous1	10.28	4.15	7.71	8.15	4.39	4.65	7.38	5.73	0.485871	0.776423
mmu-miR-21	nmiR01198.1:1	Endogenous1	302.7	379.14	277.74	245.88	245.56	256.33	319.86	249.257	0.0830115	0.779268
mmu-miR-15a	nmiR01082.1:1	Endogenous1	1173.44	1288.05	1270.07	1041.92	948.27	922.31	1243.85	970.833	0.00581159	0.780505
mmu-miR-429	nmiR01355.1:1	Endogenous1	14.01	16.62	15.43	14.94	10.96	10.07	15.3533	11.99	0.115308	0.780938
mmu-miR-684	nmiR01493.1:1	Endogenous1	20.55	12.46	21.22	8.15	21.93	12.39	18.0767	14.1567	0.472942	0.783146
mmu-miR-487b	nmiR01409.1:1	Endogenous1	20.55	11.43	17.36	12.23	16.44	10.07	16.4467	12.9133	0.339602	0.785164
mmu-miR-1196	nmiR01030.1:1	Endogenous1	31.77	25.97	19.29	20.38	20.83	19.36	25.6767	20.19	0.205378	0.786317
mmu-miR-3099	nmiR01269.1:1	Endogenous1	4.67	6.23	17.36	4.08	6.58	11.62	9.42	7.42667	0.685186	0.788393
mmu-miR-125b-3p	nmiR01039.1:1	Endogenous1	22.42	16.62	19.29	5.43	19.73	20.91	19.4433	15.3567	0.479783	0.789817
mmu-miR-488	nmiR01410.1:1	Endogenous1	18.69	16.62	23.14	8.15	16.44	21.68	19.4833	15.4233	0.406746	0.791617
NEG_G	ERCC_00144.1:15	Negative	15	14	6	8	7	13	11.6667	9.33333	0.530178	0.8
mmu-miR-142-3p	nmiR01064.1:1	Endogenous1	231.7	227.49	225.66	160.3	151.28	236.97	228.283	182.85	0.170709	0.800978
mmu-miR-689	nmiR01497.1:1	Endogenous1	7.47	6.23	10.61	4.08	7.67	7.74	8.10333	6.49667	0.417165	0.801728
mcmv-miR-M95-1-3p	nmiR01598.1:1	Endogenous2	9.34	17.66	18.32	12.23	10.96	13.16	15.1067	12.1167	0.369446	0.802074
mmu-miR-125b-5p	nmiR01040.1:1	Endogenous1	2977.52	3617.95	2918.16	2889.39	2485.24	2258.92	3171.21	2544.52	0.0969055	0.80238
mmu-miR-362-3p	nmiR01323.1:1	Endogenous1	8.41	18.7	13.5	10.87	8.77	13.16	13.5367	10.9333	0.4654	0.807683
mmu-miR-532-5p	nmiR01430.1:1	Endogenous1	71	78.94	69.43	66.56	58.1	52.66	73.1233	59.1067	0.048696	0.808315
mmu-miR-615-3p	nmiR01452.1:1	Endogenous1	12.15	10.39	22.18	9.51	12.06	14.71	14.9067	12.0933	0.517359	0.81127
mmu-miR-15b	nmiR01083.1:1	Endogenous1	340.07	317.86	307.63	232.29	267.49	284.98	321.853	261.587	0.0296872	0.812751
mghv-miR-M1-9	nmiR01609.1:1	Endogenous2	12.15	9.35	12.54	4.08	6.58	17.04	11.3467	9.23333	0.63299	0.813749
mmu-miR-1961	nmiR01164.1:1	Endogenous1	34.57	25.97	35.68	25.81	26.31	26.33	32.0733	26.15	0.126186	0.815319
mmu-miR-2136	nmiR01206.1:1	Endogenous1	10.28	9.35	15.43	9.51	9.87	9.29	11.6867	9.55667	0.324653	0.817741
mmu-miR-1907	nmiR01118.1:1	Endogenous1	9.34	7.27	8.68	5.43	9.87	5.42	8.43	6.90667	0.395641	0.819296
mmu-miR-200c	nmiR01186.1:1	Endogenous1	29.9	27.01	43.4	25.81	26.31	30.2	33.4367	27.44	0.316135	0.820656
mmu-miR-453	nmiR01371.1:1	Endogenous1	10.28	12.46	7.71	5.43	8.77	10.84	10.15	8.34667	0.436895	0.822332
mmu-miR-590-5p	nmiR01448.1:1	Endogenous1	28.03	18.7	28.93	17.66	23.02	21.68	25.22	20.7867	0.290785	0.824214
mmu-miR-683	nmiR01492.1:1	Endogenous1	34.57	34.28	40.5	29.89	31.79	29.43	36.45	30.37	0.0475468	0.833196
mmu-miR-326	nmiR01284.2:2	Endogenous1	28.96	17.66	22.18	25.81	16.44	15.49	22.9333	19.2467	0.472294	0.839244
mmu-miR-871	nmiR01550.1:1	Endogenous1	36.44	25.97	31.82	23.09	32.89	23.23	31.41	26.4033	0.322369	0.840603
mmu-miR-302a	nmiR01264.1:1	Endogenous1	9.34	6.23	10.61	6.79	4.39	10.84	8.72667	7.34	0.577195	0.8411
mmu-let-7b	nmiR00002.1:1	Endogenous1	4209.83	4521.66	4343.49	3593.06	3691.13	3721.76	4358.33	3668.65	0.00217423	0.841757
mmu-miR-741	nmiR01529.1:1	Endogenous1	32.7	11.43	25.07	16.3	21.93	20.13	23.0667	19.4533	0.604632	0.843353
mmu-miR-344	nmiR01306.1:1	Endogenous1	16.82	13.5	12.54	9.51	14.25	12.39	14.2867	12.05	0.302775	0.843444
mmu-miR-450a-5p	nmiR01366.1:1	Endogenous1	145.75	124.65	159.12	114.11	123.88	124.68	143.173	120.89	0.103244	0.844361
mmu-miR-713	nmiR01521.1:1	Endogenous1	11.21	15.58	18.32	14.94	7.67	15.49	15.0367	12.7	0.513315	0.844602
mmu-miR-145	nmiR01068.1:1	Endogenous1	1884.42	1912.33	2162.1	1710.27	1693.73	1631.66	1986.28	1678.55	0.0281854	0.845072
mmu-miR-1224	nmiR01035.1:1	Endogenous1	329.8	208.79	236.27	302.93	157.86	195.15	258.287	218.647	0.524115	0.846527
mmu-miR-1970	nmiR01175.1:1	Endogenous1	39.24	57.13	42.43	25.81	37.27	54.98	46.2667	39.3533	0.531902	0.850576
mcmv-miR-M23-2	nmiR01591.1:1	Endogenous2	12.15	11.43	11.57	10.87	12.06	6.97	11.7167	9.96667	0.32281	0.85064
mmu-miR-1930	nmiR01126.1:1	Endogenous1	10.28	5.19	13.5	12.23	5.48	6.97	9.65667	8.22667	0.675208	0.851916
mmu-miR-191	nmiR01120.1:1	Endogenous1	106.51	88.29	89.69	82.86	77.84	82.09	94.83	80.93	0.083461	0.853422
mmu-miR-342-3p	nmiR01303.1:1	Endogenous1	78.48	99.72	65.58	52.98	61.39	93.7	81.26	69.3567	0.49593	0.853515
mmu-miR-10b	nmiR01019.1:1	Endogenous1	293.36	277.35	273.88	283.91	225.83	211.41	281.53	240.383	0.14753	0.853846
mmu-miR-30e	nmiR01274.1:1	Endogenous1	179.38	185.94	176.48	152.14	164.44	147.14	180.6	154.573	0.0112714	0.855888
mcmv-miR-m01-2	nmiR01578.1:1	Endogenous2	54.19	46.74	57.86	28.53	54.81	52.66	52.93	45.3333	0.447894	0.856477
mmu-miR-568	nmiR01442.1:1	Endogenous1	18.69	15.58	12.54	13.58	14.25	12.39	15.6033	13.4067	0.302311	0.859218
mmu-miR-883b-3p	nmiR01567.1:1	Endogenous1	10.28	9.35	8.68	8.15	7.67	8.52	9.43667	8.11333	0.0653541	0.859767
mmu-miR-466a-3p+mmu-miR-466b-3-3p	nmiR01379.1:1	Endogenous1	15.88	16.62	20.25	13.58	18.64	13.16	17.5833	15.1267	0.330343	0.860284
mmu-miR-466l	nmiR01392.1:1	Endogenous1	28.03	21.81	15.43	25.81	8.77	21.68	21.7567	18.7533	0.65796	0.861958
mmu-miR-204	nmiR01191.1:1	Endogenous1	166.3	186.97	185.16	169.8	155.67	140.17	179.477	155.213	0.0882126	0.864811
mmu-miR-1937a+mmu-miR-1937b	nmiR01134.1:1	Endogenous1	508.24	549.5	522.68	412.96	543.75	410.43	526.807	455.713	0.19441	0.865049
mmu-miR-196b	nmiR01174.1:1	Endogenous1	318.59	272.15	249.77	248.59	231.31	247.81	280.17	242.57	0.148396	0.865796
mmu-miR-25	nmiR01232.1:1	Endogenous1	767.97	831	824.53	707.74	719.15	674.5	807.833	700.463	0.0111793	0.867089
mcmv-miR-M87-1	nmiR01596.1:1	Endogenous2	24.29	18.7	27.97	17.66	17.54	26.33	23.6533	20.51	0.472418	0.867108
POS_D	ERCC_00092.1:540	Positive	456	450	427	311	385	462	444.333	386	0.259914	0.868717
mmu-miR-27a	nmiR01235.2:2	Endogenous1	3421.3	4296.26	3214.22	2862.22	3408.3	3236.98	3643.93	3169.17	0.267341	0.869712
mmu-miR-298	nmiR01256.1:1	Endogenous1	9.34	9.35	6.75	4.08	8.77	9.29	8.48	7.38	0.587797	0.870283
mmu-miR-384-5p	nmiR01345.1:1	Endogenous1	4.67	11.43	3.86	6.79	4.39	6.2	6.65333	5.79333	0.748746	0.870741
mmu-miR-218	nmiR01219.1:1	Endogenous1	48.58	78.94	62.68	31.24	73.45	61.18	63.4	55.29	0.624123	0.872082
mmu-miR-2133	nmiR01203.1:1	Endogenous1	11.21	10.39	4.82	4.08	6.58	12.39	8.80667	7.68333	0.741441	0.872445
mmu-miR-547	nmiR01440.1:1	Endogenous1	15.88	20.77	21.22	24.45	15.35	10.84	19.29	16.88	0.609282	0.875065
mmu-miR-23b	nmiR01230.1:1	Endogenous1	848.32	1000.31	831.28	764.8	852.9	727.93	893.303	781.877	0.163019	0.875264
mmu-miR-192	nmiR01121.1:1	Endogenous1	46.71	41.55	53.04	38.04	43.85	41.82	47.1	41.2367	0.191381	0.875513
mmu-miR-2135	nmiR01205.1:1	Endogenous1	31.77	35.32	27.97	27.17	30.7	25.56	31.6867	27.81	0.21152	0.877656
mmu-miR-125a-5p	nmiR01038.1:1	Endogenous1	1281.82	1411.66	1108.05	1044.64	1173.01	1122.1	1267.18	1113.25	0.182446	0.878528
mmu-miR-350	nmiR01320.1:1	Endogenous1	156.96	156.85	169.73	154.86	142.51	127.78	161.18	141.717	0.0945025	0.879245
mmu-miR-221	nmiR01225.2:2	Endogenous1	18.69	20.77	33.75	17.66	21.93	24.78	24.4033	21.4567	0.597554	0.879251
mmu-miR-27b	nmiR01236.1:1	Endogenous1	187.79	198.4	160.08	137.2	167.73	175.79	182.09	160.24	0.253336	0.880004
mmu-miR-666-5p	nmiR01461.1:1	Endogenous1	10.28	9.35	6.75	6.79	8.77	7.74	8.79333	7.76667	0.440868	0.883245
mghv-miR-M1-4	nmiR01603.1:1	Endogenous2	42.04	19.74	25.07	21.73	24.12	30.98	28.95	25.61	0.669896	0.884629
mmu-miR-668	nmiR01463.1:1	Endogenous1	31.77	22.85	24.11	23.09	29.6	17.04	26.2433	23.2433	0.5477	0.885685
mmu-miR-669f	nmiR01467.1:1	Endogenous1	33.63	21.81	27.97	25.81	28.5	20.13	27.8033	24.8133	0.516918	0.892459
mmu-miR-497	nmiR01418.1:1	Endogenous1	21.49	17.66	20.25	16.3	19.73	17.04	19.8	17.69	0.241474	0.893434
mmu-miR-99a	nmiR01575.1:1	Endogenous1	840.84	797.76	794.64	797.4	726.83	651.27	811.08	725.167	0.127283	0.894075
mmu-miR-676	nmiR01485.1:1	Endogenous1	78.48	75.83	71.36	57.05	69.06	75.89	75.2233	67.3333	0.251138	0.895112
mmu-miR-709	nmiR01517.1:1	Endogenous1	36.44	19.74	27.97	19.02	28.5	27.88	28.05	25.1333	0.63646	0.896019
mmu-miR-1944	nmiR01145.1:1	Endogenous1	579.25	711.54	611.41	615.37	574.44	517.3	634.067	569.037	0.254688	0.89744
mcmv-miR-M44-1	nmiR01592.1:1	Endogenous2	16.82	14.54	15.43	10.87	16.44	14.71	15.5967	14.0067	0.420913	0.898055
mmu-miR-1940	nmiR01140.1:1	Endogenous1	59.79	47.78	30.86	40.75	39.47	44.14	46.1433	41.4533	0.610737	0.89836
mmu-miR-340-5p	nmiR01301.1:1	Endogenous1	128	111.15	129.22	126.33	106.34	99.12	122.79	110.597	0.290167	0.900698
mmu-miR-1951	nmiR01154.1:1	Endogenous1	20.55	22.85	26.04	20.38	19.73	22.46	23.1467	20.8567	0.270425	0.901066
mmu-miR-126-3p	nmiR01041.1:1	Endogenous1	11627	14145.6	12306.2	10644.7	11560.1	12127.9	12693	11444.2	0.223463	0.90162
mmu-miR-411	nmiR01349.2:2	Endogenous1	38.31	23.89	26.04	36.68	27.41	15.49	29.4133	26.5267	0.72344	0.901859
mmu-miR-1968	nmiR01171.1:1	Endogenous1	15.88	19.74	12.54	9.51	20.83	13.16	16.0533	14.5	0.712918	0.903239
mmu-miR-743b-3p	nmiR01532.1:1	Endogenous1	23.36	14.54	12.54	24.45	8.77	12.39	16.8133	15.2033	0.794717	0.904243
mmu-let-7e	nmiR00005.1:1	Endogenous1	364.37	387.45	313.42	330.1	321.21	312.86	355.08	321.39	0.20749	0.90512
mmu-miR-3471	nmiR01311.1:1	Endogenous1	46.71	44.67	37.61	28.53	55.91	32.52	42.9967	38.9867	0.678103	0.906737
osa-miR414	nmiR01622.1:1	SpikeIn	12.15	9.35	10.61	10.87	4.39	13.94	10.7033	9.73333	0.757134	0.909374
LIG_POS_C	nmiR00811.1:1	Ligation	497.03	556.77	476.4	512.13	484.55	394.94	510.067	463.873	0.341228	0.909437
mmu-miR-544	nmiR01438.1:1	Endogenous1	9.34	9.35	15.43	10.87	10.96	9.29	11.3733	10.3733	0.658719	0.912075
mmu-miR-1901	nmiR01112.1:1	Endogenous1	24.29	9.35	17.36	10.87	18.64	17.04	17	15.5167	0.77823	0.912745
mmu-miR-139-5p	nmiR01061.1:1	Endogenous1	98.1	86.22	97.4	92.37	71.26	93.7	93.9067	85.7767	0.378864	0.913425
mmu-miR-150	nmiR01075.1:1	Endogenous1	1020.22	1159.24	1043.44	1001.17	996.51	946.31	1074.3	981.33	0.115882	0.91346
mmu-miR-92b	nmiR01571.1:1	Endogenous1	16.82	18.7	27	12.23	26.31	18.59	20.84	19.0433	0.743999	0.913788
mmu-miR-2141	nmiR01212.1:1	Endogenous1	57.92	25.97	32.79	29.89	37.27	39.49	38.8933	35.55	0.758134	0.914038
mmu-miR-679	nmiR01488.2:2	Endogenous1	9.34	5.19	8.68	8.15	7.67	5.42	7.73667	7.08	0.691406	0.915123
mmu-miR-16	nmiR01084.1:1	Endogenous1	2410.42	2851.36	2512.17	2430.24	2229.81	2455.62	2591.32	2371.89	0.220401	0.915322
mmu-miR-1966	nmiR01169.1:1	Endogenous1	30.83	29.08	22.18	20.38	31.79	23.23	27.3633	25.1333	0.633502	0.918504
mmu-miR-452	nmiR01370.1:1	Endogenous1	16.82	13.5	11.57	13.58	10.96	13.94	13.9633	12.8267	0.561578	0.918596
mcmv-miR-M55-1	nmiR01593.1:1	Endogenous2	28.96	16.62	20.25	21.73	18.64	20.13	21.9433	20.1667	0.661892	0.919034
mcmv-miR-m22-1	nmiR01588.1:1	Endogenous2	10.28	10.39	8.68	12.23	5.48	9.29	9.78333	9	0.719307	0.919932
mmu-miR-2861	nmiR01238.1:1	Endogenous1	14.01	10.39	17.36	14.94	8.77	14.71	13.92	12.8067	0.716072	0.920019
mmu-miR-10a	nmiR01018.1:1	Endogenous1	339.14	380.18	366.46	336.89	332.17	329.89	361.927	332.983	0.0772206	0.92003
mmu-miR-195	nmiR01152.1:1	Endogenous1	53.25	76.87	42.43	51.62	50.43	57.31	57.5167	53.12	0.693869	0.923558
mmu-miR-151-5p	nmiR01077.1:1	Endogenous1	810.95	923.45	916.15	847.66	795.89	813.12	883.517	818.89	0.176318	0.926853
mmu-miR-880	nmiR01562.1:1	Endogenous1	11.21	8.31	9.64	2.72	14.25	10.07	9.72	9.01333	0.848686	0.927298
POS_A	ERCC_00117.1:385	Positive	19144	18205	17118	13906	16656	19987	18155.7	16849.7	0.519806	0.928067
mmu-miR-720	nmiR01527.1:1	Endogenous1	17990.3	20914.1	19386.6	18747.7	20281	15103.1	19430.3	18043.9	0.47312	0.928646
mmu-miR-327	nmiR01285.1:1	Endogenous1	14.95	18.7	17.36	17.66	14.25	15.49	17.0033	15.8	0.462403	0.92923
mmu-miR-34b-3p	nmiR01317.1:1	Endogenous1	32.7	37.39	28.93	38.04	18.64	35.62	33.0067	30.7667	0.750508	0.932135
mmu-miR-188-5p	nmiR01097.1:1	Endogenous1	9.34	18.7	16.39	13.58	13.16	14.71	14.81	13.8167	0.745255	0.932928
mmu-miR-291b-3p	nmiR01243.1:1	Endogenous1	5.61	4.15	8.68	2.72	9.87	4.65	6.14667	5.74667	0.881504	0.934924
mmu-miR-30a	nmiR01270.1:1	Endogenous1	920.26	1077.18	1095.52	991.66	970.2	933.15	1030.99	965.003	0.320118	0.936
mmu-miR-874	nmiR01553.1:1	Endogenous1	11.21	7.27	10.61	9.51	7.67	10.07	9.69667	9.08333	0.688866	0.936748
mmu-miR-742	nmiR01530.1:1	Endogenous1	29.9	18.7	14.47	13.58	28.5	17.04	21.0233	19.7067	0.848063	0.937371
mmu-miR-1965	nmiR01168.1:1	Endogenous1	32.7	24.93	21.22	20.38	29.6	24.01	26.2833	24.6633	0.72648	0.938364
mmu-miR-320	nmiR01277.1:1	Endogenous1	27.09	21.81	18.32	24.45	20.83	17.81	22.4067	21.03	0.688397	0.93856
mmu-miR-324-5p	nmiR01282.1:1	Endogenous1	22.42	23.89	23.14	16.3	29.6	19.36	23.15	21.7533	0.747208	0.939669
POS_B	ERCC_00112.1:695	Positive	9836	9233	8967	7215	8706	10427	9345.33	8782.67	0.590381	0.939792
mmu-miR-370	nmiR01330.1:1	Endogenous1	33.63	30.12	27.97	36.68	26.31	23.23	30.5733	28.74	0.697673	0.940035
mmu-miR-148b	nmiR01073.1:1	Endogenous1	87.82	124.65	96.44	103.24	89.89	97.57	102.97	96.9	0.6334	0.941051
mmu-miR-468	nmiR01401.1:1	Endogenous1	26.16	33.24	23.14	20.38	31.79	25.56	27.5133	25.91	0.737068	0.941725
mmu-miR-669e	nmiR01466.1:1	Endogenous1	17.75	19.74	27.97	17.66	20.83	23.23	21.82	20.5733	0.741067	0.942866
mmu-miR-654-5p	nmiR01457.1:1	Endogenous1	8.41	3.12	1	5.43	3.29	3.1	4.17667	3.94	0.923871	0.943336
mmu-miR-207	nmiR01194.1:1	Endogenous1	20.55	23.89	13.5	16.3	12.06	26.33	19.3133	18.23	0.845815	0.943907
mmu-miR-297a+mmu-miR-466f+mmu-miR-669b	nmiR01252.1:1	Endogenous1	10.28	3.12	5.79	6.79	4.39	6.97	6.39667	6.05	0.884936	0.945805
mmu-miR-1937c	nmiR01135.1:1	Endogenous1	464.33	520.41	425.28	427.91	494.42	411.98	470.007	444.77	0.536929	0.946306
LIG_POS_A	nmiR00813.1:1	Ligation	19819.6	22439	19441.6	21009.5	20693.2	16685.2	20566.7	19462.6	0.547127	0.946316
mmu-miR-2146	nmiR01214.1:1	Endogenous1	63.53	28.05	37.61	35.32	40.56	46.46	43.0633	40.78	0.846748	0.946977
mmu-miR-202-5p	nmiR01189.1:1	Endogenous1	70.07	73.75	55.93	52.98	78.93	57.31	66.5833	63.0733	0.735543	0.947284
mmu-miR-30b	nmiR01271.1:1	Endogenous1	662.4	663.76	757.99	681.93	643.51	649.72	694.717	658.387	0.343026	0.947705
mmu-miR-717	nmiR01524.2:2	Endogenous1	42.98	34.28	32.79	29.89	37.27	37.17	36.6833	34.7767	0.659128	0.948024
mmu-miR-501-5p	nmiR01422.1:1	Endogenous1	39.24	35.32	32.79	27.17	40.56	34.07	35.7833	33.9333	0.689007	0.9483
mmu-miR-194	nmiR01139.1:1	Endogenous1	75.68	49.86	56.9	54.34	61.39	57.31	60.8133	57.68	0.714353	0.948476
mmu-miR-103	nmiR01013.1:1	Endogenous1	163.5	174.51	126.33	169.8	124.97	146.36	154.78	147.043	0.711735	0.950015
mmu-miR-101a	nmiR01011.1:1	Endogenous1	184.05	185.94	221.8	210.56	164.44	187.4	197.263	187.467	0.617306	0.950337
mmu-miR-758	nmiR01535.1:1	Endogenous1	7.47	2.08	5.79	1.36	5.48	7.74	5.11333	4.86	0.922756	0.950456
mmu-miR-130a	nmiR01049.1:1	Endogenous1	109.31	113.22	85.83	100.52	94.28	98.35	102.787	97.7167	0.593225	0.950675
mmu-miR-24	nmiR01231.1:1	Endogenous1	141.07	179.7	125.37	129.05	154.57	141.71	148.713	141.777	0.715781	0.953355
mcmv-miR-m01-1	nmiR01577.1:1	Endogenous2	46.71	49.86	41.47	40.75	40.56	50.34	46.0133	43.8833	0.62685	0.953709
mmu-miR-432	nmiR01357.1:1	Endogenous1	38.31	24.93	30.86	23.09	32.89	34.07	31.3667	30.0167	0.80816	0.956961
mmu-miR-761	nmiR01538.2:2	Endogenous1	29.9	25.97	31.82	31.24	24.12	28.65	29.23	28.0033	0.673225	0.958034
mcmv-miR-m59-1	nmiR01594.1:1	Endogenous2	5.61	5.19	4.82	4.08	5.48	5.42	5.20667	4.99333	0.697654	0.959027
mmu-miR-28	nmiR01237.1:1	Endogenous1	89.69	79.98	94.51	97.81	76.74	78.99	88.06	84.5133	0.677835	0.959724
mmu-miR-466g	nmiR01387.1:1	Endogenous1	64.46	91.41	61.72	69.28	87.7	51.88	72.53	69.62	0.845761	0.959879
mmu-miR-1193	nmiR01027.1:1	Endogenous1	24.29	20.77	16.39	17.66	27.41	13.94	20.4833	19.67	0.868832	0.960293
mmu-miR-345-3p	nmiR01307.1:1	Endogenous1	13.08	9.35	17.36	13.58	15.35	9.29	13.2633	12.74	0.866976	0.960543
mmu-miR-1981	nmiR01177.1:1	Endogenous1	4.67	4.15	9.64	5.43	7.67	4.65	6.15333	5.91667	0.910169	0.961538
mmu-let-7f	nmiR00006.1:2	Endogenous1	1916.19	2106.58	1998.16	1877.36	1811.03	2111.78	2006.98	1933.39	0.527949	0.963335
mmu-miR-1938	nmiR01136.1:1	Endogenous1	9.34	14.54	6.75	12.23	8.77	8.52	10.21	9.84	0.893084	0.963761
mmu-miR-1195	nmiR01029.1:1	Endogenous1	30.83	25.97	28.93	27.17	30.7	24.78	28.5767	27.55	0.668641	0.964073
mmu-miR-143	nmiR01066.1:1	Endogenous1	639.98	841.38	788.85	722.69	726.83	741.1	756.737	730.207	0.684011	0.964942
mmu-miR-99b	nmiR01576.2:2	Endogenous1	164.43	176.59	127.3	171.16	133.74	148.68	156.107	151.193	0.802503	0.968526
mmu-miR-7b	nmiR01547.1:1	Endogenous1	101.84	82.06	63.65	77.43	88.8	73.57	82.5167	79.9333	0.839252	0.968693
mmu-miR-374	nmiR01331.1:1	Endogenous1	37.37	40.51	34.72	35.32	32.89	41.04	37.5333	36.4167	0.723274	0.970249
mmu-miR-701	nmiR01509.1:1	Endogenous1	102.77	77.91	86.79	76.07	89.89	93.7	89.1567	86.5533	0.787498	0.9708
mmu-miR-378	nmiR01337.1:1	Endogenous1	9302.54	9699.82	10310	10367.6	9192.21	8907.9	9770.79	9489.23	0.626067	0.971183
mmu-miR-450b-5p	nmiR01368.1:1	Endogenous1	23.36	24.93	33.75	31.24	23.02	25.56	27.3467	26.6067	0.863736	0.97294
mmu-miR-744	nmiR01534.1:1	Endogenous1	11.21	16.62	9.64	9.51	15.35	11.62	12.49	12.16	0.909202	0.973579
mmu-miR-759	nmiR01536.1:1	Endogenous1	30.83	39.47	34.72	31.24	36.18	34.85	35.0067	34.09	0.767864	0.973815
mmu-miR-501-3p	nmiR01421.1:1	Endogenous1	12.15	6.23	4.82	9.51	7.67	5.42	7.73333	7.53333	0.940973	0.974138
mmu-miR-338-3p	nmiR01296.1:1	Endogenous1	170.04	167.24	203.48	180.67	164.44	181.98	180.253	175.697	0.742431	0.974721
mmu-miR-193b	nmiR01138.1:1	Endogenous1	56.99	64.4	72.33	72	58.1	58.85	64.5733	62.9833	0.813867	0.975377
mmu-miR-340-3p	nmiR01300.1:1	Endogenous1	34.57	34.28	40.5	23.09	39.47	44.14	36.45	35.5667	0.901423	0.975766
mmu-miR-208b	nmiR01196.1:1	Endogenous1	7.47	4.15	8.68	4.08	8.77	6.97	6.76667	6.60667	0.937703	0.976355
mmu-miR-201	nmiR01187.1:1	Endogenous1	35.5	24.93	32.79	20.38	35.08	35.62	31.0733	30.36	0.909805	0.977044
mmu-miR-106b	nmiR01016.1:1	Endogenous1	92.49	98.68	126.33	95.09	95.38	120.03	105.833	103.5	0.86913	0.977953
mmu-miR-590-3p	nmiR01447.1:1	Endogenous1	8.41	6.23	6.75	8.15	6.58	6.2	7.13	6.97667	0.871278	0.978495
mmu-miR-182	nmiR01088.1:1	Endogenous1	1.87	6.23	4.82	2.72	2.19	7.74	4.30667	4.21667	0.969127	0.979102
mmu-miR-144	nmiR01067.1:1	Endogenous1	201.8	173.47	277.74	188.82	221.45	229.22	217.67	213.163	0.899479	0.979296
mmu-miR-691	nmiR01499.1:1	Endogenous1	181.25	193.21	218.91	191.54	229.12	161.07	197.79	193.91	0.872021	0.980383
mmu-miR-126-5p	nmiR01042.1:1	Endogenous1	1735.88	1968.42	2165.96	1774.11	1911.89	2070.74	1956.75	1918.91	0.81444	0.980662
mmu-miR-322	nmiR01278.1:1	Endogenous1	117.72	156.85	148.51	133.13	118.4	163.4	141.027	138.31	0.886124	0.980737
mmu-miR-484	nmiR01406.1:1	Endogenous1	49.52	52.98	38.57	44.83	39.47	54.21	47.0233	46.17	0.895794	0.981853
LIG_POS_B	nmiR00809.1:1	Ligation	2457.13	2777.61	2338.58	2634	2617.89	2188.45	2524.44	2480.11	0.83231	0.982441
mmu-miR-23a	nmiR01229.1:1	Endogenous1	2587	3464.22	2484.2	2322.92	3001.58	3068.16	2845.14	2797.55	0.90915	0.983274
mmu-miR-1941-5p	nmiR01142.1:1	Endogenous1	32.7	14.54	30.86	23.09	32.89	20.91	26.0333	25.63	0.955851	0.984507
mmu-miR-1839-5p	nmiR01091.1:1	Endogenous1	64.46	90.37	93.54	84.22	74.55	85.96	82.79	81.5767	0.908097	0.985344
mmu-miR-339-3p	nmiR01298.1:1	Endogenous1	4.67	6.23	5.79	2.72	9.87	3.87	5.56333	5.48667	0.974617	0.986219
mmu-miR-467c	nmiR01395.1:1	Endogenous1	13.08	8.31	10.61	10.87	9.87	10.84	10.6667	10.5267	0.925993	0.986875
mmu-miR-380-5p	nmiR01340.1:1	Endogenous1	55.12	43.63	48.22	36.68	58.1	50.34	48.99	48.3733	0.934924	0.987412
mmu-miR-764-3p	nmiR01541.2:2	Endogenous1	80.35	76.87	84.86	66.56	95.38	77.44	80.6933	79.7933	0.922718	0.988847
mghv-miR-M1-2	nmiR01601.1:1	Endogenous2	25.23	29.08	22.18	19.02	29.6	27.1	25.4967	25.24	0.948926	0.989933
mmu-miR-152	nmiR01078.1:1	Endogenous1	232.63	268	244.95	239.08	274.07	225.35	248.527	246.167	0.901074	0.990504
POS_C	ERCC_00002.1:850	Positive	2249	2211	2089	1769	2184	2538	2183	2163.67	0.936333	0.991144
mmu-miR-503	nmiR01423.1:1	Endogenous1	9.34	6.23	4.82	9.51	2.19	8.52	6.79667	6.74	0.983984	0.991663
mcmv-miR-M23-1-3p	nmiR01589.1:1	Endogenous2	38.31	32.2	34.72	33.96	39.47	30.98	35.0767	34.8033	0.932988	0.992208
mmu-miR-379	nmiR01338.1:1	Endogenous1	11.21	19.74	10.61	16.3	16.44	8.52	13.8533	13.7533	0.980978	0.992782
mmu-miR-18a	nmiR01108.1:1	Endogenous1	8.41	7.27	6.75	5.43	9.87	6.97	7.47667	7.42333	0.97125	0.992867
mmu-miR-26a	nmiR01233.1:1	Endogenous1	150.42	154.77	172.62	150.79	166.63	157.2	159.27	158.207	0.903122	0.993324
mmu-miR-365	nmiR01326.1:1	Endogenous1	138.27	123.61	130.19	134.48	121.69	133.97	130.69	130.047	0.919161	0.995077
mmu-miR-675-5p	nmiR01484.2:2	Endogenous1	59.79	45.7	48.22	36.68	53.72	62.73	51.2367	51.0433	0.983495	0.996227
mmu-miR-30d	nmiR01273.1:1	Endogenous1	817.49	905.79	971.11	902	891.27	892.11	898.13	895.127	0.949593	0.996656
mmu-miR-98	nmiR01574.2:2	Endogenous1	338.21	281.5	301.85	312.44	295.99	310.53	307.187	306.32	0.962622	0.997179
mmu-miR-3473	nmiR01313.1:1	Endogenous1	23.36	12.46	23.14	12.23	24.12	22.46	19.6533	19.6033	0.992751	0.997456
mmu-miR-361	nmiR01322.1:1	Endogenous1	120.52	109.07	135.01	127.69	116.2	120.03	121.533	121.307	0.979348	0.998135
mmu-miR-465b-5p	nmiR01377.1:1	Endogenous1	8.41	7.27	5.79	6.79	7.67	6.97	7.15667	7.14333	0.987571	0.998137
