# Supplementary material for: ExermiR‐129‐3p Enhances Muscle Function by Improving Mitochondrial Activity Through PARP1 Inhibition
Source: J Cachexia Sarcopenia Muscle. 2025 Apr 20;16(2):e13823. doi: 10.1002/jcsm.13823 (PMC12010049; doi:10.1002/jcsm.13823)
Supplement: Supplementary file 2 — Table S2 List of differentially expressed miRNAs in Ctrl vs. EPS model. [file JCSM-16-e13823-s004.xlsx]

## Sheet: up
	NS Probe ID	Class Name	Ctrl 1	Ctrl 2	EPS 1	EPS 2	Aver-Ctrl	Aver-EPS	p-value	Fold change
mmu-miR-341	nmiR01302.1:1	Endogenous1	1.02	1.56	8.96	9.51	1.29	9.235	0.00234467	7.15891
mmu-miR-667	nmiR01462.1:1	Endogenous1	1.02	3.12	15.36	4.23	2.07	9.795	0.305768	4.73188
mmu-miR-295	nmiR01249.1:1	Endogenous1	4.06	4.67	21.77	14.8	4.365	18.285	0.0577434	4.189
mmu-miR-1954	nmiR01157.1:1	Endogenous1	3.05	3.89	17.93	10.57	3.47	14.25	0.10056	4.10663
mmu-miR-466a-5p+mmu-miR-466e-5p	nmiR01380.1:1	Endogenous1	6.1	5.45	20.49	17.97	5.775	19.23	0.00922372	3.32987
mmu-miR-878-3p	nmiR01559.1:1	Endogenous1	6.1	6.23	23.05	17.97	6.165	20.51	0.0299694	3.32685
mmu-miR-3072	nmiR01268.1:1	Endogenous1	2.03	3.12	8.96	6.34	2.575	7.65	0.0700491	2.97087
mmu-miR-132	nmiR01051.1:1	Endogenous1	113.82	70.09	195.9	251.55	91.955	223.725	0.0651541	2.43298
mmu-miR-743a	nmiR01531.1:1	Endogenous1	7.11	7.79	16.64	19.02	7.45	17.83	0.0139199	2.39329
mmu-miR-296-5p	nmiR01251.1:1	Endogenous1	12.19	7.79	24.33	23.25	9.99	23.79	0.0259036	2.38138
mmu-miR-489	nmiR01411.1:1	Endogenous1	12.19	18.69	43.53	29.59	15.44	36.56	0.110956	2.36788
mmu-miR-693-3p	nmiR01501.2:2	Endogenous1	4.06	4.67	8.96	11.63	4.365	10.295	0.0494085	2.35853
mmu-miR-673-3p	nmiR01480.1:1	Endogenous1	5.08	3.89	14.08	6.34	4.485	10.21	0.281209	2.27648
mmu-miR-669m	nmiR01474.1:1	Endogenous1	9.15	2.34	15.36	10.57	5.745	12.965	0.224992	2.25674
mmu-miR-343	nmiR01305.1:1	Endogenous1	6.1	3.89	12.8	9.51	4.995	11.155	0.0897737	2.23323
mmu-miR-210	nmiR01199.2:2	Endogenous1	214.43	158.87	358.51	461.88	186.65	410.195	0.0625087	2.19767
mmu-miR-2132	nmiR01202.1:1	Endogenous1	33.54	24.92	79.38	48.62	29.23	64	0.161424	2.18953
mmu-miR-3099	nmiR01269.1:1	Endogenous1	13.21	7.01	29.45	13.74	10.11	21.595	0.306832	2.136
mmu-miR-693-5p	nmiR01502.1:1	Endogenous1	11.18	3.89	14.08	17.97	7.535	16.025	0.176226	2.12674
mmu-miR-299	nmiR01257.1:1	Endogenous1	7.11	9.35	24.33	10.57	8.23	17.45	0.316917	2.12029
mmu-miR-1224	nmiR01035.1:1	Endogenous1	198.17	134.72	348.26	351.96	166.445	350.11	0.0286574	2.10346
mmu-miR-715	nmiR01523.1:1	Endogenous1	5.08	3.89	10.24	8.46	4.485	9.35	0.045169	2.08473
mmu-miR-1949	nmiR01151.1:1	Endogenous1	4.06	9.35	14.08	13.74	6.705	13.91	0.11287	2.07457
mmu-miR-18b	nmiR01109.1:1	Endogenous1	10.16	7.79	23.05	13.74	8.975	18.395	0.188904	2.04958
mmu-miR-1199	nmiR01033.1:1	Endogenous1	8.13	3.12	10.24	12.68	5.625	11.46	0.171269	2.03733
mmu-miR-326	nmiR01284.2:2	Endogenous1	9.15	11.68	24.33	17.97	10.415	21.15	0.0883715	2.03072
mmu-miR-802	nmiR01548.1:1	Endogenous1	7.11	7.79	15.36	14.8	7.45	15.08	0.0033158	2.02416
mmu-miR-653	nmiR01455.1:1	Endogenous1	10.16	8.57	16.64	21.14	9.365	18.89	0.0574142	2.01708
mmu-miR-126-3p	nmiR01041.1:1	Endogenous1	17.28	14.02	34.57	27.48	15.65	31.025	0.0587805	1.98243
mmu-miR-325	nmiR01283.1:1	Endogenous1	7.11	3.12	11.52	8.46	5.115	9.99	0.19206	1.95308
B2m	NM_009735.3:177	Housekeeping	821.12	595.75	1542.86	1219.7	708.435	1381.28	0.076066	1.94976
mmu-miR-9	nmiR01569.1:1	Endogenous1	30.49	19.47	52.5	44.39	24.98	48.445	0.075502	1.93935
mmu-miR-146a	nmiR01069.1:1	Endogenous1	79.27	53.73	174.13	83.5	66.5	128.815	0.316671	1.93707
mmu-miR-297c	nmiR01255.1:1	Endogenous1	15.24	18.69	37.13	28.54	16.965	32.835	0.0755461	1.93546
mmu-miR-434-3p	nmiR01359.1:1	Endogenous1	20.32	16.35	33.29	36.99	18.335	35.14	0.025094	1.91655
mmu-miR-615-5p	nmiR01453.1:1	Endogenous1	10.16	7.01	12.8	20.08	8.585	16.44	0.186181	1.91497
mmu-miR-1192	nmiR01026.1:1	Endogenous1	8.13	1.56	8.96	9.51	4.845	9.235	0.314446	1.90609
NEG_A	ERCC_00096.1:230	Negative	4	5	5	12	4.5	8.5	0.375305	1.88889
mmu-miR-466i	nmiR01389.1:1	Endogenous1	6.1	2.34	6.4	9.51	4.22	7.955	0.265456	1.88507
mmu-miR-760	nmiR01537.1:1	Endogenous1	84.35	49.06	137	110.98	66.705	123.99	0.120541	1.85878
mmu-miR-542-3p	nmiR01435.2:2	Endogenous1	19.31	14.02	33.29	28.54	16.665	30.915	0.0569649	1.85509
mmu-miR-294	nmiR01248.1:1	Endogenous1	9.15	3.89	10.24	13.74	6.52	11.99	0.225493	1.83896
mmu-miR-450b-5p	nmiR01368.1:1	Endogenous1	26.42	19.47	46.09	38.05	22.945	42.07	0.0692716	1.83351
mmu-miR-384-3p	nmiR01344.1:1	Endogenous1	21.34	17.13	33.29	36.99	19.235	35.14	0.0296706	1.82688
mcmv-miR-m59-1	nmiR01594.1:1	Endogenous2	3.05	5.45	10.24	5.28	4.25	7.76	0.33068	1.82588
mmu-miR-465c-5p	nmiR01378.1:1	Endogenous1	14.23	2.34	15.36	14.8	8.285	15.08	0.371842	1.82016
mmu-miR-875-5p	nmiR01555.1:1	Endogenous1	15.24	14.8	28.17	26.42	15.02	27.295	0.00535911	1.81724
mmu-miR-297b-5p	nmiR01254.1:1	Endogenous1	6.1	4.67	8.96	10.57	5.385	9.765	0.0554486	1.81337
mmu-miR-199a-3p	nmiR01180.1:1	Endogenous1	5468.39	3001.32	8095.86	7226.25	4234.86	7661.06	0.120045	1.80905
mmu-miR-1894-5p	nmiR01101.1:1	Endogenous1	13.21	17.13	29.45	25.37	15.17	27.41	0.0494877	1.80686
mmu-let-7c	nmiR00003.1:1	Endogenous1	8267.12	5549.41	12637.4	12276.3	6908.27	12456.8	0.0559615	1.80318
mmu-miR-335-5p	nmiR01293.1:1	Endogenous1	68.09	42.05	96.03	102.52	55.07	99.275	0.0810909	1.80271
mmu-miR-363	nmiR01325.1:1	Endogenous1	9.15	4.67	15.36	9.51	6.91	12.435	0.272472	1.79957
mmu-miR-1955	nmiR01158.1:1	Endogenous1	4.06	5.45	12.8	4.23	4.755	8.515	0.477708	1.79075
mmu-miR-182	nmiR01088.1:1	Endogenous1	12.19	2.34	15.36	10.57	7.265	12.965	0.407257	1.78458
mcmv-miR-M55-1	nmiR01593.1:1	Endogenous2	17.28	8.57	15.36	30.65	12.925	23.005	0.370529	1.77988
mmu-miR-291a-5p	nmiR01242.1:1	Endogenous1	9.15	8.57	16.64	14.8	8.86	15.72	0.019205	1.77427
mmu-miR-449b	nmiR01363.1:1	Endogenous1	4.06	5.45	11.52	5.28	4.755	8.4	0.372306	1.76656
mmu-miR-682	nmiR01491.1:1	Endogenous1	21.34	14.02	30.73	31.71	17.68	31.22	0.0669898	1.76584
mmu-miR-451	nmiR01369.1:1	Endogenous1	16.26	10.9	32.01	15.85	13.58	23.93	0.348089	1.76215
mmu-miR-872	nmiR01551.1:1	Endogenous1	133.13	68.53	175.41	178.62	100.83	177.015	0.142629	1.75558
mmu-miR-23a	nmiR01229.1:1	Endogenous1	3681.84	2999.76	5878.24	5846.95	3340.8	5862.59	0.0178386	1.75485
mmu-miR-365	nmiR01326.1:1	Endogenous1	230.69	217.27	421.25	363.58	223.98	392.415	0.0295325	1.75201
mmu-miR-1944	nmiR01145.1:1	Endogenous1	2134.11	1709.37	3674.7	3055.59	1921.74	3365.14	0.0614704	1.75109
mmu-miR-125a-3p	nmiR01037.1:1	Endogenous1	38.62	31.15	43.53	78.21	34.885	60.87	0.280542	1.74488
mmu-miR-342-3p	nmiR01303.1:1	Endogenous1	51.83	53.73	85.79	98.29	52.78	92.04	0.0249619	1.74384
mmu-miR-292-3p	nmiR01245.1:1	Endogenous1	4.06	3.12	5.12	7.4	3.59	6.26	0.162754	1.74373
mmu-miR-19a	nmiR01182.2:2	Endogenous1	333.33	219.61	527.52	435.46	276.47	481.49	0.107231	1.74156
mmu-miR-324-5p	nmiR01282.1:1	Endogenous1	85.36	50.62	119.08	116.26	67.99	117.67	0.104176	1.7307
mmu-miR-331-3p	nmiR01290.1:1	Endogenous1	37.6	24.14	55.06	51.79	30.87	53.425	0.0827513	1.73064
mmu-miR-1962	nmiR01165.1:1	Endogenous1	26.42	17.91	39.69	36.99	22.165	38.34	0.0684398	1.72975
mmu-miR-1938	nmiR01136.1:1	Endogenous1	7.11	4.67	7.68	12.68	5.89	10.18	0.262979	1.72835
mmu-miR-883a-5p	nmiR01566.1:1	Endogenous1	20.32	17.13	25.61	39.11	18.725	32.36	0.188229	1.72817
Rpl19	NM_009078.1:20	Housekeeping	2874.95	2365.08	5039.59	4007.89	2620.01	4523.74	0.0804822	1.72661
mmu-miR-149	nmiR01074.1:1	Endogenous1	453.24	415.08	755.43	743.02	434.16	749.225	0.00403075	1.72569
mmu-miR-362-3p	nmiR01323.1:1	Endogenous1	66.06	44.39	98.59	91.95	55.225	95.27	0.0715889	1.72512
mmu-miR-196a	nmiR01173.1:1	Endogenous1	1003.03	576.28	1469.88	1250.35	789.655	1360.12	0.140565	1.72242
mmu-let-7d	nmiR00004.1:1	Endogenous1	7595.38	4920.95	11437.7	10076.8	6258.16	10757.2	0.0955414	1.71891
mmu-miR-1	nmiR01009.1:1	Endogenous1	3905.41	2773.93	5198.36	6282.41	3339.67	5740.39	0.0920401	1.71885
mmu-miR-450b-3p	nmiR01367.1:1	Endogenous1	11.18	11.68	19.21	20.08	11.43	19.645	0.00370928	1.71872
mmu-miR-329	nmiR01287.1:1	Endogenous1	14.23	10.12	26.89	14.8	12.175	20.845	0.307394	1.71211
mmu-miR-106b	nmiR01016.1:1	Endogenous1	160.57	88.78	220.23	206.1	124.675	213.165	0.136722	1.70977
mmu-miR-302b	nmiR01265.2:2	Endogenous1	4.06	3.89	5.12	8.46	3.975	6.79	0.234321	1.70818
mmu-miR-511	nmiR01428.1:1	Endogenous1	11.18	7.01	14.08	16.91	9.095	15.495	0.126307	1.70368
mmu-miR-767	nmiR01543.1:1	Endogenous1	27.44	31.93	52.5	48.62	29.685	50.56	0.0196104	1.70322
mmu-let-7g	nmiR00007.1:1	Endogenous1	4300.73	2330.81	5834.71	5446.38	3315.77	5640.55	0.146564	1.70113
mmu-miR-689	nmiR01497.1:1	Endogenous1	12.19	5.45	14.08	15.85	8.82	14.965	0.219844	1.69671
mmu-miR-327	nmiR01285.1:1	Endogenous1	6.1	6.23	16.64	4.23	6.165	10.435	0.562472	1.69262
mmu-miR-1901	nmiR01112.1:1	Endogenous1	19.31	17.13	32.01	29.59	18.22	30.8	0.016349	1.69045
mmu-miR-384-5p	nmiR01345.1:1	Endogenous1	7.11	6.23	14.08	8.46	6.67	11.27	0.247209	1.68966
mmu-miR-148b	nmiR01073.1:1	Endogenous1	86.38	58.41	128.04	116.26	72.395	122.15	0.0817711	1.68727
mmu-miR-1943	nmiR01144.1:1	Endogenous1	42.68	38.94	79.38	58.13	40.81	68.755	0.122293	1.68476
mmu-miR-324-3p	nmiR01281.1:1	Endogenous1	5.08	4.67	8.96	7.4	4.875	8.18	0.0547058	1.67795
mmu-let-7a	nmiR00001.1:1	Endogenous1	7083.2	5208.31	10456.9	10112.7	6145.76	10284.8	0.0491486	1.67348
mmu-miR-148a	nmiR01072.1:1	Endogenous1	186.99	96.57	270.16	202.93	141.78	236.545	0.234576	1.66839
mmu-miR-1945	nmiR01146.1:1	Endogenous1	29.47	17.13	26.89	50.73	23.3	38.81	0.367266	1.66567
mmu-miR-216b	nmiR01217.1:1	Endogenous1	45.73	20.25	52.5	57.07	32.99	54.785	0.234239	1.66065
mmu-miR-466l	nmiR01392.1:1	Endogenous1	16.26	16.35	24.33	29.59	16.305	26.96	0.0558843	1.65348
mmu-miR-199a-5p	nmiR01181.1:1	Endogenous1	2984.7	2052.02	4669.56	3631.62	2518.36	4150.59	0.144218	1.64813
mmu-miR-122	nmiR01034.1:1	Endogenous1	15.24	14.8	28.17	21.14	15.02	24.655	0.111672	1.64148
mmu-miR-297a+mmu-miR-466f+mmu-miR-669b	nmiR01252.1:1	Endogenous1	6.1	2.34	6.4	7.4	4.22	6.9	0.302216	1.63507
mmu-miR-1907	nmiR01118.1:1	Endogenous1	11.18	6.23	11.52	16.91	8.705	14.215	0.271061	1.63297
mmu-miR-140	nmiR01062.1:1	Endogenous1	66.06	40.5	99.87	73.99	53.28	86.93	0.205507	1.63157
mmu-miR-101a	nmiR01011.1:1	Endogenous1	27.44	18.69	37.13	38.05	23.065	37.59	0.08077	1.62974
mmu-miR-466g	nmiR01387.1:1	Endogenous1	106.71	76.32	140.84	156.43	91.515	148.635	0.0789486	1.62416
mmu-miR-30a	nmiR01270.1:1	Endogenous1	166.66	110.58	272.72	177.56	138.62	225.14	0.257712	1.62415
mmu-miR-463	nmiR01373.1:1	Endogenous1	37.6	18.69	51.22	40.16	28.145	45.69	0.250366	1.62338
mmu-miR-673-5p	nmiR01481.1:1	Endogenous1	6.1	4.67	15.36	2.11	5.385	8.735	0.665044	1.6221
mmu-miR-34b-3p	nmiR01317.1:1	Endogenous1	31.5	35.82	67.86	41.22	33.66	54.54	0.26185	1.62032
mmu-miR-3475	nmiR01315.1:1	Endogenous1	22.36	9.35	21.77	29.59	15.855	25.68	0.324797	1.61968
mmu-miR-686	nmiR01494.1:1	Endogenous1	6.1	5.45	10.24	8.46	5.775	9.35	0.0636122	1.61905
mmu-miR-361	nmiR01322.1:1	Endogenous1	129.06	94.23	217.67	143.74	111.645	180.705	0.233077	1.61857
mmu-miR-654-5p	nmiR01457.1:1	Endogenous1	2.03	3.89	6.4	3.17	2.96	4.785	0.430712	1.61655
mmu-miR-151-3p	nmiR01076.1:1	Endogenous1	28.45	15.58	43.53	27.48	22.015	35.505	0.320038	1.61276
mmu-miR-362-5p	nmiR01324.1:1	Endogenous1	54.88	45.17	98.59	62.36	50.025	80.475	0.245938	1.6087
mmu-miR-743b-5p	nmiR01533.1:1	Endogenous1	7.11	8.57	16.64	8.46	7.84	12.55	0.374531	1.60077
mmu-miR-130a	nmiR01049.1:1	Endogenous1	527.43	428.32	795.12	734.57	477.875	764.845	0.0385945	1.60051
mmu-let-7e	nmiR00005.1:1	Endogenous1	1722.53	1170.47	2551.8	2077.93	1446.5	2314.86	0.13965	1.60032
mmu-miR-345-5p	nmiR01308.1:1	Endogenous1	110.77	91.11	172.85	150.08	100.94	161.465	0.0565709	1.59961
mmu-miR-23b	nmiR01230.1:1	Endogenous1	953.23	767.85	1579.99	1172.14	860.54	1376.07	0.148003	1.59907
mmu-miR-181a	nmiR01085.1:1	Endogenous1	854.66	564.6	1227.89	1036.85	709.63	1132.37	0.135327	1.59572
mmu-miR-30b	nmiR01271.1:1	Endogenous1	297.76	204.81	462.22	339.28	251.285	400.75	0.191984	1.5948
mmu-miR-669f	nmiR01467.1:1	Endogenous1	60.97	31.93	83.22	64.47	46.45	73.845	0.25383	1.58977
mmu-miR-701	nmiR01509.1:1	Endogenous1	123.98	90.34	201.02	139.52	107.16	170.27	0.213568	1.58893
mmu-miR-509-3p	nmiR01426.1:1	Endogenous1	5.08	9.35	10.24	12.68	7.215	11.46	0.226432	1.58836
mmu-miR-411	nmiR01349.2:2	Endogenous1	4.06	5.45	7.68	7.4	4.755	7.54	0.0591149	1.5857
mmu-miR-539	nmiR01431.2:2	Endogenous1	57.93	59.19	106.27	79.27	58.56	92.77	0.127006	1.58419
mmu-miR-24	nmiR01231.1:1	Endogenous1	585.35	381.59	902.67	628.88	483.47	765.775	0.239883	1.58391
mmu-miR-218	nmiR01219.1:1	Endogenous1	69.1	45.95	92.19	89.84	57.525	91.015	0.102471	1.58218
mmu-miR-764-5p	nmiR01542.1:1	Endogenous1	34.55	21.03	34.57	52.85	27.79	43.71	0.296374	1.57287
Gapdh	NM_008084.1:755	Housekeeping	3627.98	2965.5	5793.73	4551.15	3296.74	5172.44	0.116737	1.56896
mmu-miR-298	nmiR01256.1:1	Endogenous1	10.16	9.35	17.93	12.68	9.755	15.305	0.171843	1.56894
mghv-miR-M1-6	nmiR01605.1:1	Endogenous2	7.11	4.67	8.96	9.51	5.89	9.235	0.115966	1.56791
mmu-miR-465a-5p	nmiR01376.1:1	Endogenous1	9.15	13.24	19.21	15.85	11.195	17.53	0.13904	1.56588
mmu-let-7b	nmiR00002.1:1	Endogenous1	12684.7	8361.49	18120	14756.9	10523.1	16438.4	0.163374	1.56213
mmu-miR-322	nmiR01278.1:1	Endogenous1	287.6	201.7	376.43	387.89	244.65	382.16	0.0865909	1.56207
mmu-miR-27b	nmiR01236.1:1	Endogenous1	266.26	152.64	368.75	285.37	209.45	327.06	0.237054	1.56152
mmu-miR-20a+mmu-miR-20b	nmiR01197.2:2	Endogenous1	1993.86	1080.91	2754.1	2046.22	1537.38	2400.16	0.273841	1.5612
mmu-miR-423-3p	nmiR01352.1:1	Endogenous1	48.78	32.71	67.86	59.19	40.745	63.525	0.130024	1.55909
mmu-miR-93	nmiR01572.1:1	Endogenous1	97.56	73.2	156.21	109.92	85.38	133.065	0.20984	1.5585
mmu-miR-328	nmiR01286.2:2	Endogenous1	94.51	88	156.21	127.89	91.255	142.05	0.0729749	1.55663
mmu-miR-1274a	nmiR01044.1:1	Endogenous1	15.24	28.04	34.57	32.76	21.64	33.665	0.203902	1.55568
mmu-miR-423-5p	nmiR01353.1:1	Endogenous1	93.49	77.1	160.05	104.64	85.295	132.345	0.244964	1.55161
mmu-miR-450a-5p	nmiR01366.1:1	Endogenous1	460.36	228.95	646.59	422.77	344.655	534.68	0.35918	1.55135
mmu-miR-804	nmiR01549.2:2	Endogenous1	31.5	24.92	40.97	46.51	28.21	43.74	0.0688654	1.55051
mmu-miR-22	nmiR01223.2:2	Endogenous1	25158.1	15263.6	36156.7	26450.8	20210.8	31303.8	0.25059	1.54886
mmu-miR-351	nmiR01321.2:2	Endogenous1	85.36	59.19	156.21	67.64	72.275	111.925	0.481017	1.5486
mmu-miR-106a+mmu-miR-17	nmiR01015.1:1	Endogenous1	1056.89	606.65	1400.74	1168.97	831.77	1284.86	0.215433	1.54472
mmu-miR-494	nmiR01415.1:1	Endogenous1	5.08	2.34	5.12	6.34	3.71	5.73	0.310319	1.54447
mmu-miR-30c	nmiR01272.2:2	Endogenous1	951.2	744.49	1393.06	1224.99	847.845	1309.03	0.0742553	1.54394
mmu-miR-222	nmiR01226.1:1	Endogenous1	35.57	31.15	51.22	51.79	33.36	51.505	0.0147483	1.54391
mmu-miR-377	nmiR01336.1:1	Endogenous1	32.52	33.49	69.14	32.76	33.005	50.95	0.428006	1.54371
mmu-miR-28	nmiR01237.1:1	Endogenous1	147.35	119.93	263.76	146.91	133.64	205.335	0.354677	1.53648
mmu-miR-143	nmiR01066.1:1	Endogenous1	319.1	192.35	449.41	336.1	255.725	392.755	0.248285	1.53585
mmu-miR-1965	nmiR01168.1:1	Endogenous1	116.87	79.43	144.68	156.43	98.15	150.555	0.116236	1.53393
mcmv-miR-m21-1	nmiR01587.1:1	Endogenous2	35.57	26.48	48.65	46.51	31.025	47.58	0.0711624	1.5336
mmu-miR-379	nmiR01338.1:1	Endogenous1	7.11	8.57	16.64	7.4	7.84	12.02	0.465799	1.53316
mmu-miR-133a	nmiR01052.1:1	Endogenous1	4172.68	3092.44	6216.26	4894.66	3632.56	5555.46	0.153024	1.52935
Actb	NM_007393.1:815	Housekeeping	7255.96	5475.43	11298.1	8128.87	6365.69	9713.49	0.206828	1.52591
mmu-miR-124	nmiR01036.2:2	Endogenous1	40.65	28.04	55.06	49.68	34.345	52.37	0.119294	1.52482
mmu-miR-466j	nmiR01390.1:1	Endogenous1	4.06	7.79	6.4	11.63	5.925	9.015	0.43754	1.52152
mmu-let-7i	nmiR00008.1:1	Endogenous1	3366.81	1672.77	4232.95	3433.98	2519.79	3833.47	0.295776	1.52134
mmu-miR-125a-5p	nmiR01038.1:1	Endogenous1	9890.06	7096.79	14031.7	11795.4	8493.42	12913.5	0.132129	1.52042
mmu-miR-467d	nmiR01396.1:1	Endogenous1	5.08	6.23	7.68	9.51	5.655	8.595	0.112721	1.51989
mmu-miR-741	nmiR01529.1:1	Endogenous1	20.32	20.25	38.41	23.25	20.285	30.83	0.298731	1.51984
mmu-miR-27a	nmiR01235.2:2	Endogenous1	5802.73	3160.19	7544.02	6062.57	4481.46	6803.3	0.265028	1.5181
mmu-miR-350	nmiR01320.1:1	Endogenous1	244.91	165.87	353.39	269.52	205.39	311.455	0.207023	1.51641
mmu-miR-103	nmiR01013.1:1	Endogenous1	315.03	245.31	477.58	372.04	280.17	424.81	0.149478	1.51626
mmu-miR-706	nmiR01514.1:1	Endogenous1	13.21	7.01	17.93	12.68	10.11	15.305	0.329268	1.51385
mmu-miR-29c	nmiR01260.1:1	Endogenous1	203.25	134.72	270.16	240.98	168.985	255.57	0.145644	1.51238
mmu-miR-671-5p	nmiR01478.1:1	Endogenous1	21.34	6.23	20.49	21.14	13.785	20.815	0.450694	1.50997
mmu-miR-7a	nmiR01546.1:1	Endogenous1	30.49	25.7	49.93	34.88	28.095	42.405	0.211662	1.50934
mmu-miR-876-3p	nmiR01556.1:1	Endogenous1	49.8	27.26	53.78	62.36	38.53	58.07	0.24659	1.50714
mmu-miR-1969	nmiR01172.1:1	Endogenous1	7.11	5.45	11.52	7.4	6.28	9.46	0.288528	1.50637
mmu-miR-1902	nmiR01113.1:1	Endogenous1	660.56	335.64	839.93	659.53	498.1	749.73	0.308396	1.50518
mmu-miR-145	nmiR01068.1:1	Endogenous1	848.56	668.17	1317.51	963.92	758.365	1140.71	0.19389	1.50418
mmu-miR-335-3p	nmiR01292.1:1	Endogenous1	36.58	21.81	48.65	39.11	29.195	43.88	0.236802	1.503
mmu-miR-432	nmiR01357.1:1	Endogenous1	38.62	24.92	49.93	45.45	31.77	47.69	0.157809	1.5011
mmu-miR-375	nmiR01332.1:1	Endogenous1	19.31	12.46	30.73	16.91	15.885	23.82	0.411692	1.49953
mmu-miR-704	nmiR01512.2:2	Endogenous1	12.19	18.69	23.05	23.25	15.44	23.15	0.141152	1.49935
mmu-miR-871	nmiR01550.1:1	Endogenous1	31.5	21.81	39.69	40.16	26.655	39.925	0.111677	1.49784
mmu-let-7f	nmiR00006.1:2	Endogenous1	1660.54	1041.2	2188.17	1857.03	1350.87	2022.6	0.195887	1.49726
mmu-miR-1950	nmiR01153.1:1	Endogenous1	8.13	4.67	12.8	6.34	6.4	9.57	0.478153	1.49531
mmu-miR-25	nmiR01232.1:1	Endogenous1	1331.28	800.56	1770.77	1408.89	1065.92	1589.83	0.244424	1.49151
mmu-miR-337-5p	nmiR01295.1:1	Endogenous1	28.45	21.81	35.85	39.11	25.13	37.48	0.0791812	1.49144
mmu-miR-540-3p	nmiR01432.1:1	Endogenous1	13.21	5.45	14.08	13.74	9.33	13.91	0.359569	1.49089
mmu-miR-532-5p	nmiR01430.1:1	Endogenous1	1910.53	1259.25	2674.72	2046.22	1584.89	2360.47	0.228694	1.48936
mmu-miR-16	nmiR01084.1:1	Endogenous1	2097.52	1594.89	3040.91	2457.37	1846.2	2749.14	0.143693	1.48908
mmu-miR-881	nmiR01563.1:1	Endogenous1	24.39	11.68	23.05	30.65	18.035	26.85	0.355997	1.48877
mmu-miR-652	nmiR01454.1:1	Endogenous1	61.99	48.28	103.71	60.25	55.135	81.98	0.35993	1.4869
mmu-miR-21	nmiR01198.1:1	Endogenous1	1929.84	1027.96	2494.19	1903.54	1478.9	2198.86	0.313377	1.48682
mmu-miR-3473	nmiR01313.1:1	Endogenous1	20.32	15.58	26.89	26.42	17.95	26.655	0.0673758	1.48496
mmu-miR-206	nmiR01193.1:1	Endogenous1	123468	86315.6	169921	141287	104892	155604	0.163108	1.48347
mmu-miR-1190	nmiR01024.1:1	Endogenous1	26.42	15.58	35.85	26.42	21	31.135	0.293747	1.48262
mmu-miR-151-5p	nmiR01077.1:1	Endogenous1	691.04	419.75	916.75	729.28	555.395	823.015	0.246042	1.48186
mmu-miR-429	nmiR01355.1:1	Endogenous1	13.21	14.02	19.21	21.14	13.615	20.175	0.0245189	1.48182
mmu-miR-409-3p	nmiR01346.1:1	Endogenous1	7.11	4.67	8.96	8.46	5.89	8.71	0.151825	1.47878
mmu-miR-497	nmiR01418.1:1	Endogenous1	10.16	11.68	15.36	16.91	10.92	16.135	0.0406968	1.47756
mmu-miR-1927	nmiR01122.1:1	Endogenous1	4.06	5.45	7.68	6.34	4.755	7.01	0.144561	1.47424
mmu-miR-181c	nmiR01087.1:1	Endogenous1	41.67	39.72	57.62	62.36	40.695	59.99	0.0171871	1.47414
mmu-miR-714	nmiR01522.2:2	Endogenous1	40.65	32.71	55.06	52.85	36.68	53.955	0.0524668	1.47097
mmu-miR-878-5p	nmiR01560.1:1	Endogenous1	14.23	7.79	15.36	16.91	11.01	16.135	0.261834	1.46549
mmu-miR-144	nmiR01067.1:1	Endogenous1	24.39	14.8	38.41	19.02	19.595	28.715	0.487886	1.46542
mmu-miR-700	nmiR01508.1:1	Endogenous1	6.1	1	5.12	5.28	3.55	5.2	0.584111	1.46479
mmu-miR-301a	nmiR01262.1:1	Endogenous1	129.06	79.43	165.17	139.52	104.245	152.345	0.227217	1.46141
mcmv-miR-m01-3	nmiR01579.1:1	Endogenous2	41.67	28.81	62.74	40.16	35.24	51.45	0.33844	1.45999
mmu-miR-551b	nmiR01441.1:1	Endogenous1	34.55	21.03	40.97	40.16	27.79	40.565	0.199879	1.4597
mcmv-miR-M23-1-5p	nmiR01590.1:1	Endogenous2	32.52	30.37	52.5	39.11	31.445	45.805	0.16838	1.45667
mmu-miR-29b	nmiR01259.1:1	Endogenous1	1111.77	559.92	1368.73	1064.33	835.845	1216.53	0.350484	1.45545
mmu-miR-467f	nmiR01398.1:1	Endogenous1	51.83	28.04	60.18	56.02	39.935	58.1	0.271417	1.45486
mmu-miR-542-5p	nmiR01436.1:1	Endogenous1	72.15	52.18	101.15	79.27	62.165	90.21	0.198809	1.45114
mcmv-miR-m107-1-3p	nmiR01581.1:1	Endogenous2	31.5	20.25	35.85	39.11	25.875	37.48	0.186032	1.4485
mmu-miR-880	nmiR01562.1:1	Endogenous1	6.1	3.89	10.24	4.23	4.995	7.235	0.556585	1.44845
mmu-miR-146b	nmiR01070.1:1	Endogenous1	47.76	44.39	79.38	53.9	46.075	66.64	0.250676	1.44634
mmu-miR-330	nmiR01289.1:1	Endogenous1	29.47	21.81	37.13	36.99	25.64	37.06	0.0965032	1.4454
mmu-miR-1932	nmiR01128.1:1	Endogenous1	4.06	3.89	5.12	6.34	3.975	5.73	0.104251	1.44151
mmu-miR-599	nmiR01451.1:1	Endogenous1	9.15	4.67	5.12	14.8	6.91	9.96	0.625107	1.44139
mmu-miR-1983	nmiR01179.1:1	Endogenous1	117.88	81.77	170.29	117.32	99.825	143.805	0.303667	1.44057
mmu-miR-1933-5p	nmiR01130.1:1	Endogenous1	32.52	27.26	51.22	34.88	29.89	43.05	0.264927	1.44028
mmu-miR-290-5p	nmiR01240.1:1	Endogenous1	33.54	23.36	44.81	36.99	28.45	40.9	0.191959	1.43761
mmu-miR-876-5p	nmiR01557.1:1	Endogenous1	11.18	4.67	15.36	7.4	7.925	11.38	0.570825	1.43596
mmu-miR-1934	nmiR01131.1:1	Endogenous1	8.13	6.23	8.96	11.63	7.18	10.295	0.197652	1.43384
mmu-miR-29a	nmiR01258.1:1	Endogenous1	2061.95	1202.4	2624.79	2049.39	1632.17	2337.09	0.306053	1.43189
mmu-miR-470	nmiR01403.1:1	Endogenous1	11.18	9.35	23.05	6.34	10.265	14.695	0.650771	1.43156
mmu-miR-425	nmiR01354.1:1	Endogenous1	129.06	100.46	186.94	141.63	114.76	164.285	0.205763	1.43155
mmu-miR-193	nmiR01125.1:1	Endogenous1	25.41	29.59	51.22	27.48	27.5	39.35	0.429174	1.43091
mmu-miR-1839-5p	nmiR01091.1:1	Endogenous1	65.04	40.5	89.63	61.3	52.77	75.465	0.349567	1.43007
mmu-miR-139-3p	nmiR01060.1:1	Endogenous1	10.16	2.34	11.52	6.34	6.25	8.93	0.625366	1.4288
mmu-miR-200b	nmiR01185.1:1	Endogenous1	54.88	35.04	62.74	65.53	44.96	64.135	0.195708	1.42649
mmu-miR-344	nmiR01306.1:1	Endogenous1	13.21	7.79	14.08	15.85	10.5	14.965	0.257798	1.42524
mmu-miR-1947	nmiR01149.1:1	Endogenous1	5.08	3.12	6.4	5.28	4.1	5.84	0.263109	1.42439
mmu-miR-214	nmiR01210.1:1	Endogenous1	64.02	47.5	92.19	66.59	55.76	79.39	0.261025	1.42378
mmu-miR-374	nmiR01331.1:1	Endogenous1	47.76	35.82	64.02	54.96	41.79	59.49	0.142043	1.42355
mmu-miR-683	nmiR01492.1:1	Endogenous1	32.52	26.48	51.22	32.76	29.5	41.99	0.327197	1.42339
mmu-miR-130b	nmiR01050.2:2	Endogenous1	61.99	33.49	64.02	71.87	47.74	67.945	0.305	1.42323
mmu-miR-664	nmiR01458.1:1	Endogenous1	39.63	38.16	58.9	51.79	38.895	55.345	0.0454083	1.42293
mmu-miR-382	nmiR01342.1:1	Endogenous1	37.6	28.81	44.81	49.68	33.205	47.245	0.107761	1.42283
mmu-miR-1839-3p	nmiR01090.1:1	Endogenous1	15.24	15.58	26.89	16.91	15.41	21.9	0.32329	1.42116
mmu-miR-30e	nmiR01274.1:1	Endogenous1	46.75	36.6	60.18	58.13	41.675	59.155	0.0776501	1.41944
mmu-miR-99b	nmiR01576.2:2	Endogenous1	839.41	714.12	1259.9	944.9	776.765	1102.4	0.194672	1.41922
mmu-miR-338-3p	nmiR01296.1:1	Endogenous1	48.78	29.59	61.46	49.68	39.185	55.57	0.282835	1.41814
mmu-miR-100	nmiR01010.1:1	Endogenous1	664.62	447.78	843.77	733.51	556.2	788.64	0.19617	1.41791
mmu-miR-147	nmiR01071.1:1	Endogenous1	9.15	15.58	19.21	15.85	12.365	17.53	0.290496	1.41771
mmu-miR-1942	nmiR01143.1:1	Endogenous1	40.65	35.04	57.62	49.68	37.845	53.65	0.0829871	1.41762
mmu-miR-770-5p	nmiR01545.1:1	Endogenous1	37.6	16.35	38.41	38.05	26.975	38.23	0.40055	1.41724
mmu-miR-185	nmiR01093.1:1	Endogenous1	25.41	12.46	28.17	25.37	18.935	26.77	0.358473	1.41378
mmu-miR-720	nmiR01527.1:1	Endogenous1	10013	14864.1	17257	17885.4	12438.6	17571.2	0.170728	1.41264
mmu-miR-582-5p	nmiR01446.1:1	Endogenous1	22.36	12.46	26.89	22.2	17.41	24.545	0.322505	1.40982
mmu-miR-15a	nmiR01082.1:1	Endogenous1	1053.84	722.68	1451.95	1048.48	888.26	1250.22	0.299828	1.40749
mmu-miR-98	nmiR01574.2:2	Endogenous1	636.17	376.92	774.63	645.79	506.545	710.21	0.294701	1.40207
mcmv-miR-M44-1	nmiR01592.1:1	Endogenous2	9.15	3.89	7.68	10.57	6.52	9.125	0.47686	1.39954
mmu-miR-1971	nmiR01176.1:1	Endogenous1	16.26	5.45	16.64	13.74	10.855	15.19	0.519593	1.39936
mmu-miR-18a	nmiR01108.1:1	Endogenous1	12.19	4.67	14.08	9.51	8.43	11.795	0.524312	1.39917
mmu-miR-10b	nmiR01019.1:1	Endogenous1	21.34	17.91	29.45	25.37	19.625	27.41	0.0999361	1.39669
mmu-miR-26b	nmiR01234.1:1	Endogenous1	241.87	147.18	300.89	242.04	194.525	271.465	0.301541	1.39553
mmu-miR-19b	nmiR01183.1:1	Endogenous1	93.49	61.52	117.8	98.29	77.505	108.045	0.244497	1.39404
mmu-miR-471	nmiR01404.1:1	Endogenous1	8.13	5.45	11.52	7.4	6.79	9.46	0.390774	1.39323
mmu-miR-1958	nmiR01161.1:1	Endogenous1	31.5	37.38	52.5	43.33	34.44	47.915	0.131832	1.39126
mmu-miR-26a	nmiR01233.1:1	Endogenous1	87.4	69.31	103.71	114.15	78.355	108.93	0.0995472	1.39021
mmu-miR-665	nmiR01459.1:1	Endogenous1	30.49	21.81	40.97	31.71	26.15	36.34	0.24956	1.38967
mmu-miR-3472	nmiR01312.1:1	Endogenous1	41.67	20.25	44.81	41.22	30.96	43.015	0.382546	1.38937
mmu-miR-378	nmiR01337.1:1	Endogenous1	3015.19	2150.14	4054.97	3121.12	2582.66	3588.05	0.254964	1.38928
mmu-miR-2135	nmiR01205.1:1	Endogenous1	30.49	21.81	46.09	26.42	26.15	36.255	0.446446	1.38642
mmu-miR-346	nmiR01309.2:2	Endogenous1	27.44	21.03	33.29	33.82	24.235	33.555	0.101295	1.38457
mmu-miR-196b	nmiR01174.1:1	Endogenous1	360.77	222.72	460.94	346.67	291.745	403.805	0.337551	1.3841
mmu-miR-1933-3p	nmiR01129.1:1	Endogenous1	14.23	5.45	16.64	10.57	9.84	13.605	0.553622	1.38262
mmu-miR-1946a	nmiR01147.1:1	Endogenous1	52.84	36.6	65.3	58.13	44.72	61.715	0.195627	1.38003
mmu-miR-10a	nmiR01018.1:1	Endogenous1	47.76	20.25	58.9	34.88	34.005	46.89	0.553535	1.37891
mmu-miR-33	nmiR01288.1:1	Endogenous1	41.67	24.92	47.37	44.39	33.295	45.88	0.277134	1.37798
mmu-miR-183	nmiR01089.1:1	Endogenous1	230.69	147.18	288.09	232.53	188.935	260.31	0.290663	1.37778
mmu-miR-486	nmiR01408.1:1	Endogenous1	1824.15	1440.7	2554.36	1942.64	1632.43	2248.5	0.230006	1.3774
mmu-miR-1897-3p	nmiR01104.1:1	Endogenous1	5.08	3.89	10.24	2.11	4.485	6.175	0.7207	1.37681
mmu-miR-670	nmiR01476.1:1	Endogenous1	29.47	24.92	40.97	33.82	27.195	37.395	0.137796	1.37507
mmu-miR-453	nmiR01371.1:1	Endogenous1	15.24	17.91	30.73	14.8	16.575	22.765	0.523512	1.37345
mmu-miR-205	nmiR01192.1:1	Endogenous1	28.45	21.03	32.01	35.94	24.74	33.975	0.15884	1.37328
mmu-miR-125b-5p	nmiR01040.1:1	Endogenous1	7023.24	5548.63	9579.83	7681.79	6285.93	8630.81	0.190312	1.37304
mmu-miR-1898	nmiR01106.1:1	Endogenous1	32.52	18.69	33.29	36.99	25.605	35.14	0.314358	1.37239
mmu-miR-211	nmiR01200.1:1	Endogenous1	12.19	7.79	11.52	15.85	9.99	13.685	0.353913	1.36987
mmu-miR-742	nmiR01530.1:1	Endogenous1	16.26	17.91	19.21	27.48	17.085	23.345	0.275927	1.3664
mmu-miR-540-5p	nmiR01433.1:1	Endogenous1	6.1	9.35	17.93	3.17	7.725	10.55	0.744436	1.3657
mmu-miR-543	nmiR01437.1:1	Endogenous1	80.28	46.73	89.63	83.5	63.505	86.565	0.308897	1.36312
mmu-miR-499	nmiR01419.1:1	Endogenous1	684.95	355.11	743.9	673.27	520.03	708.585	0.379849	1.36258
mmu-miR-501-3p	nmiR01421.1:1	Endogenous1	6.1	10.12	11.52	10.57	8.11	11.045	0.291188	1.3619
mmu-miR-30d	nmiR01273.1:1	Endogenous1	454.26	264	551.85	425.94	359.13	488.895	0.373233	1.36133
mmu-miR-1186b	nmiR01021.1:1	Endogenous1	15.24	10.12	21.77	12.68	12.68	17.225	0.475462	1.35844
mmu-miR-484	nmiR01406.1:1	Endogenous1	88.41	77.1	124.2	100.41	82.755	112.305	0.154035	1.35708
mmu-miR-678	nmiR01487.1:1	Endogenous1	68.09	41.27	80.66	67.64	54.68	74.15	0.321523	1.35607
mghv-miR-M1-9	nmiR01609.1:1	Endogenous2	25.41	14.02	26.89	26.42	19.715	26.655	0.347544	1.35202
mmu-miR-679	nmiR01488.2:2	Endogenous1	7.11	3.89	6.4	8.46	5.5	7.43	0.418899	1.35091
mmu-miR-671-3p	nmiR01477.1:1	Endogenous1	31.5	27.26	42.25	36.99	29.38	39.62	0.0937705	1.34854
mmu-miR-1960	nmiR01163.1:1	Endogenous1	20.32	13.24	23.05	22.2	16.78	22.625	0.242813	1.34833
mmu-miR-684	nmiR01493.1:1	Endogenous1	21.34	20.25	24.33	31.71	20.795	28.02	0.192356	1.34744
mghv-miR-M1-3	nmiR01602.1:1	Endogenous2	20.32	28.04	33.29	31.71	24.18	32.5	0.16912	1.34409
mmu-miR-1895	nmiR01102.1:1	Endogenous1	35.57	24.14	35.85	44.39	29.855	40.12	0.286806	1.34383
LIG_POS_B	nmiR00809.1:1	Ligation	2305.85	1861.22	3311.07	2278.75	2083.53	2794.91	0.333076	1.34143
mmu-miR-188-3p	nmiR01096.1:1	Endogenous1	21.34	14.8	29.45	19.02	18.07	24.235	0.422051	1.34117
mmu-miR-501-5p	nmiR01422.1:1	Endogenous1	82.32	50.62	94.75	83.5	66.47	89.125	0.310303	1.34083
mmu-miR-412	nmiR01350.1:1	Endogenous1	46.75	31.15	65.3	39.11	38.95	52.205	0.476186	1.34031
mmu-miR-467g	nmiR01399.1:1	Endogenous1	26.42	20.25	30.73	31.71	23.335	31.22	0.127585	1.3379
mmu-miR-875-3p	nmiR01554.1:1	Endogenous1	31.5	38.16	42.25	50.73	34.83	46.49	0.163052	1.33477
mmu-miR-1961	nmiR01164.1:1	Endogenous1	17.28	23.36	32.01	22.2	20.32	27.105	0.360695	1.33391
mmu-miR-221	nmiR01225.2:2	Endogenous1	204.26	119.93	253.52	178.62	162.095	216.07	0.439524	1.33298
mmu-miR-154	nmiR01080.1:1	Endogenous1	21.34	12.46	21.77	23.25	16.9	22.51	0.33883	1.33195
LIG_NEG_B	nmiR00828.1:1	Ligation	12.19	9.35	12.8	15.85	10.77	14.325	0.230117	1.33008
mmu-miR-743b-3p	nmiR01532.1:1	Endogenous1	22.36	8.57	29.45	11.63	15.465	20.54	0.696501	1.32816
mmu-miR-92b	nmiR01571.1:1	Endogenous1	166.66	153.41	220.23	203.99	160.035	212.11	0.0381937	1.3254
mmu-miR-129-5p	nmiR01047.1:1	Endogenous1	58.94	48.28	67.86	73.99	53.61	70.925	0.106352	1.32298
mmu-miR-133b	nmiR01053.1:1	Endogenous1	7184.82	5316.56	9296.86	7233.65	6250.69	8265.26	0.284701	1.32229
mmu-miR-690	nmiR01498.1:1	Endogenous1	27.44	13.24	29.45	24.31	20.34	26.88	0.477721	1.32153
mmu-miR-500	nmiR01420.1:1	Endogenous1	51.83	50.62	72.98	62.36	51.225	67.67	0.0913703	1.32103
mmu-miR-376b	nmiR01334.1:1	Endogenous1	8.13	3.12	6.4	8.46	5.625	7.43	0.573726	1.32089
mmu-miR-1959	nmiR01162.1:1	Endogenous1	26.42	21.81	25.61	38.05	24.115	31.83	0.364809	1.31993
mmu-miR-96	nmiR01573.1:1	Endogenous1	158.53	78.65	166.45	145.86	118.59	156.155	0.458557	1.31676
mmu-miR-2137	nmiR01207.1:1	Endogenous1	50.81	29.59	55.06	50.73	40.2	52.895	0.361796	1.3158
mmu-miR-152	nmiR01078.1:1	Endogenous1	882.1	527.22	1181.79	672.21	704.66	927	0.548254	1.31553
mmu-miR-674	nmiR01482.1:1	Endogenous1	55.89	43.61	71.7	59.19	49.75	65.445	0.215233	1.31548
mmu-miR-762	nmiR01539.2:2	Endogenous1	55.89	33.49	48.65	68.7	44.69	58.675	0.450389	1.31293
mmu-miR-107	nmiR01017.1:1	Endogenous1	207.31	126.16	243.27	194.48	166.735	218.875	0.385587	1.31271
mmu-miR-99a	nmiR01575.1:1	Endogenous1	577.22	461.02	741.34	618.31	519.12	679.825	0.197933	1.30957
LIG_POS_A	nmiR00813.1:1	Ligation	18751.7	15244.1	26795.9	17698.3	16997.9	22247.1	0.39423	1.30881
mmu-miR-764-3p	nmiR01541.2:2	Endogenous1	140.24	88.78	172.85	126.83	114.51	149.84	0.413701	1.30853
mmu-miR-15b	nmiR01083.1:1	Endogenous1	1563.99	952.42	1856.56	1432.14	1258.2	1644.35	0.408503	1.3069
mmu-miR-323-5p	nmiR01280.1:1	Endogenous1	49.8	42.05	56.34	63.42	45.925	59.88	0.11712	1.30386
mmu-miR-1198	nmiR01032.1:1	Endogenous1	5767.17	4234.87	7824.42	5214.91	5001.02	6519.66	0.421233	1.30367
mmu-miR-142-5p	nmiR01065.1:1	Endogenous1	259.14	184.56	331.62	246.27	221.85	288.945	0.358086	1.30243
mmu-miR-467c	nmiR01395.1:1	Endogenous1	19.31	14.8	24.33	20.08	17.055	22.205	0.238384	1.30196
mmu-miR-719	nmiR01526.2:2	Endogenous1	6.1	4.67	7.68	6.34	5.385	7.01	0.239097	1.30176
mmu-miR-1191	nmiR01025.1:1	Endogenous1	24.39	27.26	39.69	27.48	25.825	33.585	0.341517	1.30048
mmu-miR-490	nmiR01412.1:1	Endogenous1	74.19	40.5	90.91	58.13	57.345	74.52	0.540938	1.2995
mmu-miR-380-3p	nmiR01339.1:1	Endogenous1	14.23	15.58	21.77	16.91	14.905	19.34	0.220733	1.29755
mmu-miR-574-5p	nmiR01444.1:1	Endogenous1	47.76	31.93	47.37	56.02	39.845	51.695	0.319379	1.2974
mmu-miR-532-3p	nmiR01429.1:1	Endogenous1	136.18	119.15	171.57	159.6	127.665	165.585	0.0677663	1.29703
mmu-miR-194	nmiR01139.1:1	Endogenous1	57.93	43.61	69.14	62.36	50.77	65.75	0.199189	1.29506
mmu-miR-136	nmiR01057.1:1	Endogenous1	174.79	176.78	262.48	192.36	175.785	227.42	0.278841	1.29374
mmu-miR-381	nmiR01341.2:2	Endogenous1	34.55	28.04	44.81	35.94	31.295	40.375	0.240626	1.29014
mcmv-miR-m107-1-5p	nmiR01582.1:1	Endogenous2	51.83	40.5	52.5	66.59	46.165	59.545	0.276992	1.28983
mmu-miR-669i	nmiR01471.1:1	Endogenous1	30.49	15.58	19.21	40.16	23.035	29.685	0.656517	1.28869
mmu-miR-697	nmiR01506.2:2	Endogenous1	9.15	7.01	10.24	10.57	8.08	10.405	0.164829	1.28775
mmu-miR-2136	nmiR01206.1:1	Endogenous1	12.19	10.9	12.8	16.91	11.545	14.855	0.264157	1.2867
mmu-miR-713	nmiR01521.1:1	Endogenous1	6.1	10.12	16.64	4.23	8.11	10.435	0.755588	1.28668
mmu-miR-495	nmiR01416.1:1	Endogenous1	60.97	44.39	90.91	44.39	52.68	67.65	0.605999	1.28417
mcmv-miR-M23-2	nmiR01591.1:1	Endogenous2	6.1	7.01	11.52	5.28	6.555	8.4	0.617668	1.28146
mmu-miR-212	nmiR01201.1:1	Endogenous1	92.48	86.44	154.93	73.99	89.46	114.46	0.600645	1.27945
mmu-miR-7b	nmiR01547.1:1	Endogenous1	103.66	74.76	108.83	119.43	89.21	114.13	0.246848	1.27934
mmu-miR-2146	nmiR01214.1:1	Endogenous1	68.09	40.5	67.86	70.81	54.295	69.335	0.391625	1.27701
mmu-miR-190b	nmiR01119.1:1	Endogenous1	7.11	6.23	12.8	4.23	6.67	8.515	0.710135	1.27661
mmu-miR-216a	nmiR01216.1:1	Endogenous1	40.65	25.7	37.13	47.56	33.175	42.345	0.420308	1.27641
mcmv-miR-M23-1-3p	nmiR01589.1:1	Endogenous2	38.62	26.48	46.09	36.99	32.55	41.54	0.357718	1.27619
mmu-miR-488	nmiR01410.1:1	Endogenous1	18.29	16.35	23.05	21.14	17.32	22.095	0.0725353	1.27569
mmu-miR-698	nmiR01507.1:1	Endogenous1	12.19	14.8	15.36	19.02	13.495	17.19	0.241912	1.27381
mmu-miR-1941-3p	nmiR01141.1:1	Endogenous1	41.67	21.03	39.69	40.16	31.35	39.925	0.493521	1.27352
mmu-miR-1964	nmiR01167.1:1	Endogenous1	54.88	24.92	55.06	46.51	39.9	50.785	0.557035	1.27281
mmu-miR-467a	nmiR01393.1:1	Endogenous1	40.65	29.59	39.69	49.68	35.12	44.685	0.327925	1.27235
mmu-miR-574-3p	nmiR01443.1:1	Endogenous1	81.3	63.86	83.22	101.47	72.58	92.345	0.257848	1.27232
mmu-miR-376a	nmiR01333.1:1	Endogenous1	1955.25	1802.82	3011.46	1767.19	1879.03	2389.32	0.501085	1.27157
mmu-miR-135b	nmiR01056.1:1	Endogenous1	11.18	4.67	6.4	13.74	7.925	10.07	0.704605	1.27066
mmu-miR-883b-3p	nmiR01567.1:1	Endogenous1	11.18	4.67	6.4	13.74	7.925	10.07	0.704605	1.27066
mmu-miR-694	nmiR01503.1:1	Endogenous1	28.45	30.37	34.57	40.16	29.41	37.365	0.11474	1.27049
mmu-miR-1937a+mmu-miR-1937b	nmiR01134.1:1	Endogenous1	339.42	408.85	522.4	428.06	374.135	475.23	0.226466	1.27021
mmu-miR-1929	nmiR01124.1:1	Endogenous1	49.8	28.04	38.41	60.25	38.92	49.33	0.569087	1.26747
mmu-miR-340-5p	nmiR01301.1:1	Endogenous1	4.06	7.01	7.68	6.34	5.535	7.01	0.458681	1.26649
mmu-miR-1968	nmiR01171.1:1	Endogenous1	21.34	14.8	25.61	20.08	18.07	22.845	0.380845	1.26425
mmu-miR-1931	nmiR01127.1:1	Endogenous1	9.15	9.35	12.8	10.57	9.25	11.685	0.161624	1.26324
mmu-miR-2183	nmiR01221.1:1	Endogenous1	67.07	60.74	101.15	60.25	63.905	80.7	0.50225	1.26281
mmu-miR-191	nmiR01120.1:1	Endogenous1	118.9	82.55	147.24	106.75	100.725	126.995	0.436128	1.26081
mmu-miR-3471	nmiR01311.1:1	Endogenous1	53.86	60.74	81.94	62.36	57.3	72.15	0.288714	1.25916
mmu-miR-339-5p	nmiR01299.1:1	Endogenous1	10.16	6.23	8.96	11.63	8.195	10.295	0.469955	1.25625
mmu-miR-467e	nmiR01397.1:1	Endogenous1	36.58	24.92	48.65	28.54	30.75	38.595	0.569273	1.25512
mmu-miR-467h+mmu-miR-669d+mmu-miR-669l	nmiR01400.1:1	Endogenous1	47.76	31.15	34.57	64.47	39.455	49.52	0.615788	1.2551
LIG_NEG_C	nmiR00803.1:1	Ligation	7.11	5.45	11.52	4.23	6.28	7.875	0.711162	1.25398
mmu-miR-615-3p	nmiR01452.1:1	Endogenous1	20.32	9.35	19.21	17.97	14.835	18.59	0.566523	1.25312
mmu-miR-217	nmiR01218.1:1	Endogenous1	14.23	3.89	8.96	13.74	9.06	11.35	0.726539	1.25276
mmu-miR-155	nmiR01081.1:1	Endogenous1	164.63	94.23	215.1	108.86	129.43	161.98	0.660293	1.25149
mmu-miR-1893	nmiR01099.1:1	Endogenous1	24.39	20.25	23.05	32.76	22.32	27.905	0.400895	1.25022
mmu-miR-691	nmiR01499.1:1	Endogenous1	172.76	206.37	288.09	184.96	189.565	236.525	0.477834	1.24773
mmu-miR-1940	nmiR01140.1:1	Endogenous1	53.86	36.6	66.58	45.45	45.23	56.015	0.51204	1.23845
mmu-miR-1937c	nmiR01135.1:1	Endogenous1	296.74	360.56	431.49	380.5	328.65	405.995	0.198776	1.23534
NEG_C	ERCC_00019.1:140	Negative	9	8	14	7	8.5	10.5	0.628609	1.23529
mmu-miR-676	nmiR01485.1:1	Endogenous1	55.89	29.59	53.78	51.79	42.74	52.785	0.525803	1.23503
mmu-miR-669a	nmiR01464.1:1	Endogenous1	48.78	29.59	38.41	58.13	39.185	48.27	0.576917	1.23185
mcmv-miR-m108-2-5p.2	nmiR01586.1:1	Endogenous2	6.1	3.89	3.84	8.46	4.995	6.15	0.69614	1.23123
mmu-miR-135a	nmiR01055.1:1	Endogenous1	67.07	42.05	66.58	67.64	54.56	67.11	0.421766	1.23002
mmu-miR-505	nmiR01425.1:1	Endogenous1	44.71	12.46	38.41	31.71	28.585	35.06	0.732155	1.22652
mmu-miR-129-3p	nmiR01046.1:1	Endogenous1	32.7	31.14	38.45	39.79	31.92	39.12	0.019792	1.22556
mmu-miR-208a	nmiR01195.2:2	Endogenous1	30.49	19.47	35.85	25.37	24.98	30.61	0.536169	1.22538
mmu-miR-292-5p	nmiR01246.1:1	Endogenous1	142.27	78.65	186.94	83.5	110.46	135.22	0.722945	1.22415
POS_F	ERCC_00034.1:195	Positive	34	42	43	50	38	46.5	0.25089	1.22368
mmu-miR-717	nmiR01524.2:2	Endogenous1	50.81	26.48	44.81	49.68	38.645	47.245	0.559866	1.22254
mmu-miR-1195	nmiR01029.1:1	Endogenous1	36.58	17.91	35.85	30.65	27.245	33.25	0.598653	1.22041
mmu-miR-367	nmiR01327.1:1	Endogenous1	63.01	53.73	76.82	65.53	58.37	71.175	0.221806	1.21938
mmu-miR-320	nmiR01277.1:1	Endogenous1	21.34	21.03	29.45	22.2	21.185	25.825	0.329287	1.21902
mmu-miR-590-5p	nmiR01448.1:1	Endogenous1	25.41	14.02	20.49	27.48	19.715	23.985	0.58822	1.21659
LIG_POS_C	nmiR00811.1:1	Ligation	501.01	415.86	636.35	478.79	458.435	557.57	0.383595	1.21625
mmu-miR-669e	nmiR01466.1:1	Endogenous1	40.65	26.48	43.53	38.05	33.565	40.79	0.441931	1.21525
mmu-miR-31	nmiR01275.1:1	Endogenous1	93.49	70.09	115.23	83.5	81.79	99.365	0.466703	1.21488
mmu-miR-669o	nmiR01475.1:1	Endogenous1	13.21	7.79	12.8	12.68	10.5	12.74	0.495488	1.21333
mmu-miR-654-3p	nmiR01456.1:1	Endogenous1	47.76	33.49	55.06	43.33	40.625	49.195	0.451427	1.21095
mmu-miR-142-3p	nmiR01064.1:1	Endogenous1	76.22	47.5	81.94	67.64	61.86	74.79	0.50483	1.20902
mmu-miR-882	nmiR01564.1:1	Endogenous1	42.68	28.04	40.97	44.39	35.36	42.68	0.432874	1.20701
mmu-miR-592	nmiR01449.1:1	Endogenous1	23.37	11.68	24.33	17.97	17.525	21.15	0.640531	1.20685
mmu-miR-195	nmiR01152.1:1	Endogenous1	9.15	9.35	12.8	9.51	9.25	11.155	0.367144	1.20595
mmu-miR-509-5p	nmiR01427.1:1	Endogenous1	34.55	26.48	39.69	33.82	30.515	36.755	0.33755	1.20449
mmu-miR-1197	nmiR01031.1:1	Endogenous1	26.42	17.13	21.77	30.65	21.775	26.21	0.561403	1.20367
mmu-miR-2145	nmiR01213.1:1	Endogenous1	21.34	9.35	11.52	25.37	15.345	18.445	0.767253	1.20202
mmu-miR-675-5p	nmiR01484.2:2	Endogenous1	89.43	59.96	89.63	89.84	74.695	89.735	0.414775	1.20135
mmu-miR-188-5p	nmiR01097.1:1	Endogenous1	23.37	9.35	19.21	20.08	16.36	19.645	0.686001	1.20079
mmu-miR-300	nmiR01261.2:2	Endogenous1	35.57	20.25	38.41	28.54	27.91	33.475	0.603539	1.19939
mmu-miR-342-5p	nmiR01304.1:1	Endogenous1	12.19	10.9	19.21	8.46	11.545	13.835	0.713431	1.19835
mmu-miR-759	nmiR01536.1:1	Endogenous1	55.89	31.15	64.02	40.16	43.52	52.09	0.667452	1.19692
cel-miR-248	nmiR01612.1:1	SpikeIn	4.06	6.23	3.84	8.46	5.145	6.15	0.731754	1.19534
mmu-miR-1892	nmiR01098.1:1	Endogenous1	48.78	33.49	42.25	56.02	41.135	49.135	0.518193	1.19448
mmu-miR-761	nmiR01538.2:2	Endogenous1	38.62	28.81	37.13	43.33	33.715	40.23	0.378206	1.19324
mmu-miR-770-3p	nmiR01544.2:2	Endogenous1	44.71	35.04	48.65	46.51	39.875	47.58	0.259994	1.19323
mmu-miR-1906	nmiR01117.1:1	Endogenous1	13.21	15.58	8.96	25.37	14.395	17.165	0.770063	1.19243
mcmv-miR-m108-1	nmiR01583.1:1	Endogenous2	40.65	38.16	52.5	41.22	39.405	46.86	0.325874	1.18919
mmu-miR-208b	nmiR01196.1:1	Endogenous1	245.93	143.29	267.6	194.48	194.61	231.04	0.621585	1.18719
mmu-miR-409-5p	nmiR01347.1:1	Endogenous1	5.08	3.89	6.4	4.23	4.485	5.315	0.57147	1.18506
mmu-miR-1306	nmiR01048.1:1	Endogenous1	37.6	28.04	39.69	38.05	32.82	38.87	0.338488	1.18434
mmu-miR-34a	nmiR01316.1:1	Endogenous1	21.34	14.02	15.36	26.42	17.68	20.89	0.676166	1.18156
mmu-miR-483	nmiR01405.1:1	Endogenous1	52.84	40.5	56.34	53.9	46.67	55.12	0.311247	1.18106
mmu-miR-1956	nmiR01159.1:1	Endogenous1	37.6	28.81	43.53	34.88	33.205	39.205	0.433163	1.1807
mmu-miR-1187	nmiR01022.1:1	Endogenous1	57.93	48.28	70.42	54.96	53.105	62.69	0.403194	1.18049
mmu-miR-1194	nmiR01028.1:1	Endogenous1	33.54	28.04	40.97	31.71	30.79	36.34	0.411043	1.18025
mmu-miR-190	nmiR01110.1:1	Endogenous1	60.97	36.6	58.9	56.02	48.785	57.46	0.55283	1.17782
mmu-miR-2182	nmiR01220.1:1	Endogenous1	6.1	10.12	6.4	12.68	8.11	9.54	0.738239	1.17633
mmu-miR-448	nmiR01361.1:1	Endogenous1	30.49	16.35	30.73	24.31	23.42	27.52	0.650208	1.17506
mmu-miR-485	nmiR01407.2:2	Endogenous1	24.39	16.35	25.61	22.2	20.37	23.905	0.503201	1.17354
mmu-miR-101b	nmiR01012.1:1	Endogenous1	69.1	70.87	80.66	83.5	69.985	82.08	0.0186052	1.17282
mmu-miR-2140	nmiR01211.1:1	Endogenous1	38.62	33.49	47.37	36.99	36.055	42.18	0.400966	1.16988
mmu-miR-718	nmiR01525.2:2	Endogenous1	6.1	3.89	6.4	5.28	4.995	5.84	0.565567	1.16917
mmu-miR-105	nmiR01014.1:1	Endogenous1	36.58	17.13	20.49	42.28	26.855	31.385	0.785756	1.16868
mmu-miR-370	nmiR01330.1:1	Endogenous1	34.55	21.03	26.89	38.05	27.79	32.47	0.6468	1.16841
mmu-miR-503	nmiR01423.1:1	Endogenous1	9.15	4.67	7.68	8.46	6.91	8.07	0.660653	1.16787
mmu-miR-200c	nmiR01186.1:1	Endogenous1	41.67	34.27	53.78	34.88	37.97	44.33	0.594859	1.1675
mmu-miR-547	nmiR01440.1:1	Endogenous1	19.31	14.8	28.17	11.63	17.055	19.9	0.771521	1.16681
mmu-miR-1896	nmiR01103.1:1	Endogenous1	16.26	10.12	12.8	17.97	13.19	15.385	0.639302	1.16641
mmu-miR-1941-5p	nmiR01142.1:1	Endogenous1	30.49	22.58	33.29	28.54	26.535	30.915	0.442613	1.16507
mmu-miR-675-3p	nmiR01483.1:1	Endogenous1	460.36	319.29	507.03	400.58	389.825	453.805	0.544273	1.16412
mmu-miR-879	nmiR01561.1:1	Endogenous1	51.83	32.71	53.78	44.39	42.27	49.085	0.587777	1.16123
mmu-miR-204	nmiR01191.1:1	Endogenous1	52.84	27.26	47.37	45.45	40.05	46.41	0.669118	1.1588
mmu-miR-34c	nmiR01319.1:1	Endogenous1	1.02	1	1.28	1.06	1.01	1.17	0.284458	1.15842
osa-miR414	nmiR01622.1:1	SpikeIn	1.02	1	1.28	1.06	1.01	1.17	0.284458	1.15842
mghv-miR-M1-7-5p	nmiR01607.1:1	Endogenous2	41.67	21.81	39.69	33.82	31.74	36.755	0.676005	1.158
mmu-miR-464	nmiR01374.1:1	Endogenous1	33.54	19.47	30.73	30.65	26.505	30.69	0.612267	1.15789
mmu-miR-703	nmiR01511.1:1	Endogenous1	13.21	4.67	8.96	11.63	8.94	10.295	0.790585	1.15157
mmu-miR-669j	nmiR01472.1:1	Endogenous1	33.54	34.27	40.97	36.99	33.905	38.98	0.128905	1.14968
mmu-miR-202-3p	nmiR01188.1:1	Endogenous1	50.81	30.37	43.53	49.68	40.59	46.605	0.629794	1.14819
mmu-miR-34b-5p	nmiR01318.1:1	Endogenous1	96.54	65.42	120.36	64.47	80.98	92.415	0.754911	1.14121
mmu-miR-546	nmiR01439.1:1	Endogenous1	52.84	35.04	65.3	34.88	43.94	50.09	0.760417	1.13996
mcmv-miR-m88-1	nmiR01597.1:1	Endogenous2	39.63	26.48	32.01	43.33	33.055	37.67	0.647936	1.13962
mcmv-miR-m01-1	nmiR01577.1:1	Endogenous2	24.39	22.58	21.77	31.71	23.485	26.74	0.585392	1.1386
mmu-miR-677	nmiR01486.1:1	Endogenous1	15.24	7.01	17.93	7.4	11.125	12.665	0.839163	1.13843
mghv-miR-M1-1	nmiR01600.1:1	Endogenous2	47.76	26.48	40.97	43.33	37.12	42.15	0.684703	1.13551
mmu-miR-127	nmiR01043.2:2	Endogenous1	5.08	3.89	3.84	6.34	4.485	5.09	0.704758	1.13489
mmu-miR-345-3p	nmiR01307.1:1	Endogenous1	10.16	9.35	11.52	10.57	9.755	11.045	0.174737	1.13224
mmu-miR-128	nmiR01045.1:1	Endogenous1	152.44	100.46	161.33	124.72	126.45	143.025	0.654074	1.13108
mmu-miR-672	nmiR01479.1:1	Endogenous1	33.54	31.15	43.53	29.59	32.345	36.56	0.611622	1.13031
mmu-miR-487b	nmiR01409.1:1	Endogenous1	8.13	3.89	5.12	8.46	6.01	6.79	0.799769	1.12978
mmu-miR-150	nmiR01075.1:1	Endogenous1	33.54	24.14	33.29	31.71	28.84	32.5	0.522795	1.12691
mmu-miR-3474	nmiR01314.1:1	Endogenous1	18.29	10.9	12.8	20.08	14.595	16.44	0.756071	1.12641
mmu-miR-369-3p	nmiR01328.1:1	Endogenous1	51.83	27.26	49.93	39.11	39.545	44.52	0.746493	1.12581
mmu-miR-466d-3p	nmiR01383.1:1	Endogenous1	71.14	39.72	64.02	60.25	55.43	62.135	0.712966	1.12096
mmu-miR-708	nmiR01516.1:1	Endogenous1	101.62	63.08	106.27	78.21	82.35	92.24	0.718479	1.1201
mmu-miR-202-5p	nmiR01189.1:1	Endogenous1	60.97	47.5	60.18	61.3	54.235	60.74	0.437345	1.11994
LIG_NEG_A	nmiR00810.1:1	Ligation	43.7	21.03	38.41	33.82	32.365	36.115	0.776517	1.11587
mmu-miR-1928	nmiR01123.1:1	Endogenous1	238.82	176.78	277.84	184.96	207.8	231.4	0.713698	1.11357
mmu-miR-468	nmiR01401.1:1	Endogenous1	31.5	18.69	29.45	26.42	25.095	27.935	0.708167	1.11317
mmu-miR-187	nmiR01095.1:1	Endogenous1	37.6	32.71	35.85	42.28	35.155	39.065	0.435149	1.11122
mmu-miR-758	nmiR01535.1:1	Endogenous1	9.15	2.34	6.4	6.34	5.745	6.37	0.871293	1.10879
mmu-miR-669g	nmiR01468.1:1	Endogenous1	21.34	17.91	19.21	24.31	19.625	21.76	0.559073	1.10879
mmu-miR-301b	nmiR01263.1:1	Endogenous1	29.47	22.58	39.69	17.97	26.025	28.83	0.828492	1.10778
mmu-miR-323-3p	nmiR01279.1:1	Endogenous1	49.8	32.71	51.22	40.16	41.255	45.69	0.705551	1.1075
mmu-miR-125b-3p	nmiR01039.1:1	Endogenous1	18.29	12.46	12.8	21.14	15.375	16.97	0.783581	1.10374
mghv-miR-M1-5	nmiR01604.1:1	Endogenous2	56.91	34.27	43.53	57.07	45.59	50.3	0.755183	1.10331
mmu-miR-449a	nmiR01362.1:1	Endogenous1	22.36	18.69	23.05	22.2	20.525	22.625	0.380897	1.10231
mmu-miR-696	nmiR01505.1:1	Endogenous1	14.23	10.9	19.21	8.46	12.565	13.835	0.842401	1.10107
mmu-miR-434-5p	nmiR01360.1:1	Endogenous1	37.6	20.25	30.73	32.76	28.925	31.745	0.777424	1.09749
mmu-miR-873	nmiR01552.1:1	Endogenous1	51.83	43.61	42.25	62.36	47.72	52.305	0.714002	1.09608
mmu-miR-134	nmiR01054.2:2	Endogenous1	27.44	19.47	21.77	29.59	23.455	25.68	0.728754	1.09486
mmu-miR-695	nmiR01504.1:1	Endogenous1	27.44	27.26	28.17	31.71	27.35	29.94	0.28139	1.0947
mmu-miR-466d-5p	nmiR01384.1:1	Endogenous1	26.42	20.25	25.61	25.37	23.335	25.49	0.557405	1.09235
mmu-miR-568	nmiR01442.1:1	Endogenous1	16.26	11.68	16.64	13.74	13.97	15.19	0.696716	1.08733
mmu-miR-590-3p	nmiR01447.1:1	Endogenous1	5.08	3.12	2.56	6.34	4.1	4.45	0.88453	1.08537
mmu-miR-493	nmiR01414.1:1	Endogenous1	39.63	29.59	40.97	33.82	34.61	37.395	0.695621	1.08047
mmu-miR-763	nmiR01540.2:2	Endogenous1	21.34	15.58	28.17	11.63	18.46	19.9	0.884503	1.07801
mmu-miR-1935	nmiR01132.1:1	Endogenous1	28.45	15.58	29.45	17.97	22.015	23.71	0.86233	1.07699
mmu-miR-504	nmiR01424.1:1	Endogenous1	18.29	12.46	14.08	19.02	15.375	16.55	0.787509	1.07642
mmu-miR-186	nmiR01094.1:1	Endogenous1	20.32	10.9	16.64	16.91	15.61	16.775	0.827784	1.07463
mmu-miR-1951	nmiR01154.1:1	Endogenous1	15.24	16.35	12.8	21.14	15.795	16.97	0.80624	1.07439
mcmv-miR-m01-2	nmiR01578.1:1	Endogenous2	78.25	52.96	85.79	54.96	65.605	70.375	0.833199	1.07271
mmu-miR-2133	nmiR01203.1:1	Endogenous1	44.71	41.27	49.93	42.28	42.99	46.105	0.535029	1.07246
mmu-miR-1900	nmiR01111.1:1	Endogenous1	46.75	29.59	43.53	38.05	38.17	40.79	0.798529	1.06864
mmu-miR-203	nmiR01190.1:1	Endogenous1	39.63	34.27	34.57	44.39	36.95	39.48	0.695384	1.06847
mmu-miR-466h	nmiR01388.1:1	Endogenous1	86.38	56.85	94.75	58.13	71.615	76.44	0.856452	1.06737
mmu-miR-544	nmiR01438.1:1	Endogenous1	10.16	9.35	10.24	10.57	9.755	10.405	0.275538	1.06663
mmu-miR-410	nmiR01348.2:2	Endogenous1	8.13	9.35	3.84	14.8	8.74	9.32	0.925825	1.06636
mmu-miR-1904	nmiR01115.1:1	Endogenous1	20.32	14.8	20.49	16.91	17.56	18.7	0.761998	1.06492
mmu-miR-291b-3p	nmiR01243.1:1	Endogenous1	3.05	3.12	1.28	5.28	3.085	3.28	0.931231	1.06321
mmu-miR-452	nmiR01370.1:1	Endogenous1	14.23	15.58	17.93	13.74	14.905	15.835	0.713734	1.0624
mmu-miR-582-3p	nmiR01445.1:1	Endogenous1	19.31	10.9	14.08	17.97	15.105	16.025	0.860951	1.06091
mmu-miR-709	nmiR01517.1:1	Endogenous1	41.67	24.14	42.25	27.48	32.905	34.865	0.879953	1.05957
mmu-miR-668	nmiR01463.1:1	Endogenous1	28.45	31.93	26.89	36.99	30.19	31.94	0.774307	1.05797
mmu-miR-331-5p	nmiR01291.1:1	Endogenous1	22.36	20.25	21.77	23.25	21.305	22.51	0.448458	1.05656
mmu-miR-1970	nmiR01175.1:1	Endogenous1	47.76	29.59	37.13	44.39	38.675	40.76	0.850986	1.05391
mmu-miR-380-5p	nmiR01340.1:1	Endogenous1	72.15	38.94	57.62	59.19	55.545	58.405	0.879236	1.05149
mmu-miR-153	nmiR01079.2:2	Endogenous1	5.08	5.45	8.96	2.11	5.265	5.535	0.944424	1.05128
mmu-miR-139-5p	nmiR01061.1:1	Endogenous1	72.15	52.18	81.94	48.62	62.165	65.28	0.887319	1.05011
mmu-miR-496	nmiR01417.1:1	Endogenous1	19.31	20.25	25.61	15.85	19.78	20.73	0.864248	1.04803
NEG_H	ERCC_00154.1:115	Negative	6	15	8	14	10.5	11	0.934767	1.04762
mmu-miR-1186	nmiR01020.1:1	Endogenous1	14.23	4.67	10.24	9.51	9.45	9.875	0.937435	1.04497
mmu-miR-193b	nmiR01138.1:1	Endogenous1	33.54	36.6	38.41	34.88	35.07	36.645	0.569628	1.04491
mmu-miR-291a-3p	nmiR01241.1:1	Endogenous1	33.54	22.58	32.01	26.42	28.06	29.215	0.868392	1.04116
POS_D	ERCC_00092.1:540	Positive	378	387	439	357	382.5	398	0.743187	1.04052
mmu-miR-707	nmiR01515.1:1	Endogenous1	6.1	15.58	14.08	8.46	10.84	11.27	0.944905	1.03967
mmu-miR-1948	nmiR01150.1:1	Endogenous1	17.28	21.03	28.17	11.63	19.155	19.9	0.937997	1.03889
mmu-miR-491	nmiR01413.1:1	Endogenous1	28.45	28.04	33.29	25.37	28.245	29.33	0.810042	1.03841
mmu-miR-455	nmiR01372.1:1	Endogenous1	29.47	20.25	23.05	28.54	24.86	25.795	0.8777	1.03761
mmu-miR-1981	nmiR01177.1:1	Endogenous1	15.24	9.35	12.8	12.68	12.295	12.74	0.89378	1.03619
mmu-miR-1903	nmiR01114.1:1	Endogenous1	40.65	31.15	38.41	35.94	35.9	37.175	0.819328	1.03552
mghv-miR-M1-2	nmiR01601.1:1	Endogenous2	77.23	31.15	48.65	63.42	54.19	56.035	0.946157	1.03405
mmu-miR-338-5p	nmiR01297.1:1	Endogenous1	33.54	19.47	23.05	31.71	26.505	27.38	0.925311	1.03301
NEG_B	ERCC_00041.1:440	Negative	30	32	24	40	31	32	0.91263	1.03226
mmu-miR-220	nmiR01224.1:1	Endogenous1	16.26	10.12	16.64	10.57	13.19	13.605	0.932181	1.03146
mmu-miR-207	nmiR01194.1:1	Endogenous1	24.39	15.58	23.05	17.97	19.985	20.51	0.927186	1.02627
mmu-miR-296-3p	nmiR01250.1:1	Endogenous1	23.37	15.58	15.36	24.31	19.475	19.835	0.957132	1.01849
mmu-miR-466c-5p	nmiR01382.1:1	Endogenous1	34.55	15.58	24.33	26.42	25.065	25.375	0.977035	1.01237
POS_E	ERCC_00035.1:485	Positive	91	82	80	95	86.5	87.5	0.919418	1.01156
mmu-miR-469	nmiR01402.1:1	Endogenous1	8.13	6.23	10.24	4.23	7.18	7.235	0.987661	1.00766
mmu-miR-223	nmiR01227.1:1	Endogenous1	65.04	50.62	74.26	42.28	57.83	58.27	0.982265	1.00761
mmu-miR-711	nmiR01519.1:1	Endogenous1	10.16	7.79	6.4	11.63	8.975	9.015	0.990149	1.00446
mmu-miR-3470a+mmu-miR-3470b	nmiR01310.1:1	Endogenous1	38.62	28.81	42.25	25.37	33.715	33.81	0.993119	1.00282
mghv-miR-M1-8	nmiR01608.1:1	Endogenous2	41.67	28.04	30.73	39.11	34.855	34.92	0.994255	1.00186
NEG_D	ERCC_00076.1:355	Negative	4	4	3	5	4	4	1	1

## Sheet: down
	NS Probe ID	Class Name	Ctrl 1	Ctrl 2	EPS 1	EPS 2	Aver-Ctrl	Aver-EPS	p-value	Fold change
mcmv-miR-M95-1-3p	nmiR01598.1:1	Endogenous2	23.37	14.8	24.33	13.74	19.085	19.035	0.99481	0.99738
mmu-miR-290-3p	nmiR01239.1:1	Endogenous1	37.6	28.81	33.29	32.76	33.205	33.025	0.971105	0.994579
mmu-miR-291b-5p	nmiR01244.1:1	Endogenous1	10.16	3.12	8.96	4.23	6.64	6.595	0.992497	0.993223
mmu-miR-339-3p	nmiR01298.1:1	Endogenous1	7.11	4.67	6.4	5.28	5.89	5.84	0.973671	0.991511
mmu-miR-32	nmiR01276.1:1	Endogenous1	29.47	24.14	25.61	27.48	26.805	26.545	0.935042	0.9903
mmu-miR-433	nmiR01358.1:1	Endogenous1	34.55	34.27	25.61	42.28	34.41	33.945	0.960588	0.986486
mmu-miR-219	nmiR01222.2:2	Endogenous1	9.15	9.35	7.68	10.57	9.25	9.125	0.939091	0.986486
POS_A	ERCC_00117.1:385	Positive	14935	16927	16880	14489	15931	15684.5	0.888679	0.984527
mmu-miR-1952	nmiR01155.1:1	Endogenous1	13.21	17.13	19.21	10.57	15.17	14.89	0.9583	0.981543
mmu-miR-201	nmiR01187.1:1	Endogenous1	47.76	24.14	40.97	29.59	35.95	35.28	0.963884	0.981363
mmu-miR-1963	nmiR01166.1:1	Endogenous1	48.78	37.38	42.25	42.28	43.08	42.265	0.899409	0.981082
mcmv-miR-m22-1	nmiR01588.1:1	Endogenous2	13.21	9.35	11.52	10.57	11.28	11.045	0.916687	0.979167
mmu-miR-688	nmiR01496.1:1	Endogenous1	22.36	11.68	15.36	17.97	17.02	16.665	0.954383	0.979142
mmu-miR-883b-5p	nmiR01568.1:1	Endogenous1	20.32	18.69	12.8	25.37	19.505	19.085	0.953191	0.978467
POS_B	ERCC_00112.1:695	Positive	8035	8710	8798	7568	8372.5	8183	0.812383	0.977366
mmu-miR-666-3p	nmiR01460.1:1	Endogenous1	33.54	19.47	24.33	27.48	26.505	25.905	0.941251	0.977363
mmu-miR-302a	nmiR01264.1:1	Endogenous1	8.13	6.23	7.68	6.34	7.18	7.01	0.897143	0.976323
mmu-miR-669h-5p	nmiR01470.1:1	Endogenous1	1726.59	1446.15	2076.78	1006.2	1586.37	1541.49	0.942744	0.971709
mghv-miR-M1-7-3p	nmiR01606.1:1	Endogenous2	54.88	42.05	42.25	51.79	48.465	47.02	0.873216	0.970185
mmu-miR-1894-3p	nmiR01100.1:1	Endogenous1	17.28	3.12	10.24	9.51	10.2	9.875	0.967601	0.968137
mmu-miR-431	nmiR01356.1:1	Endogenous1	56.91	30.37	35.85	48.62	43.64	42.235	0.932689	0.967805
mcmv-miR-M95-1-5p	nmiR01599.1:1	Endogenous2	19.31	10.9	15.36	13.74	15.105	14.55	0.908739	0.963257
mmu-miR-181b+mmu-miR-181d	nmiR01086.1:1	Endogenous1	41.67	24.92	38.41	25.37	33.295	31.89	0.906804	0.957801
mmu-miR-1936	nmiR01133.1:1	Endogenous1	5.08	3.12	2.56	5.28	4.1	3.92	0.92429	0.956098
mmu-miR-1967	nmiR01170.1:1	Endogenous1	42.68	25.7	34.57	30.65	34.19	32.61	0.87282	0.953788
mmu-miR-874	nmiR01553.1:1	Endogenous1	8.13	8.57	6.4	9.51	8.35	7.955	0.8249	0.952695
mmu-miR-302d	nmiR01267.1:1	Endogenous1	8.13	7.01	3.84	10.57	7.57	7.205	0.924557	0.951783
mmu-miR-466k	nmiR01391.1:1	Endogenous1	54.88	38.94	43.53	45.45	46.91	44.49	0.79152	0.948412
mmu-miR-184	nmiR01092.2:2	Endogenous1	36.58	21.81	32.01	23.25	29.195	27.63	0.872173	0.946395
POS_C	ERCC_00002.1:850	Positive	1923	2140	2047	1797	2031.5	1922	0.576283	0.946099
mmu-miR-337-3p	nmiR01294.1:1	Endogenous1	30.49	19.47	21.77	25.37	24.98	23.57	0.830487	0.943555
mmu-miR-710	nmiR01518.1:1	Endogenous1	52.84	29.59	43.53	33.82	41.215	38.675	0.858862	0.938372
mmu-miR-1966	nmiR01169.1:1	Endogenous1	47.76	20.25	32.01	31.71	34.005	31.86	0.890402	0.936921
mmu-miR-224	nmiR01228.1:1	Endogenous1	29.47	25.7	29.45	22.2	27.585	25.825	0.708624	0.936197
mmu-miR-2134	nmiR01204.1:1	Endogenous1	10.16	7.79	11.52	5.28	8.975	8.4	0.879069	0.935933
mmu-miR-680	nmiR01489.2:2	Endogenous1	13.21	5.45	8.96	8.46	9.33	8.71	0.887953	0.933548
mmu-miR-1196	nmiR01030.1:1	Endogenous1	27.44	21.81	26.89	19.02	24.625	22.955	0.76289	0.932183
mmu-miR-1930	nmiR01126.1:1	Endogenous1	33.54	14.02	29.45	14.8	23.78	22.125	0.904538	0.930404
mmu-miR-2141	nmiR01212.1:1	Endogenous1	54.88	32.71	48.65	32.76	43.795	40.705	0.841808	0.929444
mmu-miR-138	nmiR01059.1:1	Endogenous1	10.16	3.89	7.68	5.28	7.025	6.48	0.885946	0.92242
mmu-miR-200a	nmiR01184.1:1	Endogenous1	34.55	29.59	28.17	30.65	32.07	29.41	0.438619	0.917056
mmu-miR-744	nmiR01534.1:1	Endogenous1	15.24	9.35	7.68	14.8	12.295	11.24	0.840601	0.914193
mmu-miR-126-5p	nmiR01042.1:1	Endogenous1	8.13	4.67	6.4	5.28	6.4	5.84	0.787221	0.9125
mmu-miR-1953	nmiR01156.1:1	Endogenous1	14.23	7.01	14.08	5.28	10.62	9.68	0.884002	0.911488
mmu-miR-1939	nmiR01137.1:1	Endogenous1	34.55	21.03	35.85	14.8	27.79	25.325	0.861991	0.911299
mmu-miR-2138	nmiR01208.1:1	Endogenous1	52.84	33.49	32.01	46.51	43.165	39.26	0.777342	0.909533
mmu-miR-449c	nmiR01364.2:2	Endogenous1	15.24	11.68	12.8	11.63	13.46	12.215	0.574748	0.907504
mmu-miR-877	nmiR01558.1:1	Endogenous1	44.71	22.58	34.57	26.42	33.645	30.495	0.814385	0.906375
mmu-miR-541	nmiR01434.1:1	Endogenous1	56.91	47.5	48.65	45.45	52.205	47.05	0.408557	0.901255
mmu-miR-1982	nmiR01178.1:1	Endogenous1	10.16	7.01	8.96	6.34	8.585	7.65	0.692867	0.891089
mcmv-miR-m108-2-5p.1	nmiR01585.1:1	Endogenous2	40.65	28.81	26.89	34.88	34.73	30.885	0.644221	0.889289
mmu-miR-1957	nmiR01160.1:1	Endogenous1	43.7	33.49	28.17	40.16	38.595	34.165	0.630354	0.885218
mmu-miR-450a-3p	nmiR01365.1:1	Endogenous1	8.13	4.67	3.84	7.4	6.4	5.62	0.783091	0.878125
mmu-miR-92a	nmiR01570.1:1	Endogenous1	12.19	12.46	8.96	12.68	12.325	10.82	0.504373	0.87789
mmu-miR-421	nmiR01351.1:1	Endogenous1	70.12	51.4	69.14	36.99	60.76	53.065	0.719251	0.873354
mmu-miR-293	nmiR01247.1:1	Endogenous1	14.23	14.8	16.64	8.46	14.515	12.55	0.679031	0.864623
mmu-miR-137	nmiR01058.1:1	Endogenous1	8.13	11.68	12.8	4.23	9.905	8.515	0.792689	0.859667
mmu-miR-465b-5p	nmiR01377.1:1	Endogenous1	9.15	8.57	7.68	7.4	8.86	7.54	0.0546799	0.851016
mmu-miR-1188	nmiR01023.1:1	Endogenous1	49.8	23.36	29.45	32.76	36.58	31.105	0.720965	0.850328
mmu-miR-1899	nmiR01107.1:1	Endogenous1	11.18	9.35	8.96	8.46	10.265	8.71	0.242811	0.848514
mmu-miR-192	nmiR01121.1:1	Endogenous1	59.96	41.27	46.09	39.11	50.615	42.6	0.506017	0.841648
mmu-miR-467b	nmiR01394.1:1	Endogenous1	21.34	14.8	16.64	13.74	18.07	15.19	0.505248	0.84062
mmu-miR-687	nmiR01495.1:1	Endogenous1	15.24	10.12	12.8	8.46	12.68	10.63	0.603471	0.838328
mmu-miR-1193	nmiR01027.1:1	Endogenous1	16.26	15.58	19.21	7.4	15.92	13.305	0.70162	0.835741
mmu-miR-2861	nmiR01238.1:1	Endogenous1	27.44	17.91	21.77	15.85	22.675	18.81	0.562015	0.829548
mmu-miR-369-5p	nmiR01329.1:1	Endogenous1	40.65	22.58	24.33	27.48	31.615	25.905	0.597075	0.81939
mcmv-miR-m108-2-3p	nmiR01584.1:1	Endogenous2	7.11	7.01	3.84	7.4	7.06	5.62	0.503608	0.796034
mcmv-miR-m59-2	nmiR01595.1:1	Endogenous2	32.52	24.14	26.89	17.97	28.33	22.43	0.436702	0.79174
mmu-miR-466f-5p	nmiR01386.1:1	Endogenous1	11.18	5.45	7.68	5.28	8.315	6.48	0.614547	0.779314
mmu-miR-376c	nmiR01335.1:1	Endogenous1	19.31	18.69	16.64	12.68	19	14.66	0.162727	0.771579
mmu-miR-681	nmiR01490.1:1	Endogenous1	14.23	3.89	6.4	7.4	9.06	6.9	0.71789	0.761589
mmu-miR-340-3p	nmiR01300.1:1	Endogenous1	15.24	9.35	8.96	9.51	12.295	9.235	0.40958	0.751118
mmu-miR-1905	nmiR01116.1:1	Endogenous1	8.13	4.67	6.4	3.17	6.4	4.785	0.565422	0.747656
mmu-miR-1946b	nmiR01148.1:1	Endogenous1	18.29	6.23	7.68	10.57	12.26	9.125	0.663362	0.74429
mcmv-miR-m01-4	nmiR01580.1:1	Endogenous2	9.15	7.79	5.12	7.4	8.47	6.26	0.237845	0.739079
mmu-miR-712	nmiR01520.1:1	Endogenous1	9.15	15.58	7.68	10.57	12.365	9.125	0.455028	0.73797
mmu-miR-465a-3p	nmiR01375.2:2	Endogenous1	18.29	10.9	14.08	7.4	14.595	10.74	0.519916	0.735868
mmu-miR-466a-3p+mmu-miR-466b-3-3p	nmiR01379.1:1	Endogenous1	37.6	22.58	15.36	27.48	30.09	21.42	0.463768	0.711864
ath-miR159a	nmiR01610.1:1	SpikeIn	9.15	7.79	7.68	4.23	8.47	5.955	0.307802	0.70307
mmu-miR-883a-3p	nmiR01565.1:1	Endogenous1	50.81	23.36	24.33	27.48	37.085	25.905	0.503334	0.69853
NEG_E	ERCC_00098.1:785	Negative	17	21	11	15	19	13	0.16795	0.684211
mmu-miR-702	nmiR01510.1:1	Endogenous1	12.19	6.23	7.68	4.23	9.21	5.955	0.444276	0.64658
mmu-miR-666-5p	nmiR01461.1:1	Endogenous1	14.23	3.89	6.4	5.28	9.06	5.84	0.598918	0.644592
mmu-miR-2139	nmiR01209.1:1	Endogenous1	38.62	25.7	17.93	23.25	32.16	20.59	0.239538	0.640236
mmu-miR-692	nmiR01500.1:1	Endogenous1	10.16	6.23	3.84	6.34	8.195	5.09	0.314027	0.62111
NEG_G	ERCC_00144.1:15	Negative	13	16	5	12	14.5	8.5	0.255792	0.586207
mmu-miR-383	nmiR01343.1:1	Endogenous1	13.21	12.46	10.24	3.17	12.835	6.705	0.226775	0.5224
mmu-miR-141	nmiR01063.1:1	Endogenous1	7.11	15.58	5.12	6.34	11.345	5.73	0.319795	0.505068
mmu-miR-297b-3p	nmiR01253.1:1	Endogenous1	9.15	2.34	2.56	3.17	5.745	2.865	0.488225	0.498695
mmu-miR-302c	nmiR01266.1:1	Endogenous1	6.1	6.23	1.28	2.11	6.165	1.695	0.00871565	0.274939
