# Supplementary material for: ExermiR‐129‐3p Enhances Muscle Function by Improving Mitochondrial Activity Through PARP1 Inhibition
Source: J Cachexia Sarcopenia Muscle. 2025 Apr 20;16(2):e13823. doi: 10.1002/jcsm.13823 (PMC12010049; doi:10.1002/jcsm.13823)
Supplement: Supplementary file 3 — Table S3 List of differentially expressed genes in miR‐129 overexpressed C2C12 myotubes. [file JCSM-16-e13823-s007.xlsx]

## Sheet: down, Fold < 0.5
ensembl_gene_id	M-miR-129-3p 1	M-miR-129-3p 2	M-miR-129-3p 3	M-Ctrl 1	M-Ctrl 2	M-Ctrl 3	external_gene_name	Aver-ctrl	Aver-M-miR-129	p-Value	Fold
ENSMUSG00000059213	0	1.85703	0	44.5094	26.1518	41.7158	Ddn	37.459	0.619011	0.00303747	0.016525
ENSMUSG00000017204	0.943916	0	0	13.5463	10.8966	14.2712	Gsdma	12.9047	0.314639	0.000301582	0.0243817
ENSMUSG00000120754	0.943916	0	0	3.87038	11.9862	15.369		10.4085	0.314639	0.042136	0.0302289
ENSMUSG00000050211	0.943916	0	0	5.80557	15.2552	6.58671	Pla2g4e	9.21582	0.314639	0.0430798	0.0341411
ENSMUSG00000083155	0.943916	0	0	6.77317	9.80691	6.58671	Gm11866	7.72226	0.314639	0.00244949	0.0407444
ENSMUSG00002076911	0	0.928516	0	9.67595	3.26897	6.58671	Gm54924	6.51054	0.309505	0.0297632	0.0475391
ENSMUSG00000097299	0	0.928516	0	5.80557	6.53794	6.58671	Gm26654	6.31007	0.309505	0.000114509	0.0490494
ENSMUSG00000111085	0.943916	0	3.79128	39.6714	25.0621	30.738	Gm7607	31.8238	1.5784	0.00235077	0.049598
ENSMUSG00000100927	0.943916	0	0	6.77317	7.6276	4.39114	Gm28536	6.26397	0.314639	0.00427772	0.0502299
ENSMUSG00000048600	0.943916	0	0.94782	19.3519	8.71725	8.78228	Gm5763	12.2838	0.630579	0.0303769	0.0513341
ENSMUSG00000032291	0.943916	0	0	5.80557	4.35863	7.68449	Crabp1	5.94956	0.314639	0.00511278	0.0528843
ENSMUSG00000028699	4.71958	3.71406	1.89564	76.44	46.8552	66.9649	Tspan1	63.42	3.44309	0.00238301	0.0542903
ENSMUSG00000041329	0.943916	2.78555	0.94782	27.0927	35.9587	23.0535	Atp1b2	28.7016	1.55909	0.00215589	0.0543208
ENSMUSG00000102794	1.88783	0	0	10.6435	8.71725	15.369	Gm37712	11.5766	0.629277	0.00617517	0.0543577
ENSMUSG00000087466	0	0.928516	0	3.87038	7.6276	5.48892	A330041J22Rik	5.6623	0.309505	0.00909195	0.0546607
ENSMUSG00000037994	0	0	0.94782	3.87038	8.71725	4.39114	Slc9b2	5.65959	0.31594	0.0270979	0.0558238
ENSMUSG00000047562	0	1.85703	0	4.83798	17.4345	10.9778	Mmp10	11.0834	0.619011	0.0470263	0.05585
ENSMUSG00000047415	0	0	2.84346	23.2223	10.8966	16.4668	Gpr68	16.8619	0.94782	0.01249	0.0562108
ENSMUSG00000113535	0.943916	2.78555	0.94782	31.9306	21.7931	26.3468	AU015791	26.6902	1.55909	0.0011036	0.0584145
ENSMUSG00000023403	0.943916	0	0	2.90279	4.35863	8.78228	Stk31	5.3479	0.314639	0.0486612	0.0588341
ENSMUSG00002075848	0	0.928516	0	4.83798	6.53794	4.39114	Gm56003	5.25569	0.309505	0.00239509	0.0588896
ENSMUSG00000112924	0.943916	0	0	4.83798	5.44828	5.48892	4930579P08Rik	5.25839	0.314639	0.000198501	0.0598355
ENSMUSG00000120938	1.88783	0	0	10.6435	9.80691	10.9778		10.4761	0.629277	0.00016485	0.0600679
ENSMUSG00000041460	0	0	0.94782	5.80557	4.35863	5.48892	Cacna2d4	5.21771	0.31594	0.000822343	0.0605515
ENSMUSG00000042763	0	0	0.94782	1.93519	6.53794	6.58671	Maneal	5.01995	0.31594	0.0404306	0.0629369
ENSMUSG00000085360	0.943916	0	0	3.87038	5.44828	5.48892	Arhgap27os2	4.93586	0.314639	0.00171865	0.0637454
ENSMUSG00000074065	0	0.928516	0	6.77317	3.26897	4.39114	Gm10617	4.81109	0.309505	0.0139868	0.0643316
ENSMUSG00000087270	0.943916	0	0	4.83798	6.53794	3.29335	Gm12983	4.88976	0.314639	0.00981615	0.0643465
ENSMUSG00000081594	0	0	0.94782	4.83798	5.44828	4.39114	Gm15467	4.89247	0.31594	0.000482959	0.0645769
ENSMUSG00000022066	0	0	0.94782	4.83798	7.6276	2.19557	Entpd4b	4.88705	0.31594	0.0460541	0.0646485
ENSMUSG00000111171	1.88783	2.78555	0	27.0927	10.8966	32.9335	Gm47815	23.6409	1.55779	0.0292534	0.0658939
ENSMUSG00000115537	0	0.928516	0	1.93519	5.44828	6.58671	Gm6704	4.65673	0.309505	0.0386978	0.0664641
ENSMUSG00000031512	0	0.928516	0	1.93519	5.44828	6.58671	Tex29	4.65673	0.309505	0.0386978	0.0664641
ENSMUSG00000033508	0.943916	5.57109	0	33.8658	38.138	24.1513	Asprv1	32.0517	2.17167	0.00263044	0.0677552
ENSMUSG00000086607	0	0.928516	0	4.83798	2.17931	6.58671	4930511M06Rik	4.53467	0.309505	0.0327338	0.0682532
ENSMUSG00000092283	0	0.928516	0	2.90279	3.26897	6.58671	Gm20412	4.25282	0.309505	0.0312632	0.0727765
ENSMUSG00000047819	0.943916	0	2.84346	15.4815	15.2552	20.8579	Tigd4	17.1982	1.26246	0.00137756	0.0734064
ENSMUSG00000091370	0	1.85703	0	9.67595	9.80691	5.48892	5730435O14Rik	8.32393	0.619011	0.00759832	0.0743652
ENSMUSG00000114439	0	3.71406	0	12.5787	15.2552	21.9557	Gm48395	16.5965	1.23802	0.00731486	0.0745951
ENSMUSG00000086849	0.943916	0	0	3.87038	6.53794	2.19557	Gm13840	4.2013	0.314639	0.040621	0.0748908
ENSMUSG00000020847	0	1.85703	1.89564	16.4491	11.9862	17.5646	Rph3al	15.3333	1.25089	0.00148832	0.08158
ENSMUSG00000025938	63.2424	82.6379	75.8256	849.549	881.532	903.477	Slco5a1	878.186	73.902	1.1e-06	0.084153
ENSMUSG00000043795	0.943916	3.71406	3.79128	36.7686	21.7931	40.618	Prr33	33.0599	2.81642	0.0065232	0.0851913
ENSMUSG00000116796	0	0.928516	0.94782	2.90279	9.80691	8.78228	Gm49784	7.16399	0.625445	0.039625	0.087304
ENSMUSG00000104780	0.943916	0	0	2.90279	3.26897	4.39114	Gm19843	3.52096	0.314639	0.00423518	0.0893615
ENSMUSG00000024784	0	2.78555	5.68692	17.4167	37.0483	39.5202	Gpha2	31.3284	2.82416	0.0165586	0.0901468
ENSMUSG00000002228	0.943916	7.42813	1.89564	30.9631	42.4966	39.5202	Ppm1j	37.66	3.42256	0.00102751	0.0908806
ENSMUSG00000004939	139.7	113.279	147.86	1705.87	1225.86	1476.52	Nmrk2	1469.42	133.613	0.000655493	0.0909291
ENSMUSG00000026227	0.943916	0	0	4.83798	3.26897	2.19557	2810459M11Rik	3.43417	0.314639	0.019744	0.0916199
ENSMUSG00002074935	0	0	0.94782	4.83798	2.17931	3.29335	Gm56159	3.43688	0.31594	0.0200112	0.0919264
ENSMUSG00000034117	0	0	0.94782	4.83798	3.26897	2.19557	Ptgdr2	3.43417	0.31594	0.0198093	0.0919989
ENSMUSG00002076973	0	0	1.89564	2.90279	7.6276	9.88006	Gm55343	6.80348	0.63188	0.0454939	0.092876
ENSMUSG00000084154	0.943916	0	0	1.93519	4.35863	3.29335	Gm15644	3.19572	0.314639	0.0199763	0.0984561
ENSMUSG00000107680	0	0	0.94782	1.93519	4.35863	3.29335	Gm43903	3.19572	0.31594	0.0200509	0.0988634
ENSMUSG00000084493	2.83175	0	0	8.70836	9.80691	9.88006	Gm22106	9.46511	0.943916	0.0011105	0.0997258
ENSMUSG00000086557	0	0	0.94782	2.90279	4.35863	2.19557	Gm15999	3.15233	0.31594	0.016262	0.100224
ENSMUSG00000037577	1.88783	0.928516	1.89564	5.80557	20.7035	18.6623	Ephx3	15.0571	1.57066	0.0447738	0.104314
ENSMUSG00000113504	0.943916	0	0.94782	4.83798	4.35863	8.78228	Selenok-ps5	5.99296	0.630579	0.0202464	0.10522
ENSMUSG00000112327	14.1587	22.2844	13.2695	175.135	141.655	149.299	Gm36827	155.363	16.5709	0.000191207	0.106659
ENSMUSG00000047746	107.606	129.064	127.956	1105.96	1151.77	1123.03	Fbxo40	1126.92	121.542	3.03e-07	0.107853
ENSMUSG00000077591	0	2.78555	0	5.80557	7.6276	10.9778	Gm26016	8.13701	0.928516	0.0153814	0.11411
ENSMUSG00000105298	7.55133	1.85703	0	34.8334	25.0621	21.9557	Cldn25	27.2837	3.13612	0.00580402	0.114945
ENSMUSG00000111575	0	0	2.84346	11.6111	6.53794	6.58671	Gm47926	8.24526	0.94782	0.0194687	0.114953
ENSMUSG00000005716	99.1112	101.208	79.6169	895.993	608.028	905.672	Pvalb	803.231	93.3121	0.00191874	0.116171
ENSMUSG00000057003	3094.16	3788.34	3104.11	30456	20463.8	33503.3	Myh4	28141	3328.87	0.00326401	0.118292
ENSMUSG00000047347	4.71958	1.85703	0	19.3519	25.0621	9.88006	Tdg-ps	18.098	2.1922	0.0264987	0.121129
ENSMUSG00000020638	0	0	2.84346	4.83798	6.53794	12.0756	Cmpk2	7.81718	0.94782	0.0448255	0.121248
ENSMUSG00000086944	2.83175	0	0	9.67595	7.6276	5.48892	Gm15859	7.59749	0.943916	0.0122689	0.12424
ENSMUSG00000020641	1.88783	4.64258	5.68692	30.9631	25.0621	41.7158	Rsad2	32.5803	4.07244	0.00469408	0.124997
ENSMUSG00000054932	0	1.85703	0	3.87038	4.35863	6.58671	Afp	4.93857	0.619011	0.0142324	0.125342
ENSMUSG00000081256	0	0.928516	0	1.93519	3.26897	2.19557	Gm15791	2.46658	0.309505	0.0135757	0.12548
ENSMUSG00000081285	0	0	1.89564	2.90279	4.35863	7.68449	Gm18859	4.98197	0.63188	0.0484689	0.126833
ENSMUSG00000018566	42.4762	23.2129	23.6955	255.445	185.242	257.979	Slc2a4	232.889	29.7949	0.00118602	0.127936
ENSMUSG00000086289	0.943916	0	0.94782	5.80557	3.26897	5.48892	Gm16933	4.85449	0.630579	0.00791382	0.129896
ENSMUSG00000073375	58.5228	79.8524	47.391	495.409	390.097	533.523	Lrrc30	473.01	61.9221	0.000726663	0.130911
ENSMUSG00000063193	1.88783	0.928516	5.68692	25.1575	17.4345	21.9557	Cd300lb	21.5159	2.83442	0.00219629	0.131736
ENSMUSG00000090942	13.2148	8.35664	15.1651	72.5697	102.428	96.6051	F830016B08Rik	90.5341	12.2455	0.00111715	0.135259
ENSMUSG00002075561	0.943916	0	0.94782	1.93519	5.44828	6.58671	Gm56439	4.65673	0.630579	0.0485258	0.135412
ENSMUSG00000094388	1.88783	0	0	3.87038	5.44828	4.39114	Gm8783	4.56993	0.629277	0.00728486	0.137699
ENSMUSG00000040891	0.943916	1.85703	2.84346	13.5463	11.9862	15.369	Foxa3	13.6338	1.88147	0.000467711	0.138
ENSMUSG00000033510	50.9715	33.4266	21.7999	243.834	247.352	277.74	Otud7a	256.309	35.3993	8.66e-05	0.138112
ENSMUSG00000119926	3.77566	0.928516	0	8.70836	14.1655	10.9778	Gm25047	11.2839	1.56806	0.00755883	0.138964
ENSMUSG00000109372	1.88783	0	2.84346	7.74076	14.1655	12.0756	Gm19410	11.3273	1.5771	0.009211	0.13923
ENSMUSG00000085678	0.943916	1.85703	0.94782	11.6111	8.71725	6.58671	Gm16349	8.9717	1.24959	0.00655251	0.139281
ENSMUSG00000118044	0.943916	0	2.84346	10.6435	4.35863	12.0756	Gm50243	9.02594	1.26246	0.0366054	0.13987
ENSMUSG00000038298	3.77566	0	3.79128	15.4815	17.4345	20.8579	Pdzk1	17.9246	2.52231	0.00157304	0.140718
ENSMUSG00000068011	1.88783	4.64258	2.84346	29.9955	10.8966	23.0535	Mkrn2os	21.3152	3.12462	0.032112	0.146592
ENSMUSG00000105517	0	4.64258	1.89564	10.6435	18.5242	15.369	Gm42436	14.8456	2.17941	0.00885993	0.146805
ENSMUSG00000117066	2.83175	0	0.94782	6.77317	10.8966	7.68449	Gm49860	8.45141	1.25986	0.00872764	0.149071
ENSMUSG00000100402	0.943916	0	0	1.93519	2.17931	2.19557	Gm28505	2.10336	0.314639	0.00535728	0.149589
ENSMUSG00000064952	0.943916	0	0.94782	3.87038	4.35863	4.39114	Gm24920	4.20672	0.630579	0.000561062	0.149898
ENSMUSG00000098415	0	0	0.94782	1.93519	2.17931	2.19557	Mir6928	2.10336	0.31594	0.00544651	0.150207
ENSMUSG00000119442	0	1.85703	0	5.80557	4.35863	2.19557	Gm23966	4.11992	0.619011	0.0452673	0.150248
ENSMUSG00000114865	0	0	2.84346	6.77317	8.71725	3.29335	Cirop	6.26126	0.94782	0.0452357	0.151379
ENSMUSG00000083686	0.943916	0	0	2.90279	2.17931	1.09778	Gm13504	2.05996	0.314639	0.0462238	0.15274
ENSMUSG00000108449	2.83175	4.64258	0	22.2547	15.2552	10.9778	Gm44507	16.1626	2.49144	0.0183479	0.154149
ENSMUSG00002075524	2.83175	0	0	2.90279	7.6276	7.68449	Gm55094	6.07163	0.943916	0.0498071	0.155463
ENSMUSG00000067642	36.8127	62.2106	33.1737	272.862	247.352	317.26	Adgrf3	279.158	44.0657	0.000463838	0.157852
ENSMUSG00000048521	20.7661	18.5703	22.7477	172.232	104.607	116.365	Cxcr6	131.068	20.6947	0.00616041	0.157893
ENSMUSG00000109602	2.83175	0	0	5.80557	4.35863	7.68449	Gm31597	5.94956	0.943916	0.0206084	0.158653
ENSMUSG00000019913	6.60741	0.928516	2.84346	19.3519	20.7035	25.249	Sim1	21.7681	3.4598	0.00169346	0.158938
ENSMUSG00000116974	0	0.928516	0.94782	2.90279	3.26897	5.48892	Gm49761	3.88689	0.625445	0.0196993	0.160911
ENSMUSG00000118380	4.71958	0	1.89564	14.5139	11.9862	14.2712	Gm36037	13.5905	2.20507	0.00201373	0.162252
ENSMUSG00000091133	0	1.85703	0	4.83798	2.17931	4.39114	Gm17108	3.80281	0.619011	0.0364252	0.162777
ENSMUSG00002075830	0	0	1.89564	3.87038	5.44828	2.19557	Gm55508	3.83808	0.63188	0.0472221	0.164635
ENSMUSG00000120146	0	0.928516	0.94782	5.80557	2.17931	3.29335		3.75941	0.625445	0.0485429	0.166368
ENSMUSG00000081608	1.88783	2.78555	0	6.77317	10.8966	9.88006	Gm16210	9.18327	1.55779	0.00685262	0.169634
ENSMUSG00000073144	3.77566	0	0	6.77317	7.6276	7.68449	4930599N23Rik	7.36175	1.25855	0.00916065	0.170959
ENSMUSG00000103632	3.77566	0	2.84346	7.74076	18.5242	12.0756	Gm38329	12.7802	2.20637	0.033754	0.17264
ENSMUSG00000079258	3.77566	2.78555	1.89564	11.6111	14.1655	23.0535	Calhm1	16.2767	2.81895	0.0185515	0.173189
ENSMUSG00000052921	2.83175	0	0.94782	9.67595	7.6276	4.39114	Arhgef15	7.23156	1.25986	0.0269225	0.174216
ENSMUSG00000040026	0	1.85703	1.89564	5.80557	8.71725	6.58671	Saa3	7.03651	1.25089	0.00569626	0.177771
ENSMUSG00000065061	0	0	2.84346	3.87038	5.44828	6.58671	Gm22884	5.30179	0.94782	0.0241615	0.178774
ENSMUSG00000078639	2.83175	1.85703	0.94782	10.6435	7.6276	13.1734	Gm12695	10.4815	1.87887	0.00707079	0.179255
ENSMUSG00000043999	0.943916	0.928516	0	3.87038	2.17931	4.39114	Gpr75	3.48028	0.624144	0.01791	0.179337
ENSMUSG00000050071	11.327	10.2137	10.426	68.6993	44.6759	64.7693	Bex1	59.3815	10.6556	0.00282095	0.179442
ENSMUSG00000009246	0	0	1.89564	2.90279	3.26897	4.39114	Trpm5	3.52096	0.63188	0.0202867	0.179462
ENSMUSG00000088254	1.88783	0	2.84346	9.67595	7.6276	8.78228	Gm24289	8.69528	1.5771	0.00225368	0.181374
ENSMUSG00000060843	5.66349	6.49961	6.63474	28.0603	45.7656	29.6402	Ctnna3	34.4887	6.26595	0.00758692	0.181681
ENSMUSG00000057685	0	0.928516	0.94782	4.83798	2.17931	3.29335	Gm8526	3.43688	0.625445	0.0277949	0.18198
ENSMUSG00000118524	1.88783	0	0	4.83798	2.17931	3.29335	Gm53027	3.43688	0.629277	0.0477558	0.183095
ENSMUSG00000100969	1.88783	0	0	4.83798	3.26897	2.19557	1700030N03Rik	3.43417	0.629277	0.0475067	0.18324
ENSMUSG00000021622	10.3831	34.3551	37.9128	137.399	127.49	181.134	Ckmt2	148.674	27.5503	0.00287594	0.185307
ENSMUSG00000088695	1.88783	2.78555	3.79128	12.5787	17.4345	15.369	Gm22334	15.1274	2.82155	0.00123542	0.186519
ENSMUSG00000108435	2.83175	0	2.84346	10.6435	8.71725	10.9778	Gm45051	10.1129	1.89174	0.00222681	0.187062
ENSMUSG00000026961	13.2148	12.0707	16.1129	72.5697	80.6346	66.9649	Lrrc26	73.3897	13.7995	0.000136134	0.18803
ENSMUSG00000111761	2.83175	1.85703	0	6.77317	7.6276	9.88006	9230112J17Rik	8.09361	1.56293	0.00630566	0.193106
ENSMUSG00000002100	5.66349	6.49961	0	22.2547	10.8966	29.6402	Mybpc3	20.9305	4.05437	0.0441525	0.193706
ENSMUSG00000029219	15.1027	20.4273	20.852	78.3752	116.593	95.5073	Slc10a4	96.8252	18.794	0.00223566	0.194102
ENSMUSG00000042532	0	7.42813	7.58256	29.0279	26.1518	20.8579	Golga7b	25.3458	5.00356	0.00419126	0.197412
ENSMUSG00000027887	18.8783	28.784	18.9564	113.209	130.759	93.3117	Sypl2	112.426	22.2062	0.00133669	0.197518
ENSMUSG00000025227	3.77566	16.7133	0	33.8658	40.3173	28.5424	Mfsd13a	34.2418	6.82965	0.0108685	0.199453
ENSMUSG00000108763	0.943916	0.928516	4.7391	14.5139	13.0759	5.48892	Btnl12	11.0262	2.20384	0.0454352	0.199873
ENSMUSG00000030428	1.88783	2.78555	3.79128	19.3519	7.6276	15.369	Ttyh1	14.1162	2.82155	0.0316638	0.199881
ENSMUSG00000096276	1.88783	0	1.89564	5.80557	7.6276	5.48892	Gm2042	6.30736	1.26116	0.00532758	0.19995
ENSMUSG00000112897	0.943916	0	0.94782	2.90279	4.35863	2.19557	Gm47831	3.15233	0.630579	0.0238195	0.200036
ENSMUSG00000084353	0.943916	0.928516	0	3.87038	3.26897	2.19557	Gm15452	3.11164	0.624144	0.0128195	0.200584
ENSMUSG00000110585	3.77566	2.78555	0.94782	6.77317	15.2552	15.369	Gm45704	12.4658	2.50301	0.0282898	0.20079
ENSMUSG00000034855	0	11.1422	5.68692	24.1899	18.5242	40.618	Cxcl10	27.7774	5.6097	0.0395553	0.201952
ENSMUSG00000001334	711.713	792.952	726.978	3858.77	3245	3937.75	Fndc5	3680.51	743.881	0.000183298	0.202114
ENSMUSG00000025044	9.43916	4.64258	0.94782	17.4167	22.8828	34.0313	Msr1	24.7769	5.00985	0.0225087	0.202198
ENSMUSG00000078903	0	2.78555	0	3.87038	4.35863	5.48892	Gm14391	4.57264	0.928516	0.0251821	0.203059
ENSMUSG00000006587	3.77566	8.35664	9.4782	32.8982	39.2276	34.0313	Snai3	35.3857	7.2035	0.000420489	0.203571
ENSMUSG00000090793	0.943916	5.57109	7.58256	15.4815	23.9724	29.6402	Gm6650	23.0314	4.69919	0.0158566	0.204034
ENSMUSG00000028841	28.3175	48.2828	36.0172	200.292	189.6	160.277	Cnksr1	183.39	37.5392	0.000392796	0.204696
ENSMUSG00000058914	14087.9	14042.9	13749.1	74543.6	59057.2	70683.1	C1qtnf3	68094.6	13960	0.000312558	0.205008
ENSMUSG00000073535	185.007	201.488	140.277	894.058	651.615	1019.84	Gm5532	855.172	175.591	0.00344041	0.205328
ENSMUSG00000088113	0	3.71406	0	4.83798	6.53794	6.58671	Mir1960	5.98754	1.23802	0.0253644	0.206766
ENSMUSG00000118107	0	1.85703	7.58256	10.6435	18.5242	16.4668	Gm34455	15.2115	3.14653	0.0212918	0.206852
ENSMUSG00000109303	0.943916	0.928516	1.89564	2.90279	7.6276	7.68449	Gm44549	6.07163	1.25602	0.0407752	0.206868
ENSMUSG00000031146	403.052	504.184	510.875	2380.28	2221.81	2243.87	Plp2	2281.99	472.704	7.5e-06	0.207146
ENSMUSG00000032561	29.2614	28.784	31.2781	150.945	132.938	142.712	Acpp	142.198	29.7745	2.83e-05	0.209387
ENSMUSG00000117508	20.7661	23.2129	3.79128	70.6345	80.6346	76.8449	Gm34804	76.038	15.9234	0.000887148	0.209414
ENSMUSG00000048852	6.60741	6.49961	5.68692	20.3195	26.1518	42.8136	Gm12185	29.7616	6.26465	0.0252799	0.210494
ENSMUSG00000044434	0.943916	2.78555	0	6.77317	6.53794	4.39114	Gm9791	5.90075	1.24315	0.0139517	0.210677
ENSMUSG00000093672	48.1397	37.1406	23.6955	168.362	148.193	199.797	Gm20655	172.117	36.3253	0.00121484	0.21105
ENSMUSG00000111422	0.943916	0.928516	4.7391	11.6111	13.0759	6.58671	1700027J07Rik	10.4246	2.20384	0.0245479	0.211409
ENSMUSG00000118871	3.77566	0	0	6.77317	6.53794	4.39114	Gm23511	5.90075	1.25855	0.0341888	0.213287
ENSMUSG00000041827	0	0.928516	7.58256	13.5463	8.71725	17.5646	Oasl1	13.276	2.83703	0.0406011	0.213695
ENSMUSG00000109052	3.77566	0.928516	0.94782	6.77317	11.9862	7.68449	Gm45012	8.81463	1.884	0.0205468	0.213736
ENSMUSG00000032086	1397.94	1450.34	1427.42	6519.66	6273.15	6954.47	Bace1	6582.43	1425.23	1.34e-05	0.216521
ENSMUSG00000084193	0.943916	1.85703	0.94782	2.90279	7.6276	6.58671	Gm6823	5.7057	1.24959	0.0383482	0.219007
ENSMUSG00000081564	2.83175	2.78555	2.84346	14.5139	9.80691	14.2712	Gm13717	12.864	2.82025	0.00278764	0.219236
ENSMUSG00000035208	1.88783	0	1.89564	2.90279	6.53794	7.68449	Slfn8	5.70841	1.26116	0.0474979	0.22093
ENSMUSG00000121399	3.77566	1.85703	0	6.77317	8.71725	9.88006		8.45683	1.87756	0.00972444	0.222018
ENSMUSG00000109541	1.88783	0	0	1.93519	3.26897	3.29335	Gm6112	2.8325	0.629277	0.046363	0.222163
ENSMUSG00000106044	0	1.85703	0.94782	3.87038	4.35863	4.39114	Gm42860	4.20672	0.934951	0.00433404	0.222252
ENSMUSG00000025141	28.3175	43.6402	45.4954	156.75	172.166	193.21	Myadml2	174.042	39.151	0.000343756	0.224951
ENSMUSG00000108381	5.66349	2.78555	2.84346	18.3843	10.8966	20.8579	Gm9299	16.7129	3.76417	0.0145918	0.225225
ENSMUSG00000086184	1.88783	0	1.89564	5.80557	3.26897	7.68449	Gm12764	5.58634	1.26116	0.0386889	0.225757
ENSMUSG00000006221	337.922	331.48	328.894	1530.74	1492.83	1387.6	Hspb7	1470.39	332.765	1.2e-05	0.226311
ENSMUSG00002076501	0	0	1.89564	2.90279	2.17931	3.29335	Gm55242	2.79182	0.63188	0.0385106	0.226333
ENSMUSG00000001864	4411.86	4360.31	4384.62	20543	18068.7	19363.8	Aif1l	19325.2	4385.6	3.1e-05	0.226937
ENSMUSG00000085412	13.2148	2.78555	4.7391	21.2871	26.1518	43.9114	Halr1	30.4501	6.91316	0.0361009	0.227032
ENSMUSG00000080850	61.3545	80.7809	76.7734	336.723	266.966	353.487	Gm12439	319.059	72.9696	0.000820657	0.228703
ENSMUSG00000076617	56.6349	36.2121	27.4868	215.774	155.821	153.69	Ighm	175.095	40.1113	0.00364039	0.229083
ENSMUSG00000023019	67.018	81.7094	43.5997	286.408	256.069	292.011	Gpd1	278.163	64.109	0.000169329	0.230473
ENSMUSG00000031958	0	3.71406	3.79128	11.6111	11.9862	8.78228	Ldhd	10.7932	2.50178	0.00672528	0.231792
ENSMUSG00000011148	1270.51	1287.85	1289.04	5932.33	5147.54	5464.77	Adssl1	5514.88	1282.47	4.96e-05	0.232547
ENSMUSG00000024132	338.866	341.694	328.894	1494.93	1305.41	1534.7	Eci1	1445.02	336.484	9.74e-05	0.232859
ENSMUSG00000049985	7.55133	4.64258	13.2695	36.7686	35.9587	36.2269	Ankrd55	36.3181	8.4878	0.000397302	0.233707
ENSMUSG00000101517	16.9905	4.64258	16.1129	74.5048	32.6897	53.7914	4732465J04Rik	53.662	12.582	0.0319094	0.234468
ENSMUSG00000110972	0.943916	3.71406	3.79128	9.67595	11.9862	14.2712	5830462O15Rik	11.9778	2.81642	0.00485916	0.235137
ENSMUSG00000026676	17.9344	14.8563	12.3217	57.0881	73.007	61.4759	Ccdc3	63.857	15.0374	0.000624471	0.235486
ENSMUSG00000035923	16.0466	12.9992	3.79128	54.1853	51.2139	34.0313	Myf6	46.4768	10.9457	0.008165	0.235508
ENSMUSG00000035513	1.88783	0	2.84346	5.80557	7.6276	6.58671	Ntng2	6.67329	1.5771	0.00671039	0.23633
ENSMUSG00000054702	4.71958	5.57109	3.79128	18.3843	27.2414	13.1734	Ap1s3	19.5997	4.69398	0.0227204	0.239493
ENSMUSG00000082329	1.88783	3.71406	1.89564	11.6111	14.1655	5.48892	Gm14287	10.4219	2.49918	0.0401274	0.239801
ENSMUSG00000105079	1.88783	0	1.89564	4.83798	7.6276	3.29335	Gm43715	5.25298	1.26116	0.0479106	0.240084
ENSMUSG00000085213	0.943916	0	2.84346	4.83798	5.44828	5.48892	Gm13091	5.25839	1.26246	0.00977534	0.240084
ENSMUSG00000052631	6.60741	8.35664	27.4868	62.8937	58.8415	53.7914	Sh2d6	58.5089	14.1503	0.00349946	0.241848
ENSMUSG00000020399	26.4296	27.8555	42.6519	114.176	139.476	143.81	Havcr2	132.487	32.3123	0.000698294	0.24389
ENSMUSG00000025129	7.55133	12.0707	13.2695	39.6714	43.5863	51.5959	Ppp1r27	44.9512	10.9638	0.000971332	0.243905
ENSMUSG00000081911	0.943916	0.928516	0.94782	3.87038	3.26897	4.39114	Mrps36-ps2	3.8435	0.940084	0.000860772	0.244591
ENSMUSG00000052373	122.709	142.063	152.599	568.946	484.897	649.889	Mpp3	567.911	139.124	0.000898578	0.244975
ENSMUSG00000082592	0.943916	2.78555	0.94782	5.80557	4.35863	8.78228	Gm12950	6.31549	1.55909	0.0298073	0.246868
ENSMUSG00000038280	1890.66	2129.09	1745.88	8503.23	6767.86	8000.65	Ostm1	7757.25	1921.88	0.000379716	0.247753
ENSMUSG00000054978	8.49524	10.2137	5.68692	36.7686	20.7035	40.618	Kbtbd13	32.6967	8.13195	0.0170055	0.248708
ENSMUSG00000038663	212.381	250.699	196.199	911.475	747.504	988.006	Fsd2	882.329	219.76	0.000806492	0.249068
ENSMUSG00000083152	0.943916	3.71406	4.7391	13.5463	11.9862	12.0756	Apc-ps1	12.5361	3.13236	0.00162766	0.249868
ENSMUSG00000024695	1709.43	1685.26	1571.49	6712.21	6365.77	6603.17	Zfp91	6560.39	1655.39	1.55e-06	0.252331
ENSMUSG00000088639	4.71958	0	1.89564	8.70836	10.8966	6.58671	Mir1955	8.73054	2.20507	0.024354	0.25257
ENSMUSG00000089952	0.943916	2.78555	3.79128	6.77317	9.80691	13.1734	4933413C19Rik	9.91783	2.50691	0.0216799	0.252768
ENSMUSG00000098224	2.83175	3.71406	1.89564	12.5787	13.0759	7.68449	Gm7985	11.113	2.81382	0.00992375	0.2532
ENSMUSG00000108468	0	0.928516	0.94782	1.93519	3.26897	2.19557	Gm30459	2.46658	0.625445	0.0231605	0.253568
ENSMUSG00000091264	654.134	623.034	580.066	2430.6	2487.69	2330.6	Smim13	2416.29	619.078	3.77e-06	0.25621
ENSMUSG00000057388	781.562	817.094	868.203	3404.97	2811.31	3411.91	Mrpl18	3209.4	822.287	0.000285826	0.256212
ENSMUSG00000023473	16.0466	27.8555	26.539	100.63	84.9932	88.9206	Celsr3	91.5146	23.4803	0.000345197	0.256575
ENSMUSG00000023216	3.77566	0	1.89564	6.77317	5.44828	9.88006	Epb42	7.36717	1.89043	0.0326225	0.256603
ENSMUSG00000112364	0.943916	0.928516	0	2.90279	2.17931	2.19557	4930503E24Rik	2.42589	0.624144	0.0101299	0.257285
ENSMUSG00000117262	0.943916	2.78555	4.7391	7.74076	13.0759	12.0756	Gm9316	10.9641	2.82285	0.0144668	0.257464
ENSMUSG00000060147	9565.64	9353.87	9349.3	40207.5	33664.9	35854.7	Serpinb6a	36575.7	9422.94	0.000146348	0.257628
ENSMUSG00000120905	3.77566	0	1.89564	7.74076	6.53794	7.68449		7.32107	1.89043	0.00938737	0.258219
ENSMUSG00000079428	1584.83	1366.78	1444.48	6650.28	4615.79	5729.34	Tceal7	5665.14	1465.36	0.00208012	0.258663
ENSMUSG00000117840	6.60741	4.64258	1.89564	22.2547	11.9862	16.4668	Gm50399	16.9026	4.38188	0.0186588	0.259243
ENSMUSG00002076302	1.88783	0	8.53038	10.6435	17.4345	12.0756	Gm55213	13.3846	3.47274	0.0401982	0.259458
ENSMUSG00000104010	4.71958	3.71406	0.94782	16.4491	7.6276	12.0756	Gm37366	12.0508	3.12715	0.0327734	0.259498
ENSMUSG00000004933	5.66349	10.2137	20.852	46.4446	29.4207	64.7693	Matk	46.8782	12.2431	0.0360468	0.261168
ENSMUSG00000021256	41.5323	44.5688	45.4954	139.334	191.78	172.352	Vash1	167.822	43.8655	0.00127911	0.261381
ENSMUSG00000067889	215.213	329.623	272.024	1127.25	813.973	1181.22	Sptbn2	1040.81	272.287	0.00297417	0.26161
ENSMUSG00000106927	9.43916	2.78555	1.89564	14.5139	16.3448	23.0535	Gm43598	17.9708	4.70678	0.0196673	0.261913
ENSMUSG00000070305	44.364	64.9961	40.7563	177.07	176.524	219.557	Mpzl3	191.05	50.0388	0.000943544	0.261914
ENSMUSG00000037820	1621.65	1831.03	1661.53	6576.75	6202.33	6663.55	Tgm2	6480.87	1704.74	6.68e-06	0.263041
ENSMUSG00000087679	616.377	595.179	590.492	2345.45	2144.44	2351.45	Tmem250-ps	2280.45	600.683	1.64e-05	0.263405
ENSMUSG00000047654	2.83175	0.928516	2.84346	9.67595	5.44828	9.88006	Tssk6	8.33477	2.20124	0.0177525	0.264104
ENSMUSG00000037921	11.327	15.7848	20.852	78.3752	54.4828	48.3025	Ddx60	60.3869	15.9879	0.00975036	0.264759
ENSMUSG00000120387	6.60741	0	0.94782	7.74076	10.8966	9.88006		9.5058	2.51841	0.0366425	0.264934
ENSMUSG00000041608	10.3831	11.1422	7.58256	37.7362	44.6759	27.4446	Entpd3	36.6189	9.70261	0.00627223	0.264962
ENSMUSG00000038208	110.438	89.1375	100.469	370.589	399.904	352.389	Pgap3	374.294	100.015	5.47e-05	0.267209
ENSMUSG00000014609	22.654	12.9992	17.0608	69.6669	57.7518	69.1604	Chrne	65.5264	17.5713	0.000560515	0.268157
ENSMUSG00000116113	0	0.928516	1.89564	3.87038	2.17931	4.39114	Gm49545	3.48028	0.941385	0.0423451	0.270491
ENSMUSG00000082876	0.943916	0.928516	0.94782	3.87038	4.35863	2.19557	Gm11889	3.47486	0.940084	0.0179967	0.270539
ENSMUSG00000117811	1.88783	1.85703	0	2.90279	5.44828	5.48892	Gm29677	4.61333	1.24829	0.0336034	0.270583
ENSMUSG00000026623	1694.33	1595.19	1653	6064.89	6047.59	6114.66	Lpgat1	6075.71	1647.51	2.36e-08	0.271162
ENSMUSG00000038201	3.77566	12.0707	6.63474	29.0279	16.3448	37.3247	Kcna7	27.5658	7.4937	0.037796	0.271848
ENSMUSG00000026012	68.9059	54.7824	73.93	301.89	237.545	186.623	Cd28	242.019	65.8728	0.00649164	0.27218
ENSMUSG00000102941	0.943916	3.71406	2.84346	7.74076	8.71725	10.9778	Gm37552	9.14529	2.50048	0.00619894	0.273417
ENSMUSG00000043029	7.55133	9.28516	2.84346	16.4491	25.0621	29.6402	Trpv3	23.7171	6.55998	0.016508	0.276592
ENSMUSG00000099364	94.3916	124.421	112.791	322.209	441.311	428.136	5730419F03Rik	397.219	110.534	0.00177121	0.278271
ENSMUSG00000027068	24.5418	13.9277	30.3302	67.7317	81.7242	95.5073	Dhrs9	81.6544	22.9333	0.00327774	0.280858
ENSMUSG00000046814	422.874	411.332	354.485	1400.11	1398.03	1408.46	Gchfr	1402.2	396.231	1.22e-06	0.282578
ENSMUSG00000104453	11.327	11.1422	35.0694	68.6993	61.0208	73.5516	Gm37829	67.7572	19.1795	0.00513505	0.283062
ENSMUSG00000078129	2.83175	1.85703	0.94782	6.77317	5.44828	7.68449	Actl10	6.63531	1.87887	0.00494129	0.283162
ENSMUSG00000022296	214.269	220.058	223.686	831.164	714.815	776.134	Baalc	774.038	219.338	7.99e-05	0.283368
ENSMUSG00000087181	2.83175	0	3.79128	5.80557	10.8966	6.58671	Gm13570	7.76295	2.20768	0.0464216	0.284386
ENSMUSG00000090101	7.55133	1.85703	3.79128	14.5139	13.0759	18.6623	Snhg9	15.4174	4.39988	0.00961843	0.285384
ENSMUSG00000019944	792.889	695.458	746.882	2441.24	2504.03	2883.88	Rhobtb1	2609.72	745.077	0.000189488	0.285501
ENSMUSG00000059900	8.49524	3.71406	11.3738	29.0279	29.4207	24.1513	Tmem40	27.5333	7.86105	0.00217364	0.285511
ENSMUSG00000110903	10.3831	4.64258	5.68692	16.4491	25.0621	30.738	Gm47857	24.0831	6.90419	0.0190017	0.286682
ENSMUSG00000049044	16.9905	7.42813	17.0608	64.8289	37.0483	41.7158	Rapgef4	47.8643	13.8265	0.0205847	0.288868
ENSMUSG00000031791	5845.67	6440.19	5913.45	22553.7	18490.4	21785.5	Tmem38a	20943.2	6066.44	0.000294863	0.289661
ENSMUSG00000028927	1485.72	1509.77	1566.75	5538.52	4328.12	5881.93	Padi2	5249.52	1520.75	0.0013872	0.289692
ENSMUSG00000019210	3585.94	3621.21	3667.12	13421.5	11212.6	12716.7	Atp6v1e1	12450.3	3624.75	0.000172259	0.291139
ENSMUSG00000027894	74.5693	73.3527	73.93	240.931	233.187	283.228	Slc6a17	252.449	73.9507	0.000329203	0.292934
ENSMUSG00000022085	0.943916	1.85703	2.84346	3.87038	8.71725	6.58671	Pebp4	6.39145	1.88147	0.0401528	0.294373
ENSMUSG00000020872	69.8498	75.2098	94.782	302.857	258.249	252.49	Tac4	271.199	79.9472	0.000409565	0.294792
ENSMUSG00000044026	2.83175	7.42813	10.426	15.4815	28.3311	26.3468	Slc35g1	23.3865	6.8953	0.0224853	0.294841
ENSMUSG00000082927	2.83175	4.64258	0.94782	7.74076	9.80691	10.9778	Gm5863	9.50851	2.80738	0.00931172	0.29525
ENSMUSG00000086165	1.88783	2.78555	0	4.83798	5.44828	5.48892	Gm15690	5.25839	1.55779	0.0119983	0.296249
ENSMUSG00000031700	4996.15	5429.03	4934.35	18351.4	15452.4	18037.7	Gpt2	17280.5	5119.84	0.000198818	0.296278
ENSMUSG00000112927	1.88783	1.85703	0	4.83798	4.35863	3.29335	Gm48332	4.16332	1.24829	0.0196112	0.29983
ENSMUSG00000026435	19.8222	14.8563	14.2173	75.4724	35.9587	51.5959	Slc45a3	54.3423	16.2986	0.0307126	0.299925
ENSMUSG00000092258	2.83175	0	2.84346	5.80557	7.6276	5.48892	Gm20444	6.30736	1.89174	0.0188388	0.299925
ENSMUSG00000069132	2.83175	4.64258	0	10.6435	6.53794	7.68449	Nxph2	8.28866	2.49144	0.0334982	0.300584
ENSMUSG00000044367	129.316	183.846	147.86	573.784	447.849	509.372	Slc16a13	510.335	153.674	0.000851755	0.301124
ENSMUSG00000002111	0.943916	2.78555	0.94782	6.77317	4.35863	4.39114	Spi1	5.17431	1.55909	0.0230026	0.301314
ENSMUSG00000112963	2.83175	7.42813	4.7391	15.4815	17.4345	16.4668	Gm6093	16.4609	4.99966	0.00137695	0.303729
ENSMUSG00000107201	2.83175	5.57109	18.9564	23.2223	32.6897	34.0313	5930420M18Rik	29.9811	9.11975	0.0258551	0.304183
ENSMUSG00000115406	1.88783	0	2.84346	6.77317	4.35863	4.39114	Gm49300	5.17431	1.5771	0.0358405	0.304794
ENSMUSG00000038615	7744.83	8360.36	8005.29	26801.4	23928.9	28073.6	Nfe2l1	26268	8036.83	0.000124056	0.305955
ENSMUSG00000002102	8852.04	9544.21	9125.61	32108.7	26910.2	30290.1	Psmc3	29769.6	9173.96	0.000179074	0.308165
ENSMUSG00000097773	2.83175	1.85703	1.89564	3.87038	9.80691	7.68449	Gm10614	7.12059	2.19481	0.0493315	0.308234
ENSMUSG00000024754	2802.49	2971.25	2978.05	9702.08	8754.3	9914.09	Cemip2	9456.82	2917.26	5.47e-05	0.308482
ENSMUSG00000056880	23.5979	21.3559	39.8085	88.0512	68.6484	117.463	Gadl1	91.3875	28.2541	0.0146475	0.309168
ENSMUSG00000070570	3.77566	1.85703	0.94782	4.83798	7.6276	8.78228	Slc17a7	7.08262	2.19351	0.0272285	0.309703
ENSMUSG00000089682	955.243	1049.22	1045.45	3357.56	2985.66	3493.15	Bcl2l2	3278.79	1016.64	0.000127495	0.310065
ENSMUSG00000021898	88.7281	90.066	94.782	297.052	240.814	340.313	Asb14	292.726	91.192	0.00221276	0.311527
ENSMUSG00000038195	104.775	88.209	93.8342	354.14	242.993	322.749	Rilp	306.627	95.606	0.00322393	0.311799
ENSMUSG00000037086	27.3736	25.9984	14.2173	75.4724	65.3794	74.6494	Prr32	71.8337	22.5298	0.000733498	0.313638
ENSMUSG00000026185	16973.5	14432.8	17899.6	45711.1	62179.1	49184	Igfbp5	52358.1	16435.3	0.00216977	0.313902
ENSMUSG00000016552	293.558	341.694	403.771	1151.44	1006.84	1127.42	Foxred2	1095.24	346.341	0.000167794	0.316225
ENSMUSG00000037762	7.55133	12.0707	15.1651	20.3195	50.1242	39.5202	Slc16a9	36.6547	11.5957	0.0495698	0.316351
ENSMUSG00000082625	5.66349	0	1.89564	9.67595	7.6276	6.58671	Gm15204	7.96342	2.51971	0.0453968	0.316411
ENSMUSG00000037188	371.903	433.617	367.754	1408.82	998.125	1282.21	Grhl3	1229.72	391.091	0.00243975	0.318033
ENSMUSG00000120961	5.66349	11.1422	14.2173	35.801	32.6897	28.5424		32.3444	10.341	0.00253448	0.319715
ENSMUSG00000026496	1789.66	1969.38	1652.05	6113.27	4863.14	5891.81	Parp1	5622.74	1803.7	0.000646245	0.320787
ENSMUSG00000028545	5.66349	3.71406	0.94782	13.5463	8.71725	9.88006	Bend5	10.7146	3.44179	0.0219385	0.321226
ENSMUSG00000047881	1208.21	1127.22	1162.98	3932.31	3471.65	3485.47	Rell1	3629.81	1166.14	8.72e-05	0.321267
ENSMUSG00000018169	2.83175	2.78555	1.89564	5.80557	6.53794	10.9778	Mfng	7.77379	2.50431	0.0327591	0.322148
ENSMUSG00000085803	3.77566	0.928516	6.63474	15.4815	8.71725	10.9778	Gm12056	11.7255	3.77964	0.0370195	0.322342
ENSMUSG00000103162	4.71958	4.64258	3.79128	14.5139	15.2552	10.9778	Gm38147	13.5823	4.38448	0.00244441	0.322808
ENSMUSG00000028707	6.60741	0.928516	3.79128	8.70836	15.2552	10.9778	Dmbx1	11.6471	3.77574	0.03558	0.324177
ENSMUSG00000030990	188.783	185.703	200.938	565.076	610.208	594.999	Pgap2	590.094	191.808	9.21e-06	0.325047
ENSMUSG00000020396	1.88783	0	2.84346	5.80557	4.35863	4.39114	Nefh	4.85178	1.5771	0.0271755	0.325055
ENSMUSG00000025352	646.582	781.81	690.961	2233.21	1988.62	2281.2	Gdf11	2167.68	706.451	0.000122393	0.325902
ENSMUSG00000108402	2.83175	0.928516	0	3.87038	3.26897	4.39114	9430064I24Rik	3.8435	1.25342	0.0442838	0.326115
ENSMUSG00000018821	806.104	777.168	898.534	2655.08	2424.49	2513.93	Avpi1	2531.16	827.268	2.4e-05	0.326833
ENSMUSG00000100550	7.55133	12.0707	18.0086	40.639	25.0621	49.4003	2310039L15Rik	38.3671	12.5435	0.0288684	0.326934
ENSMUSG00000081887	4.71958	14.8563	17.0608	38.7038	37.0483	35.1291	Gm12097	36.9604	12.2122	0.00327375	0.330413
ENSMUSG00000020782	53.8032	55.7109	53.0779	180.94	141.655	169.059	Llgl2	163.885	54.1974	0.000711309	0.330704
ENSMUSG00000036890	188.783	130.921	158.286	570.881	412.98	458.874	Gtdc1	480.912	159.33	0.00295768	0.331308
ENSMUSG00000032601	2087.94	1773.47	1955.35	5610.12	6178.35	5744.71	Prkar2a	5844.39	1938.92	3.61e-05	0.331757
ENSMUSG00000075029	0.943916	0.928516	0.94782	1.93519	3.26897	3.29335	4930558J22Rik	2.8325	0.940084	0.0135091	0.331891
ENSMUSG00000045312	1768.9	1821.75	1914.6	5520.13	5268.49	5795.21	Lhfpl2	5527.94	1835.08	1.98e-05	0.331965
ENSMUSG00000031209	1.88783	3.71406	0	4.83798	5.44828	6.58671	Heph	5.62432	1.8673	0.0341347	0.332004
ENSMUSG00000008090	1711.32	1806.89	1902.28	5646.89	5077.8	5589.92	Fgfrl1	5438.2	1806.83	4.34e-05	0.332247
ENSMUSG00000036853	3.77566	1.85703	10.426	15.4815	11.9862	20.8579	Mcoln3	16.1086	5.35291	0.0424555	0.332302
ENSMUSG00000109488	2.83175	2.78555	0	4.83798	6.53794	5.48892	Gm6828	5.62161	1.87243	0.0240212	0.333077
ENSMUSG00000087006	19.8222	19.4988	8.53038	41.6066	55.5725	46.107	Gm13889	47.762	15.9505	0.00456347	0.333957
ENSMUSG00000042717	141.587	210.773	181.981	536.048	440.221	620.248	Ppp1r3a	532.172	178.114	0.00314794	0.334692
ENSMUSG00000021203	179.344	162.49	161.129	528.307	515.408	458.874	Otub2	500.863	167.655	0.000113024	0.334731
ENSMUSG00000050304	1.88783	4.64258	7.58256	12.5787	16.3448	13.1734	Slc25a2	14.0323	4.70432	0.00985288	0.335249
ENSMUSG00000006642	21.7101	19.4988	13.2695	62.8937	47.9449	51.5959	Tcf23	54.1448	18.1595	0.00222401	0.335387
ENSMUSG00000109693	0	0.928516	1.89564	2.90279	3.26897	2.19557	Gm45483	2.78911	0.941385	0.0429803	0.337522
ENSMUSG00000033213	16.0466	17.6418	6.63474	40.639	46.8552	31.8358	AA467197	39.7767	13.441	0.00899048	0.337913
ENSMUSG00000092402	3.77566	3.71406	3.79128	12.5787	7.6276	13.1734	Gm20485	11.1266	3.76034	0.0138065	0.33796
ENSMUSG00000008461	134.036	126.278	131.747	426.71	355.228	374.345	Fut1	385.427	130.687	0.000289967	0.339071
ENSMUSG00000000320	12.2709	13.9277	14.2173	44.5094	28.3311	46.107	Alox12	39.6491	13.472	0.0101498	0.33978
ENSMUSG00000003476	0.943916	0.928516	3.79128	6.77317	5.44828	4.39114	Crhr2	5.53753	1.8879	0.0360063	0.340929
ENSMUSG00000022454	5.66349	0.928516	4.7391	13.5463	11.9862	7.68449	Nell2	11.0724	3.77704	0.0326551	0.341123
ENSMUSG00000027077	3.77566	6.49961	8.53038	22.2547	18.5242	14.2712	Smtnl1	18.35	6.26855	0.0108439	0.34161
ENSMUSG00000118653	23.5979	20.4273	23.6955	59.9909	73.007	64.7693	Gm2296	65.9224	22.5736	0.000391734	0.342427
ENSMUSG00000047793	191.615	184.775	218.946	469.284	627.642	640.008	Sned1	578.978	198.445	0.00244077	0.342751
ENSMUSG00000027470	452.136	445.688	416.093	1373.99	1133.24	1322.83	Mylk2	1276.69	437.972	0.000346606	0.343054
ENSMUSG00000062038	9.43916	8.35664	10.426	24.1899	39.2276	18.6623	Gm10108	27.36	9.40727	0.0437674	0.343834
ENSMUSG00000074281	5.66349	0.928516	5.68692	11.6111	10.8966	13.1734	Gm12522	11.8937	4.09298	0.0105166	0.34413
ENSMUSG00000105230	4.71958	3.71406	12.3217	15.4815	25.0621	19.7601	Gm42433	20.1013	6.91844	0.0273557	0.344179
ENSMUSG00000028982	145.363	172.704	164.921	546.691	403.173	452.287	Slc25a33	467.384	160.996	0.00203139	0.344462
ENSMUSG00000039960	313.38	317.552	267.285	958.887	839.036	807.97	Rhou	868.631	299.406	0.000307538	0.344687
ENSMUSG00000120996	6.60741	6.49961	5.68692	18.3843	14.1655	21.9557		18.1685	6.26465	0.00632382	0.344808
ENSMUSG00000022871	16.9905	9.28516	36.0172	51.2826	61.0208	68.0626	Fetub	60.122	20.7643	0.0134235	0.345369
ENSMUSG00000028906	199.166	245.128	211.364	633.775	623.284	636.715	Epb41	631.258	218.553	8.67e-06	0.346218
ENSMUSG00000029471	471.014	373.263	470.119	1232.72	1255.28	1307.46	Camkk2	1265.15	438.132	3e-05	0.346307
ENSMUSG00000071342	14.1587	8.35664	3.79128	29.9955	23.9724	21.9557	Lsmem1	25.3079	8.76889	0.0127009	0.346489
ENSMUSG00000026811	647.526	712.172	720.343	2123.87	1857.86	1990.28	St6galnac6	1990.67	693.347	8.53e-05	0.348298
ENSMUSG00000102776	5.66349	6.49961	4.7391	13.5463	22.8828	12.0756	Gm38162	16.1683	5.63407	0.0369898	0.348465
ENSMUSG00000037111	2273.89	2052.02	2306.05	5912.01	6628.38	6487.91	Setd7	6342.77	2210.65	5.97e-05	0.348531
ENSMUSG00000120808	43.4201	22.2844	35.0694	85.1484	102.428	100.996		96.1908	33.5913	0.00163451	0.349215
ENSMUSG00000026167	586.172	529.254	622.718	1811.34	1556.03	1600.57	Wnt10a	1655.98	579.381	0.000206721	0.349872
ENSMUSG00000004451	1222.37	1191.29	1206.58	3710.73	3459.66	3144.06	Ralb	3438.15	1206.74	0.000169683	0.350987
ENSMUSG00000051985	1223.31	1040.87	1036.92	2905.69	3199.23	3274.69	Igfn1	3126.54	1100.37	9.38e-05	0.351944
ENSMUSG00000031543	1381.89	1412.27	1533.57	4271.93	3921.67	4084.86	Ank1	4092.82	1442.58	1.84e-05	0.352466
ENSMUSG00000030895	2.83175	1.85703	2.84346	4.83798	9.80691	6.58671	Hpx	7.0772	2.51075	0.0375965	0.354766
ENSMUSG00000022847	16.9905	39.9262	40.7563	61.9261	99.1587	114.17	Thpo	91.7515	32.5576	0.0270943	0.354846
ENSMUSG00000040253	23.5979	25.0699	33.1737	78.3752	63.2001	88.9206	Gbp7	76.832	27.2805	0.00351278	0.355067
ENSMUSG00000005864	0	1.85703	1.89564	2.90279	4.35863	3.29335	Cnga2	3.51826	1.25089	0.0409117	0.355543
ENSMUSG00000005615	1665.07	1899.74	1610.35	4981.18	4623.41	4942.23	Pcyt1a	4848.94	1725.05	2.67e-05	0.355759
ENSMUSG00000058794	3.77566	5.57109	1.89564	9.67595	10.8966	10.9778	Nfe2	10.5168	3.74747	0.00405379	0.356332
ENSMUSG00000025586	191.615	135.563	126.06	435.418	386.828	447.896	Cpeb1	423.381	151.079	0.000597469	0.356841
ENSMUSG00000108358	16.9905	12.9992	18.9564	42.5742	39.2276	54.8892	Gm44509	45.5637	16.3154	0.00449463	0.358078
ENSMUSG00000050627	2519.31	2785.55	2663.37	8056.2	6457.3	7730.6	Gpd1l	7414.7	2656.08	0.000648805	0.358218
ENSMUSG00000103502	4.71958	8.35664	11.3738	22.2547	16.3448	29.6402	9330121J05Rik	22.7466	8.15002	0.0274185	0.358297
ENSMUSG00000059108	18.8783	7.42813	5.68692	29.0279	22.8828	37.3247	Ifitm6	29.7451	10.6645	0.0316003	0.358528
ENSMUSG00000049354	1781.17	1764.18	1725.98	4723.8	5203.11	4717.18	Dcaf7	4881.36	1757.11	4.23e-05	0.359963
ENSMUSG00000084940	19.8222	51.9969	11.3738	82.2456	69.738	77.9427	Gm15935	76.6421	27.731	0.0192819	0.361824
ENSMUSG00000032495	182.176	178.275	153.547	513.793	350.869	553.283	Lrrc2	472.649	171.333	0.00856087	0.362495
ENSMUSG00000104676	3.77566	10.2137	2.84346	13.5463	18.5242	14.2712	Gm42777	15.4472	5.61093	0.0243044	0.363232
ENSMUSG00000026667	1958.63	1602.62	1876.68	4808.95	5195.48	4934.54	Uhmk1	4979.66	1812.64	3.54e-05	0.364009
ENSMUSG00000047139	1012.82	1176.43	1012.27	3215.32	2385.26	3184.67	Cd24a	2928.42	1067.17	0.00256001	0.36442
ENSMUSG00000042595	723.983	711.243	640.727	1884.88	1730.37	2080.3	Fam199x	1898.52	691.984	0.000321442	0.364487
ENSMUSG00000057191	3.77566	0	3.79128	8.70836	6.53794	5.48892	AB124611	6.91174	2.52231	0.04971	0.364932
ENSMUSG00000081164	6.60741	9.28516	8.53038	25.1575	19.6138	21.9557	Gm8722	22.2423	8.14098	0.00141437	0.366013
ENSMUSG00000027253	6381.81	6634.25	6591.14	17548.3	17313.6	18643.7	Lrp4	17835.2	6535.73	1.11e-05	0.366452
ENSMUSG00000101257	22.654	12.9992	9.4782	49.3474	29.4207	43.9114	2310015K22Rik	40.8932	15.0438	0.0222789	0.367881
ENSMUSG00000057132	0.943916	1.85703	1.89564	2.90279	4.35863	5.48892	Rpgrip1	4.25011	1.56553	0.029599	0.36835
ENSMUSG00000029359	15.1027	16.7133	5.68692	42.5742	25.0621	34.0313	Tesc	33.8892	12.501	0.0249402	0.368877
ENSMUSG00000052852	1008.1	1085.43	1071.04	2972.45	2425.58	3176.99	Reep1	2858.34	1054.86	0.00132638	0.369046
ENSMUSG00000057457	53.8032	26.927	29.3824	77.4076	113.324	106.485	Phex	99.0723	36.7042	0.0110902	0.370479
ENSMUSG00000067001	193.503	220.987	154.495	552.497	440.221	540.11	Serpinb7	510.943	189.661	0.00135915	0.371199
ENSMUSG00000028396	11.327	14.8563	16.1129	44.5094	32.6897	36.2269	2310002L09Rik	37.8087	14.0987	0.00331079	0.372897
ENSMUSG00000006262	1118.54	825.451	908.96	2221.6	2984.57	2428.3	Mob1b	2544.82	950.983	0.00283482	0.373693
ENSMUSG00000046324	729.647	819.879	683.378	2082.27	1885.11	1996.87	Ermp1	1988.08	744.302	5.81e-05	0.374382
ENSMUSG00000034247	326.595	246.057	251.172	574.752	914.222	700.387	Plekhm1	729.787	274.608	0.0113106	0.376285
ENSMUSG00000025888	6.60741	3.71406	8.53038	19.3519	10.8966	19.7601	Casp1	16.6695	6.28395	0.0318166	0.376972
ENSMUSG00000032946	9.43916	11.1422	18.0086	29.9955	29.4207	42.8136	Rasgrp2	34.0766	12.8633	0.014116	0.377482
ENSMUSG00000031278	4455.28	4178.32	4265.19	11409.9	11705.1	11028.3	Acsl4	11381.1	4299.6	4.82e-06	0.377784
ENSMUSG00000024870	2758.12	2915.54	2874.74	7963.31	7400.95	7217.93	Rab1b	7527.4	2849.47	3.4e-05	0.378546
ENSMUSG00000070577	13.2148	3.71406	15.1651	21.2871	25.0621	38.4225	Gm572	28.2572	10.698	0.0491732	0.378594
ENSMUSG00000034528	54.7471	54.7824	46.4432	155.783	99.1587	156.983	Hsd17b13	137.308	51.9909	0.0114618	0.378644
ENSMUSG00000022546	536.144	582.179	588.596	1575.25	1477.57	1445.78	Gpt	1499.53	568.973	2.53e-05	0.379433
ENSMUSG00000062908	2134.19	2035.31	2080.47	5754.29	4951.4	5746.9	Acadm	5484.2	2083.32	0.000221898	0.379877
ENSMUSG00000038009	14.1587	6.49961	8.53038	31.9306	26.1518	18.6623	Dnajc22	25.5816	9.72958	0.0239139	0.380335
ENSMUSG00000029577	1997.33	1943.38	2029.28	4865.07	5343.68	5482.34	Ube3b	5230.36	1990	6.74e-05	0.38047
ENSMUSG00000083364	6.60741	10.2137	2.84346	23.2223	15.2552	13.1734	Llph-ps2	17.217	6.55485	0.04596	0.38072
ENSMUSG00000033590	2.83175	12.0707	13.2695	29.0279	25.0621	19.7601	Myo5c	24.6167	9.39065	0.0231533	0.381475
ENSMUSG00000022415	119.877	96.5656	143.121	338.658	318.18	285.424	Syngr1	314.087	119.855	0.00069456	0.381596
ENSMUSG00000031342	51.9154	73.3527	87.1995	202.227	179.793	174.548	Gpm6b	185.523	70.8225	0.000999406	0.381746
ENSMUSG00000029657	1819.87	1657.4	1652.05	4209.04	4685.52	4495.43	Hsph1	4463.33	1709.77	5.05e-05	0.383071
ENSMUSG00000072769	5.66349	8.35664	5.68692	16.4491	22.8828	12.0756	Gm10419	17.1358	6.56902	0.0317343	0.38335
ENSMUSG00000063065	418.155	335.194	347.85	927.924	1014.47	928.726	Mapk3	957.04	367.066	0.000106947	0.383543
ENSMUSG00000020085	726.815	761.383	644.518	1945.83	1696.6	1915.63	Aifm2	1852.69	710.905	0.000184672	0.383716
ENSMUSG00000024330	75.5133	77.0668	91.9386	206.098	171.076	259.077	Col11a2	212.084	81.5062	0.00748456	0.384312
ENSMUSG00000024678	12.2709	5.57109	9.4782	25.1575	27.2414	18.6623	Ms4a4d	23.6871	9.10673	0.0107355	0.38446
ENSMUSG00000028518	668.292	694.53	726.978	1674.91	1998.43	1761.94	Prkaa2	1811.76	696.6	0.000341998	0.384488
ENSMUSG00000091962	8.49524	4.64258	9.4782	27.0927	15.2552	16.4668	Vmn2r78	19.6049	7.53867	0.0404517	0.384531
ENSMUSG00000047419	102.887	101.208	65.3996	231.255	236.455	232.73	Cmya5	233.48	89.8315	0.000309607	0.38475
ENSMUSG00000012123	49.0836	81.7094	49.2867	148.042	148.193	171.254	Crybg2	155.83	60.0266	0.00197151	0.385206
ENSMUSG00000003644	100.055	120.707	101.417	301.89	239.724	293.109	Rps6ka1	278.241	107.393	0.00114066	0.385971
ENSMUSG00000032470	216.157	271.127	258.755	657.965	620.015	653.182	Mras	643.72	248.679	4.26e-05	0.386316
ENSMUSG00000032010	353.968	291.554	294.772	760.53	880.443	789.307	Usp2	810.093	313.431	0.000277987	0.386908
ENSMUSG00000021815	952.411	809.666	860.621	2510.91	2101.95	2163.73	Mss51	2258.86	874.233	0.000494361	0.387023
ENSMUSG00000040276	46.2519	43.6402	47.391	107.403	147.104	99.8984	Pacsin1	118.135	45.761	0.0078863	0.387362
ENSMUSG00000072905	2.83175	1.85703	1.89564	3.87038	6.53794	6.58671	Eif1ad3	5.66501	2.19481	0.0218884	0.387432
ENSMUSG00000025762	684.339	764.168	691.909	1990.34	1577.82	1949.67	Larp1b	1839.28	713.472	0.00108896	0.387909
ENSMUSG00000069874	44.364	31.5695	16.1129	59.0233	94.8001	83.4316	Irgm2	79.085	30.6822	0.0222194	0.387964
ENSMUSG00000113017	16.9905	10.2137	15.1651	30.9631	31.6	46.107	Gm46401	36.2234	14.1231	0.014425	0.389889
ENSMUSG00000101102	38.7005	51.9969	45.4954	89.9864	122.042	137.223	Gm28609	116.417	45.3976	0.00794427	0.389957
ENSMUSG00000024472	966.57	1034.37	1007.53	2559.29	2457.18	2687.38	Dcp2	2567.95	1002.82	2.3e-05	0.390515
ENSMUSG00000028672	658.853	770.668	578.17	1832.63	1546.22	1757.55	Hmgcl	1712.13	669.231	0.000521663	0.390875
ENSMUSG00000045777	44.364	32.4981	39.8085	120.949	93.7105	83.4316	Ifitm10	99.3638	38.8902	0.00668776	0.391392
ENSMUSG00000071537	33.981	36.2121	48.3388	85.1484	117.683	99.8984	Klrg2	100.91	39.5106	0.00413335	0.391544
ENSMUSG00000107362	20.7661	23.2129	30.3302	38.7038	79.5449	71.356	Gm40309	63.2016	24.7698	0.0398485	0.391917
ENSMUSG00000009575	16766.8	15574	16855.1	42003.3	40285.7	43118.8	Cbx5	41802.6	16398.6	1.03e-05	0.392287
ENSMUSG00000049588	19.8222	18.5703	7.58256	41.6066	46.8552	28.5424	Ccdc69	39.0014	15.325	0.0240373	0.392935
ENSMUSG00000042918	125.541	171.775	174.399	335.756	487.076	377.638	Mamstr	400.157	157.238	0.00708119	0.392942
ENSMUSG00000029053	6.60741	15.7848	18.0086	42.5742	29.4207	30.738	Prkcz	34.2443	13.4669	0.0188645	0.39326
ENSMUSG00000106508	8.49524	5.57109	4.7391	20.3195	15.2552	12.0756	4933425M03Rik	15.8834	6.26848	0.0223813	0.394655
ENSMUSG00000027074	225.596	227.486	166.816	553.465	501.242	513.763	Slc43a3	522.823	206.633	0.000238926	0.395225
ENSMUSG00000091732	6.60741	2.78555	3.79128	12.5787	10.8966	9.88006	Gm17541	11.1185	4.39475	0.00838183	0.395266
ENSMUSG00000002831	106.662	78.9238	110.895	289.311	216.842	243.708	Plin4	249.954	98.8271	0.00296336	0.395382
ENSMUSG00000002797	107.606	99.3512	95.7298	258.348	211.393	295.304	Ggct	255.015	100.896	0.00327883	0.395646
ENSMUSG00000084038	1.88783	1.85703	0	2.90279	3.26897	3.29335	Gm11295	3.15504	1.24829	0.0401799	0.395649
ENSMUSG00000049565	184.064	229.343	194.303	506.052	492.525	536.817	Aknad1	511.798	202.57	8.28e-05	0.395801
ENSMUSG00000028217	16.0466	11.1422	14.2173	36.7686	32.6897	35.1291	Cdh17	34.8625	13.802	0.000345272	0.395899
ENSMUSG00000049097	4.71958	7.42813	18.0086	29.0279	20.7035	26.3468	Ankrd34a	25.3594	10.0521	0.0319692	0.396386
ENSMUSG00000007338	930.701	917.374	927.916	2615.41	2070.35	2311.93	Mrpl49	2332.56	925.33	0.000872733	0.396701
ENSMUSG00000070720	5.66349	12.9992	12.3217	22.2547	22.8828	32.9335	Tmem200b	26.0237	10.3281	0.0198159	0.396874
ENSMUSG00000085194	8.49524	6.49961	9.4782	22.2547	18.5242	20.8579	Platr32	20.5456	8.15769	0.000893589	0.397053
ENSMUSG00000031232	3586.88	3641.64	3649.11	9843.35	7901.1	9604.52	Magt1	9116.32	3625.88	0.000853305	0.397734
ENSMUSG00000103553	34.9249	11.1422	17.0608	49.3474	68.6484	40.618	Gm38218	52.8713	21.0426	0.0437022	0.397997
ENSMUSG00000031969	541.808	540.396	545.944	1467.84	1260.73	1343.69	Acad8	1357.42	542.716	0.000172579	0.399814
ENSMUSG00000008035	1278.06	1321.28	1188.57	3404.97	3059.76	2987.07	Mid1ip1	3150.6	1262.64	0.000150321	0.400761
ENSMUSG00000029560	1088.33	1292.49	1142.12	3069.21	2850.54	2870.71	Snx8	2930.15	1174.32	4.58e-05	0.40077
ENSMUSG00000021061	88.7281	97.4942	116.582	267.056	161.269	327.14	Sptb	251.822	100.935	0.0373572	0.400818
ENSMUSG00000067389	2.83175	4.64258	8.53038	12.5787	13.0759	14.2712	Gm17080	13.3086	5.3349	0.0104595	0.400861
ENSMUSG00000104950	18.8783	9.28516	13.2695	38.7038	28.3311	36.2269	4833413G10Rik	34.4206	13.811	0.00791104	0.401242
ENSMUSG00000021009	1095.89	867.234	1001.85	2177.09	2845.09	2348.16	Ptpn21	2456.78	988.322	0.00224187	0.402283
ENSMUSG00000081404	7.55133	15.7848	10.426	28.0603	22.8828	32.9335	Gm15694	27.9589	11.254	0.0114523	0.402521
ENSMUSG00000042515	994.887	1078.01	984.785	2757.65	2087.78	2738.97	Pwwp3b	2528.13	1019.23	0.00245618	0.403154
ENSMUSG00000028622	734.367	700.101	797.117	2041.63	1792.49	1693.88	Mrpl37	1842.66	743.861	0.000512595	0.403688
ENSMUSG00000086095	6.60741	6.49961	5.68692	12.5787	17.4345	16.4668	Gm15328	15.4933	6.26465	0.00364611	0.404345
ENSMUSG00000068231	79.2889	55.7109	63.504	151.912	183.062	154.788	Vmn1r43	163.254	66.1679	0.00131713	0.405306
ENSMUSG00000054493	5.66349	13.9277	12.3217	25.1575	29.4207	24.1513	Gm9947	26.2432	10.6376	0.00651963	0.405349
ENSMUSG00000020925	1641.47	1755.82	1611.29	4711.22	3418.25	4219.88	Ccdc43	4116.45	1669.53	0.0029742	0.405575
ENSMUSG00000015957	156.69	217.273	148.808	445.094	344.331	498.394	Wnt11	429.273	174.257	0.00702216	0.405935
ENSMUSG00000067279	25.4857	38.0691	42.6519	105.468	57.7518	97.7028	Ppp1r3c	86.9742	35.4023	0.0300503	0.407043
ENSMUSG00000047495	1.88783	1.85703	5.68692	6.77317	9.80691	6.58671	Dlgap2	7.72226	3.14393	0.0496592	0.407125
ENSMUSG00000028737	406.828	402.047	372.493	1054.68	897.877	947.388	Aldh4a1	966.648	393.789	0.000271233	0.407376
ENSMUSG00000024987	49.0836	23.2129	18.9564	69.6669	69.738	84.5294	Cyp26a1	74.6448	30.4176	0.0141478	0.407499
ENSMUSG00000112276	21.7101	24.1414	18.9564	39.6714	59.9311	59.2804	5033421B08Rik	52.961	21.6026	0.0100158	0.407897
ENSMUSG00000104045	85.8963	79.8524	96.6777	210.936	177.614	254.686	Gm37565	214.412	87.4755	0.00514148	0.407978
ENSMUSG00000021770	4446.79	4290.67	4059.51	10031.1	10735.3	10600.2	Samd8	10455.5	4265.66	1.42e-05	0.407981
ENSMUSG00000118672	6.60741	8.35664	11.3738	25.1575	17.4345	21.9557	Muc4	21.5159	8.7793	0.00846763	0.408038
ENSMUSG00000032508	248.25	199.631	171.555	537.983	511.049	468.754	Myd88	505.929	206.479	0.000575585	0.408118
ENSMUSG00000035781	632.424	588.679	717.5	1516.22	1665	1568.73	R3hdm4	1583.32	646.201	8.4e-05	0.408131
ENSMUSG00000120856	37.7566	39.9262	32.2259	89.9864	101.338	77.9427		89.7557	36.6362	0.0017368	0.408177
ENSMUSG00000101061	3.77566	4.64258	0.94782	8.70836	6.53794	7.68449	Platr1	7.6436	3.12202	0.0241528	0.408449
ENSMUSG00000114596	65.1302	72.4242	42.6519	150.945	102.428	187.721	Gm47523	147.031	60.0688	0.0296608	0.408544
ENSMUSG00000039798	35.8688	28.784	54.0258	108.371	73.007	108.681	2600006K01Rik	96.6861	39.5595	0.0151809	0.409154
ENSMUSG00000098055	12.2709	12.9992	12.3217	27.0927	30.5104	34.0313	Gm26947	30.5448	12.5306	0.000868757	0.410237
ENSMUSG00000040260	1535.75	1183.86	1454.9	2893.11	3999.04	3259.32	Daam2	3383.82	1391.5	0.00433563	0.411222
ENSMUSG00000031351	9.43916	4.64258	10.426	21.2871	16.3448	21.9557	Zfp185	19.8625	8.16925	0.00965526	0.411289
ENSMUSG00000115431	6.60741	9.28516	1.89564	12.5787	18.5242	12.0756	Gm3219	14.3928	5.9294	0.047418	0.411969
ENSMUSG00000026853	2540.08	2663.91	2583.76	6521.59	5707.62	6667.94	Crat	6299.05	2595.92	0.000250464	0.412112
ENSMUSG00000081121	4.71958	2.78555	2.84346	8.70836	9.80691	6.58671	Gm12791	8.36733	3.44953	0.0124613	0.412262
ENSMUSG00000029622	3164.95	3386.3	3112.64	8151.99	7669	7617.53	Arpc1b	7812.84	3221.3	1.73e-05	0.412308
ENSMUSG00000045679	342.641	326.838	357.328	855.354	888.07	746.494	Pqlc3	829.973	342.269	0.00036661	0.412386
ENSMUSG00000095115	1767.01	1938.74	1894.69	4505.12	4564.57	4507.5	Itpripl2	4525.73	1866.81	1.1e-06	0.412489
ENSMUSG00000040511	1563.12	1608.19	1592.34	4045.52	3592.6	3877.38	Pvr	3838.5	1587.88	7.12e-05	0.413673
ENSMUSG00000004371	22.654	28.784	25.5911	57.0881	59.9311	69.1604	Il11	62.0599	25.6764	0.000850639	0.413735
ENSMUSG00000045087	2.83175	5.57109	2.84346	9.67595	8.71725	8.78228	S1pr5	9.05849	3.74877	0.00526525	0.41384
ENSMUSG00000079429	105.719	91.9231	123.217	298.019	237.545	239.317	Mroh2a	258.294	106.953	0.00227494	0.414074
ENSMUSG00000038408	4.71958	11.1422	3.79128	13.5463	16.3448	17.5646	1700018A04Rik	15.8186	6.55102	0.0234716	0.414134
ENSMUSG00000027375	123.653	95.6371	146.912	333.82	247.352	302.989	Mal	294.72	122.067	0.00416013	0.41418
ENSMUSG00000020190	3178.16	3758.63	3426.37	8359.06	7959.94	8699.94	Mknk2	8339.65	3454.39	5.65e-05	0.414213
ENSMUSG00000048234	454.024	473.543	477.701	1193.05	1056.97	1141.7	Rnf149	1130.57	468.423	8.07e-05	0.414325
ENSMUSG00000026447	305.829	257.199	307.094	683.122	846.663	569.75	Pik3c2b	699.845	290.04	0.00751442	0.414435
ENSMUSG00000110442	16.9905	13.9277	25.5911	28.0603	53.3932	54.8892	Gm45804	45.4476	18.8365	0.0469868	0.414466
ENSMUSG00000074479	11.327	12.0707	7.58256	23.2223	17.4345	34.0313	Rtraf-ps	24.896	10.3268	0.0449937	0.414795
ENSMUSG00000051223	7506.02	7713.18	7558.87	20064.1	16529	18214.4	Bzw1	18269.2	7592.69	0.00047576	0.415601
ENSMUSG00000028796	732.479	699.172	708.97	1498.81	2035.48	1613.74	Phc2	1716.01	713.54	0.00358131	0.415814
ENSMUSG00000097310	15.1027	12.9992	18.0086	29.9955	46.8552	34.0313	A930038B10Rik	36.9607	15.3702	0.0150433	0.415852
ENSMUSG00000020401	25.4857	38.0691	34.1215	62.8937	70.8277	100.996	Garin3	78.2392	32.5588	0.0199764	0.416144
ENSMUSG00000082265	8.49524	7.42813	1.89564	15.4815	15.2552	12.0756	Gm15547	14.2708	5.93967	0.0230095	0.416212
ENSMUSG00000119459	5.66349	10.2137	5.68692	13.5463	21.7931	16.4668	Gm23287	17.2687	7.18803	0.0240501	0.416245
ENSMUSG00002076906	6.60741	3.71406	2.84346	9.67595	10.8966	10.9778	Gm55145	10.5168	4.38831	0.00722096	0.417267
ENSMUSG00000107411	6.60741	7.42813	8.53038	13.5463	19.6138	20.8579	Gm19040	18.006	7.52197	0.0107663	0.417748
ENSMUSG00000024098	1508.38	1525.55	1455.85	3666.22	3359.41	3713.81	Twsg1	3579.81	1496.59	5.1e-05	0.418065
ENSMUSG00000074093	12.2709	11.1422	16.1129	38.7038	25.0621	30.738	Svip	31.5013	13.1753	0.0123552	0.418248
ENSMUSG00000013483	252.969	195.917	232.216	560.238	566.621	500.59	Card14	542.483	227.034	0.000299624	0.418509
ENSMUSG00000020440	1047.75	856.092	1041.65	2306.75	2471.34	2255.95	Arf5	2344.68	981.831	0.000113081	0.418749
ENSMUSG00000084048	11.327	2.78555	4.7391	15.4815	14.1655	15.369	Gm12042	15.0053	6.28388	0.0290673	0.418776
ENSMUSG00000054408	3019.59	3085.46	2942.98	7455.32	6820.16	7310.15	Spcs3	7195.21	3016.01	2.89e-05	0.419169
ENSMUSG00000045319	74.5693	83.5664	89.0951	209.968	156.911	222.85	Proser2	196.576	82.4103	0.00519973	0.419228
ENSMUSG00000022235	892.944	952.657	835.977	2296.1	1831.71	2258.14	Cmbl	2128.65	893.86	0.00126889	0.419918
ENSMUSG00000042978	1043.97	1148.57	1071.98	2694.75	2281.74	2792.76	Sbk1	2589.75	1088.18	0.0007126	0.420185
ENSMUSG00000072640	269.96	324.981	281.503	725.697	638.539	721.245	Lyrm9	695.16	292.148	0.000255655	0.42026
ENSMUSG00000120276	19.8222	10.2137	16.1129	30.9631	37.0483	41.7158	Gm56938	36.5757	15.383	0.00716319	0.420578
ENSMUSG00000026343	35.8688	41.7832	53.0779	135.463	92.6208	82.3338	Gpr39	103.473	43.5766	0.0245321	0.421142
ENSMUSG00000021768	1751.91	1892.32	1641.62	4083.25	3835.59	4624.97	Dusp13	4181.27	1761.95	0.000581852	0.421391
ENSMUSG00000105039	40.5884	51.9969	43.5997	124.82	100.248	97.7028	Gm32585	107.59	45.395	0.00259506	0.421924
ENSMUSG00000029104	3422.64	2899.75	3042.5	6544.82	8046.02	7599.96	Htt	7396.93	3121.63	0.000820984	0.422017
ENSMUSG00000118097	3.77566	4.64258	10.426	18.3843	10.8966	15.369	Gm5237	14.8833	6.28142	0.0462396	0.422045
ENSMUSG00000049281	19.8222	19.4988	26.539	54.1853	45.7656	55.987	Scn3b	51.9793	21.9533	0.00152736	0.422348
ENSMUSG00000110630	10.3831	24.1414	31.2781	47.4122	49.0345	59.2804	K230015D01Rik	51.909	21.9342	0.0139098	0.42255
ENSMUSG00000036295	12.2709	29.7125	19.9042	51.2826	54.4828	40.618	Lrrn3	48.7945	20.6292	0.0127189	0.422778
ENSMUSG00000028528	16.9905	27.8555	8.53038	48.3798	39.2276	38.4225	Dnajc6	42.01	17.7921	0.0197706	0.423521
ENSMUSG00000121021	9.43916	11.1422	7.58256	20.3195	16.3448	29.6402		22.1015	9.38797	0.0354509	0.424766
ENSMUSG00000030739	16.0466	16.7133	21.7999	39.6714	49.0345	39.5202	Myh14	42.7421	18.1866	0.00250003	0.425496
ENSMUSG00000107814	20.7661	15.7848	18.0086	51.2826	30.5104	46.107	Gm35876	42.6333	18.1865	0.0188484	0.42658
ENSMUSG00000002741	2174.78	2291.58	2044.45	5613.02	4781.41	4867.58	Ykt6	5087.34	2170.27	0.000437649	0.426602
ENSMUSG00000043629	5.66349	7.42813	5.68692	15.4815	11.9862	16.4668	1700019D03Rik	14.6448	6.25951	0.00478137	0.427421
ENSMUSG00000028851	1060.96	943.372	1104.21	2709.27	2142.26	2420.62	Nudc	2424.05	1036.18	0.00124197	0.427459
ENSMUSG00000092274	37039.3	30293.8	35455.1	58654.7	100650	79894.6	Neat1	79733.2	34262.7	0.0208571	0.429717
ENSMUSG00000050912	5101.86	5194.12	4961.84	12866.1	10492.3	12136	Tmem123	11831.5	5085.94	0.000667374	0.429865
ENSMUSG00000107576	5.66349	6.49961	7.58256	17.4167	17.4345	10.9778	Gm44093	15.2764	6.58189	0.0172969	0.430855
ENSMUSG00000040111	830.646	647.176	722.239	1340.12	2092.14	1673.02	Gramd1b	1701.76	733.353	0.0124132	0.430938
ENSMUSG00000030827	1531.98	1454.98	1507.03	3790.07	3233.01	3395.45	Fgf21	3472.84	1498	0.000292367	0.431346
ENSMUSG00000005667	2702.43	2696.41	2613.14	6645.45	6049.77	5877.54	Mthfd2	6190.92	2670.66	0.000114569	0.431384
ENSMUSG00000041488	145.363	139.277	126.06	343.496	308.373	298.597	Stx3	316.822	136.9	0.000261012	0.432104
ENSMUSG00000051735	2.83175	6.49961	1.89564	10.6435	7.6276	7.68449	Rinl	8.65188	3.74233	0.0463533	0.432546
ENSMUSG00000121084	145.363	173.632	167.764	389.941	285.49	448.994		374.808	162.253	0.0119112	0.432897
ENSMUSG00000106426	15.1027	12.0707	11.3738	29.9955	35.9587	23.0535	Gm36211	29.6692	12.8491	0.0125254	0.433078
ENSMUSG00000013973	561.63	650.89	490.023	1396.24	1268.36	1264.65	Dedd	1309.75	567.514	0.000306949	0.4333
ENSMUSG00000090213	872.178	922.016	847.351	2087.1	1891.64	2113.24	Peds1	2030.66	880.515	9.63e-05	0.43361
ENSMUSG00000026436	838.197	627.677	835.03	1380.76	2329.69	1593.98	Elk4	1768.14	766.968	0.0276544	0.43377
ENSMUSG00000038670	981.672	1264.64	1069.14	2696.69	2274.11	2670.91	Mybpc2	2547.24	1105.15	0.000845536	0.433863
ENSMUSG00000022836	576.733	608.178	610.396	1296.58	1370.79	1468.84	Mylk	1378.73	598.436	0.000106903	0.434047
ENSMUSG00000043192	34.9249	30.641	39.8085	77.4076	93.7105	71.356	Gpi-ps	80.8247	35.1248	0.00312655	0.43458
ENSMUSG00000047344	76.4572	106.779	107.104	197.389	221.2	249.197	Lancl3	222.596	96.7801	0.00224797	0.43478
ENSMUSG00000071035	6.60741	16.7133	4.7391	25.1575	20.7035	18.6623	Gm5499	21.5078	9.35327	0.0439151	0.434879
ENSMUSG00000021696	20.7661	26.927	19.9042	66.7641	45.7656	42.8136	Elovl7	51.7811	22.5324	0.020431	0.435148
ENSMUSG00000074221	6748.05	7066.01	6661.28	15846.3	14477.2	16661.1	Zfp568	15661.5	6825.11	0.000168426	0.435789
ENSMUSG00000031156	559.742	559.895	558.266	1336.25	1254.19	1254.77	Slc35a2	1281.74	559.301	1.21e-05	0.436362
ENSMUSG00000031906	7.55133	5.57109	2.84346	13.5463	10.8966	12.0756	Smpd3	12.1728	5.32196	0.0119039	0.437199
ENSMUSG00000003934	8.49524	12.9992	11.3738	19.3519	26.1518	29.6402	Efnb3	25.048	10.9561	0.0128858	0.437405
ENSMUSG00000043252	5921.18	6044.64	5909.66	13525	13355.9	13939.7	Tmem64	13606.9	5958.49	1.78e-06	0.437903
ENSMUSG00000004558	642.807	693.601	602.814	1609.11	1334.83	1482.01	Ndrg2	1475.32	646.407	0.000577879	0.438148
ENSMUSG00000105199	40.5884	41.7832	36.965	86.116	79.5449	106.485	Gm43581	90.7153	39.7789	0.00347685	0.438502
ENSMUSG00000028834	1070.4	1212.64	1098.52	2725.72	2147.71	2826.8	Trim63	2566.74	1127.19	0.00263169	0.439152
ENSMUSG00000060716	1907.65	2030.66	2075.73	4282.58	4396.76	4978.45	Plekhh1	4552.6	2004.68	0.000324602	0.440338
ENSMUSG00000054203	5.66349	5.57109	4.7391	15.4815	11.9862	8.78228	Ifi205	12.0833	5.32456	0.0259563	0.440653
ENSMUSG00000073422	6.60741	7.42813	8.53038	18.3843	18.5242	14.2712	H2-Ke6	17.0599	7.52197	0.00315128	0.440916
ENSMUSG00000028701	225.596	256.27	194.303	594.104	451.118	487.416	Lurap1	510.879	225.39	0.00356553	0.44118
ENSMUSG00000038495	2933.69	2997.25	2763.84	6533.2	6184.89	6984.11	Otud7b	6567.4	2898.26	0.000109621	0.44131
ENSMUSG00000110071	73.6254	56.6395	70.1387	151.912	159.09	142.712	Gm45512	151.238	66.8012	0.000274074	0.441696
ENSMUSG00000010021	40.5884	46.4258	43.5997	98.6947	81.7242	115.267	Kif19a	98.5621	43.538	0.00499792	0.441731
ENSMUSG00000025745	5621.96	5785.58	5673.65	13866.6	11512.2	13281	Hadha	12886.6	5693.73	0.000532456	0.441833
ENSMUSG00000019823	1923.7	2008.38	2063.4	4625.11	4273.63	4665.58	Mical1	4521.44	1998.49	4.27e-05	0.442004
ENSMUSG00000032556	3.77566	9.28516	15.1651	22.2547	20.7035	20.8579	Bfsp2	21.272	9.40865	0.0234243	0.442301
ENSMUSG00000084762	4.71958	8.35664	19.9042	24.1899	27.2414	23.0535	Platr3	24.8283	10.9935	0.0434349	0.442781
ENSMUSG00000120717	28.3175	44.5688	35.0694	78.3752	73.007	92.2139		81.1987	35.9852	0.00365584	0.443174
ENSMUSG00000021385	1135.53	1094.72	966.777	2488.66	2346.03	2375.61	Ippk	2403.43	1065.68	3.69e-05	0.443398
ENSMUSG00000118252	8.49524	13.9277	13.2695	20.3195	30.5104	29.6402	Gm5521	26.8234	11.8975	0.0154489	0.44355
ENSMUSG00000120872	1.88783	2.78555	3.79128	4.83798	7.6276	6.58671		6.35076	2.82155	0.0228952	0.444286
ENSMUSG00000081534	815.543	919.231	908.012	2014.53	2117.2	1797.07	Slc48a1	1976.27	880.929	0.000393529	0.445753
ENSMUSG00000085289	7.55133	11.1422	10.426	19.3519	19.6138	26.3468	Gm15337	21.7709	9.70651	0.00895552	0.445849
ENSMUSG00000041920	63.2424	62.2106	42.6519	130.625	106.786	139.419	Slc16a6	125.61	56.0349	0.00417408	0.446102
ENSMUSG00000040631	288.838	294.34	262.546	721.826	539.38	634.52	Dok4	631.909	281.908	0.00283918	0.446121
ENSMUSG00000027784	1222.37	1251.64	1267.24	2631.86	2810.22	2939.87	Ppm1l	2793.98	1247.08	6.8e-05	0.446345
ENSMUSG00000028794	5.66349	8.35664	3.79128	12.5787	16.3448	10.9778	A3galt2	13.3005	5.93714	0.0236576	0.446385
ENSMUSG00000020810	4.71958	3.71406	8.53038	10.6435	14.1655	13.1734	Cygb	12.6608	5.65467	0.0177555	0.446627
ENSMUSG00000041629	815.543	843.092	672.952	1918.74	1732.55	1568.73	Fam104a	1740.01	777.196	0.00107767	0.446662
ENSMUSG00000030074	331.314	226.558	311.833	576.687	675.587	693.8	Gxylt2	648.691	289.902	0.00178982	0.446902
ENSMUSG00000014782	374.735	374.192	392.398	874.706	755.132	922.139	Plekhg4	850.659	380.441	0.000715039	0.447231
ENSMUSG00000062152	2.83175	9.28516	7.58256	14.5139	18.5242	10.9778	Rpl21-ps14	14.672	6.56649	0.0496476	0.447553
ENSMUSG00000000538	1061.91	978.656	1115.58	2109.36	2605.37	2331.69	Tom1l2	2348.81	1052.05	0.000956563	0.447908
ENSMUSG00000039963	1.88783	1.85703	2.84346	4.83798	4.35863	5.48892	Ccdc40	4.89518	2.19611	0.00423213	0.448627
ENSMUSG00000034459	69.8498	112.35	57.817	178.038	125.311	231.633	Ifit1	178.327	80.0057	0.0478309	0.448647
ENSMUSG00000025930	68.9059	45.4973	65.3996	158.686	100.248	141.614	Msc	133.516	59.9342	0.0173899	0.448892
ENSMUSG00000036452	16.9905	14.8563	23.6955	41.6066	32.6897	49.4003	Arhgap26	41.2322	18.5141	0.0146055	0.44902
ENSMUSG00000036333	12199.2	12106.9	11916	27010.4	25155.8	28478.7	Kidins220	26881.7	12074	0.00010523	0.449155
ENSMUSG00000112841	8.49524	8.35664	1.89564	15.4815	14.1655	12.0756	Gm48752	13.9076	6.24917	0.0328623	0.449336
ENSMUSG00000029470	398.332	362.121	433.154	883.415	904.415	867.25	P2rx4	885.026	397.869	3.02e-05	0.449556
ENSMUSG00000024210	1095.89	1347.28	1151.6	2667.66	2553.07	2774.1	Ip6k3	2664.94	1198.25	0.000122875	0.449636
ENSMUSG00000017767	18.8783	11.1422	17.0608	36.7686	28.3311	39.5202	Spata25	34.8733	15.6938	0.00943837	0.450022
ENSMUSG00000022148	15.1027	24.1414	9.4782	33.8658	33.7794	40.618	Fyb	36.0877	16.2408	0.0147895	0.450035
ENSMUSG00000040136	16.0466	21.3559	23.6955	50.315	43.5863	41.7158	Abcc8	45.2057	20.366	0.00198337	0.450518
ENSMUSG00000024972	47.1958	48.2828	30.3302	83.2132	89.3518	106.485	Lgals12	93.0167	41.9363	0.00489058	0.450847
ENSMUSG00000051166	132.148	124.421	128.904	287.376	264.787	301.891	Eml5	284.684	128.491	0.000144133	0.451345
ENSMUSG00000031758	89.672	66.8531	100.469	153.848	172.166	242.61	Cdyl2	189.541	85.6647	0.0226549	0.451958
ENSMUSG00000115280	2.83175	3.71406	1.89564	7.74076	6.53794	4.39114	Gm7107	6.22328	2.81382	0.037384	0.452144
ENSMUSG00000114618	7.55133	3.71406	5.68692	14.5139	14.1655	8.78228	Gm41183	12.4872	5.65077	0.0340591	0.452523
ENSMUSG00000029625	718.32	688.959	656.839	1576.21	1462.32	1518.24	Cpsf4	1518.92	688.039	2.42e-05	0.452979
ENSMUSG00000106682	8.49524	7.42813	6.63474	12.5787	16.3448	20.8579	Gm42648	16.5938	7.51937	0.0208525	0.453142
ENSMUSG00000026764	546.527	474.472	464.432	1116.61	1067.86	1093.39	Kif5c	1092.62	495.144	3.48e-05	0.453171
ENSMUSG00000026027	601.274	608.178	695.7	1465.91	1224.77	1506.16	Stradb	1398.95	635.051	0.00119564	0.453949
ENSMUSG00000026434	5889.09	5895.15	6098.28	13237.7	12573.5	13544.5	Nucks1	13118.6	5960.84	1.7e-05	0.454382
ENSMUSG00000046761	613.545	763.24	724.135	1653.62	1454.69	1510.55	Fam83h	1539.62	700.307	0.000349718	0.454856
ENSMUSG00000034570	80.2328	57.568	81.5125	128.69	196.138	156.983	Inpp5j	160.604	73.1045	0.0141696	0.455185
ENSMUSG00000027171	808.936	940.586	865.36	2029.05	1876.39	1838.79	Prrg4	1914.74	871.627	0.000115202	0.455219
ENSMUSG00000052676	50.0275	53.8539	50.2345	112.241	134.028	92.2139	Zmat1	112.828	51.372	0.00716494	0.455314
ENSMUSG00000037999	63.2424	40.8547	54.9736	106.435	105.697	137.223	Arap2	116.452	53.0235	0.00666057	0.455326
ENSMUSG00000044018	1043.03	1057.58	1114.64	2612.51	2100.86	2344.87	Mrpl50	2352.74	1071.75	0.00101515	0.455531
ENSMUSG00000017386	2956.34	3100.31	2986.58	7039.26	6228.48	6541.7	Traf4	6603.14	3014.41	0.000116698	0.456512
ENSMUSG00000022390	1289.39	1250.71	1300.41	2565.1	3092.45	2754.34	Zc3h7b	2803.96	1280.17	0.000599974	0.456558
ENSMUSG00000006412	286.006	324.981	274.868	628.937	658.153	653.182	Pfdn2	646.757	295.285	3.77e-05	0.456562
ENSMUSG00000015522	1069.46	954.514	1123.17	2104.52	2571.59	2216.43	Arnt	2297.51	1049.05	0.00111902	0.456601
ENSMUSG00000009647	1606.54	1607.26	1592.34	3374.01	3474.91	3675.38	Mcu	3508.1	1602.05	2.77e-05	0.456671
ENSMUSG00000022157	134.036	85.4235	121.321	258.348	250.621	237.121	Mcpt8	248.697	113.593	0.00103234	0.456755
ENSMUSG00000120903	100.055	60.3535	95.7298	222.547	154.731	182.232		186.503	85.3795	0.0123698	0.45779
ENSMUSG00000030323	1103.44	982.37	1108	2312.55	2131.37	2532.59	Ift122	2325.5	1064.6	0.000511806	0.457795
ENSMUSG00000040706	124.597	142.991	145.017	346.399	263.697	289.815	Agmat	299.97	137.535	0.00300638	0.458495
ENSMUSG00000068206	359.632	405.761	396.189	852.452	810.705	869.445	Pick1	844.201	387.194	3.41e-05	0.458652
ENSMUSG00000094281	1.88783	5.57109	7.58256	8.70836	13.0759	10.9778	Gm8034	10.9207	5.01383	0.0475637	0.459113
ENSMUSG00000081487	22.654	19.4988	18.9564	44.5094	54.4828	34.0313	Gm13689	44.3412	20.3697	0.0163374	0.459386
ENSMUSG00000111977	14.1587	17.6418	22.7477	37.7362	43.5863	37.3247	Gm47163	39.5491	18.1827	0.0026485	0.459752
ENSMUSG00000028341	13.2148	21.3559	18.0086	38.7038	34.869	40.618	Nr4a3	38.0636	17.5264	0.00211176	0.460451
ENSMUSG00000032123	205.774	225.629	270.129	505.085	570.98	446.798	Dpagt1	507.621	233.844	0.00252174	0.460666
ENSMUSG00000085438	6283.65	6122.63	6412.95	13284.1	13435.5	14116.4	Oip5os1	13612	6273.08	1.08e-05	0.460849
ENSMUSG00000070564	114.214	131.849	109.947	280.603	223.38	267.859	Ntn5	257.281	118.67	0.00173062	0.461248
ENSMUSG00000070337	39.6445	21.3559	24.6433	61.9261	76.276	47.2047	Gpr179	61.8023	28.5479	0.0301927	0.461923
ENSMUSG00000030335	1615.98	1762.32	1710.82	3883.93	3345.25	3784.06	Mrpl51	3671.08	1696.37	0.000320489	0.462091
ENSMUSG00000120968	2.83175	3.71406	7.58256	8.70836	11.9862	9.88006		10.1915	4.70946	0.0348486	0.462094
ENSMUSG00000031986	926.925	920.159	987.629	2068.72	1878.57	2186.79	Sprtn	2044.69	944.904	0.000284301	0.462126
ENSMUSG00000008318	342.641	434.545	458.745	946.308	790.001	937.508	Relt	891.272	411.977	0.00149083	0.462235
ENSMUSG00000020435	118.933	146.705	129.851	326.08	287.669	240.415	Osbp2	284.721	131.83	0.00421282	0.463015
ENSMUSG00000018470	70.7937	63.1391	57.817	138.366	136.207	139.419	Kcnab3	137.997	63.9166	4.45e-05	0.463173
ENSMUSG00000005580	681.507	828.236	871.047	1638.14	1757.62	1743.28	Adcy9	1713.01	793.597	0.000179727	0.463276
ENSMUSG00000051456	239.755	301.768	244.538	612.488	494.704	589.51	Hspb3	565.567	262.02	0.00180606	0.463287
ENSMUSG00000105565	16.9905	11.1422	10.426	24.1899	32.6897	26.3468	Gm43566	27.7421	12.8529	0.0106227	0.463299
ENSMUSG00000108322	235.979	174.561	201.886	292.214	530.663	497.296	5430431A17Rik	440.058	204.142	0.0369872	0.463898
ENSMUSG00000052833	2616.53	2712.19	2580.91	6309.69	5154.08	5567.96	Sae1	5677.24	2636.55	0.000867603	0.464406
ENSMUSG00000029862	36.8127	34.3551	44.5476	78.3752	77.3656	93.3117	Clcn1	83.0175	38.5718	0.00177264	0.464622
ENSMUSG00000005936	2305.04	2091.95	2313.63	4975.38	4587.45	4865.38	Kctd20	4809.4	2236.87	4.64e-05	0.465104
ENSMUSG00000022965	859.907	880.233	813.23	1914.87	1891.64	1670.83	Ifngr2	1825.78	851.123	0.000263794	0.466169
ENSMUSG00000031274	740.03	919.231	868.203	1791.99	1642.11	1985.89	Col4a5	1806.66	842.488	0.00103146	0.466322
ENSMUSG00000018160	1968.06	1755.82	2039.71	3993.27	4251.84	4112.3	Med1	4119.14	1921.2	4.17e-05	0.466408
ENSMUSG00000011267	9.43916	8.35664	11.3738	15.4815	22.8828	24.1513	Zfp296	20.8385	9.72321	0.0174144	0.466598
ENSMUSG00000020017	5.66349	9.28516	3.79128	11.6111	15.2552	13.1734	Hal	13.3466	6.24664	0.0211304	0.468033
ENSMUSG00000102220	3.77566	5.57109	1.89564	8.70836	7.6276	7.68449	Rpl23a-ps5	8.00682	3.74747	0.0189269	0.468035
ENSMUSG00000113423	10.3831	9.28516	5.68692	12.5787	19.6138	21.9557	Gm3791	18.0494	8.45172	0.0383051	0.468254
ENSMUSG00000097636	16.0466	24.1414	17.0608	28.0603	43.5863	50.4981	Mirt1	40.7149	19.0829	0.0382492	0.468696
ENSMUSG00000097146	4.71958	4.64258	4.7391	12.5787	9.80691	7.68449	Gm4211	10.0234	4.70042	0.0198483	0.468946
ENSMUSG00000020475	2861.01	2821.76	2966.68	6436.44	5410.14	6590	Pgam2	6145.53	2883.15	0.000940496	0.469146
ENSMUSG00000022218	13.2148	12.9992	19.9042	27.0927	27.2414	43.9114	Tgm1	32.7485	15.3728	0.0448194	0.469419
ENSMUSG00000107610	54.7471	38.9977	48.3388	87.0836	101.338	114.17	D530018E20Rik	100.864	47.3612	0.004117	0.469556
ENSMUSG00000031197	1904.82	2000.02	1957.25	4681.23	3619.84	4165	Vbp1	4155.35	1954.03	0.00201932	0.470244
ENSMUSG00000016757	1588.61	1649.97	1693.75	3579.14	3421.52	3485.47	Ttll12	3495.37	1644.11	4.65e-06	0.470368
ENSMUSG00000053714	23.5979	19.4988	34.1215	50.315	53.3932	60.3782	4732471J01Rik	54.6954	25.7394	0.00536659	0.470595
ENSMUSG00000020493	142.531	88.209	165.869	237.061	374.842	230.535	Prr11	280.813	132.203	0.0469916	0.470787
ENSMUSG00000058927	28.3175	34.3551	36.0172	79.3428	76.276	53.7914	Gm10053	69.8034	32.8966	0.0116897	0.471275
ENSMUSG00000036002	2152.13	2368.64	2413.15	4940.54	4490.47	5272.66	Atosb	4901.23	2311.31	0.000422033	0.471577
ENSMUSG00000018740	34.9249	16.7133	27.4868	38.7038	61.0208	68.0626	Slc25a35	55.9291	26.375	0.0456031	0.471579
ENSMUSG00000022008	1647.13	1804.11	1590.44	3930.37	3138.21	3599.64	Gpalpp1	3556.07	1680.56	0.00141173	0.472589
ENSMUSG00000075225	622.041	703.815	712.761	1487.19	1242.21	1584.1	Ccdc162	1437.84	679.539	0.00200272	0.472612
ENSMUSG00000024131	5.66349	6.49961	6.63474	13.5463	16.3448	9.88006	Slc3a1	13.2571	6.26595	0.0210793	0.472649
ENSMUSG00000110611	42.4762	37.1406	33.1737	66.7641	83.9036	87.8228	Gm20163	79.4968	37.5969	0.00392745	0.472935
ENSMUSG00000026254	3348.07	2965.68	3328.74	6886.38	6950.92	6549.38	Eif4e2	6795.56	3214.16	3.44e-05	0.47298
ENSMUSG00000029156	5947.61	6392.83	6005.39	13547.3	11616.8	13615.8	Sgcb	12926.7	6115.28	0.000527093	0.473075
ENSMUSG00000026617	896.72	921.088	859.673	1972.93	1766.33	1920.03	Bpnt1	1886.43	892.494	0.000103357	0.473113
ENSMUSG00000025240	2809.09	2780.9	2688.02	6236.15	5133.37	6120.15	Sacm1l	5829.89	2759.34	0.000948981	0.473309
ENSMUSG00000090142	11.327	11.1422	21.7999	29.0279	35.9587	28.5424	Gm15795	31.1763	14.7563	0.0182257	0.473319
ENSMUSG00000022401	286.95	281.34	345.954	531.21	781.284	613.662	Xpnpep3	642.052	304.748	0.0115663	0.474648
ENSMUSG00000022818	10.3831	12.0707	16.1129	31.9306	23.9724	25.249	Cyp2ab1	27.0507	12.8556	0.00905595	0.47524
ENSMUSG00000004040	4658.22	4772.57	4723.94	9608.22	10032.5	10140.2	Stat3	9926.98	4718.24	6.11e-06	0.475295
ENSMUSG00000109366	32.0931	43.6402	27.4868	63.8613	76.276	76.8449	Gm44698	72.3274	34.4067	0.00407768	0.475708
ENSMUSG00000041439	365.295	283.197	365.859	709.247	622.194	800.285	Mfsd6	710.575	338.117	0.00307888	0.475836
ENSMUSG00000112545	16.9905	12.0707	10.426	26.1251	31.6	25.249	1300014J16Rik	27.6581	13.1624	0.00661648	0.475898
ENSMUSG00000042046	1884.06	1886.74	1707.02	3706.86	3588.24	4213.3	Dstyk	3836.13	1825.94	0.00055833	0.475985
ENSMUSG00000026457	5264.22	5445.75	5327.7	11854	11017.5	10811	Adipor1	11227.5	5345.89	5.37e-05	0.476142
ENSMUSG00000021171	5791.87	6073.42	6014.87	13294.8	11358.6	12819.9	Esyt2	12491.1	5960.05	0.000375991	0.477144
ENSMUSG00000035776	2456.07	2614.7	2594.18	5911.04	4993.9	5154.1	Cd99l2	5353.01	2554.98	0.000621476	0.477298
ENSMUSG00000049307	95.3355	159.705	104.26	263.186	184.152	304.086	Fut4	250.475	119.767	0.0321824	0.478159
ENSMUSG00000107585	29.2614	34.3551	40.7563	80.3104	57.7518	80.1383	3300002P13Rik	72.7335	34.7909	0.00981146	0.478334
ENSMUSG00000056900	1581.06	1581.26	1516.51	3184.36	3100.07	3490.96	Usp13	3258.46	1559.61	0.000147895	0.478634
ENSMUSG00000022472	656.021	608.178	588.596	1283.03	1427.45	1159.26	Desi1	1289.91	617.599	0.00109942	0.47879
ENSMUSG00000018983	3259.34	3606.36	3505.04	7266.64	6948.74	7440.78	E2f2	7218.72	3456.91	2.9e-05	0.478881
ENSMUSG00000040479	2033.19	2051.09	1946.82	4184.85	4264.92	4144.14	Dgkz	4197.97	2010.37	1.38e-06	0.478891
ENSMUSG00000052920	378.51	392.762	321.311	716.988	766.029	795.894	Prkg1	759.637	364.194	0.000237895	0.479432
ENSMUSG00000025730	330.371	311.981	358.276	633.775	759.491	693.8	Rab40c	695.689	333.543	0.000727538	0.479442
ENSMUSG00000030522	856.132	810.594	697.596	1707.81	1661.73	1558.85	Mtmr10	1642.8	788.107	0.000187355	0.479735
ENSMUSG00000044934	1133.64	1314.78	1206.58	2848.6	2329.69	2440.38	Zfp367	2539.55	1218.33	0.00136028	0.479743
ENSMUSG00000053436	1529.14	1629.55	1691.86	3372.07	3335.44	3396.55	Mapk14	3368.02	1616.85	4.16e-06	0.48006
ENSMUSG00000046223	244.474	210.773	245.485	550.562	445.67	461.07	Plaur	485.767	233.578	0.00189011	0.480843
ENSMUSG00000036617	657.909	473.543	617.979	1018.88	1577.82	1040.7	Etl4	1212.47	583.144	0.0301612	0.480956
ENSMUSG00000026177	31.1492	52.9254	73.93	98.6947	126.4	103.192	Slc11a1	109.429	52.6682	0.0195403	0.481301
ENSMUSG00000034111	762.684	782.739	780.056	1586.86	1513.53	1726.82	Tmed8	1609.07	775.16	0.000186803	0.481744
ENSMUSG00000017009	4162.67	4725.22	4105.96	9766.91	8159.35	9017.2	Sdc4	8981.15	4331.28	0.000771307	0.482263
ENSMUSG00000096056	6.60741	10.2137	3.79128	16.4491	11.9862	14.2712	Gm21986	14.2355	6.87079	0.0311848	0.482651
ENSMUSG00000040653	854.244	884.876	796.169	1762.96	1707.49	1779.51	Ppp1r14c	1749.99	845.096	1.17e-05	0.482916
ENSMUSG00000031431	4497.76	4606.37	4273.72	9966.23	8345.68	9358.61	Tsc22d3	9223.51	4459.28	0.000591229	0.483469
ENSMUSG00000007877	604.106	688.959	584.805	1417.53	1056.97	1408.46	Tcap	1294.32	625.957	0.00555582	0.483619
ENSMUSG00000033147	343.585	298.982	364.911	623.131	758.401	699.289	Slc22a15	693.607	335.826	0.00121285	0.484173
ENSMUSG00000058793	7386.14	8033.52	7486.83	15041.3	15188.7	17060.7	Cds2	15763.6	7635.5	0.000281281	0.484377
ENSMUSG00000023088	2626.92	2497.71	2410.31	5053.75	5394.89	5079.45	Abcc1	5176.03	2511.64	3e-05	0.485245
ENSMUSG00000019849	2931.8	2559.92	2747.73	5052.78	6078.1	5849	Prep	5659.96	2746.48	0.00089514	0.485248
ENSMUSG00000032549	11.327	7.42813	7.58256	20.3195	11.9862	21.9557	Rab6b	18.0871	8.77923	0.049458	0.485385
ENSMUSG00000025915	151.97	157.848	164.921	344.464	289.849	343.607	Sgk3	325.973	158.246	0.000811483	0.485458
ENSMUSG00000084739	12.2709	12.0707	16.1129	24.1899	21.7931	37.3247	Gm22067	27.7692	13.4849	0.0461687	0.485604
ENSMUSG00000054855	105.719	133.706	108.052	257.38	241.904	216.264	Rnd1	238.516	115.825	0.00120783	0.485609
ENSMUSG00000042428	577.676	573.823	573.431	1142.73	1171.38	1236.11	Mgat3	1183.41	574.977	2.52e-05	0.485866
ENSMUSG00000078517	3664.28	3663.92	3533.47	7349.85	7293.07	7710.84	Emc1	7451.26	3620.56	9.98e-06	0.485899
ENSMUSG00000006216	31.1492	19.4988	24.6433	45.477	47.9449	61.4759	Clcnkb	51.6326	25.0971	0.0115387	0.486071
ENSMUSG00000060860	1502.71	1568.26	1549.69	3225.96	3343.07	2934.38	Ube2s	3167.8	1540.22	0.000188861	0.486211
ENSMUSG00000033717	1.88783	2.78555	0.94782	3.87038	4.35863	3.29335	Adra2a	3.84079	1.87373	0.0326899	0.487851
ENSMUSG00000026712	11.327	25.9984	18.0086	45.477	29.4207	38.4225	Mrc1	37.7734	18.4447	0.0372008	0.488298
ENSMUSG00000028914	600.33	511.612	583.857	1248.2	1129.97	1092.3	Casp9	1156.82	565.267	0.000402916	0.488637
ENSMUSG00000022292	1134.59	1267.42	1055.87	2423.83	2038.75	2611.63	Rrm2b	2358.07	1152.63	0.00256294	0.488802
ENSMUSG00000038949	1037.36	1100.29	971.516	2185.8	2038.75	2128.6	Cnst	2117.72	1036.39	4.45e-05	0.48939
ENSMUSG00000067336	2617.48	1811.53	2331.64	3592.68	5806.78	4413.09	Bmpr2	4604.19	2253.55	0.0268596	0.489457
ENSMUSG00000106990	34.9249	16.7133	31.2781	44.5094	62.1104	62.5737	Gm42547	56.3978	27.6387	0.0241882	0.490067
ENSMUSG00000097908	84.9524	70.5672	89.0951	164.491	178.704	154.788	4933404O12Rik	165.994	81.5382	0.000697269	0.491211
ENSMUSG00000028959	1521.59	1762.32	1758.21	3457.22	3260.25	3543.65	Fastk	3420.37	1680.71	0.00011361	0.491381
ENSMUSG00000032358	230.315	149.491	152.599	344.464	324.718	413.865	Fam83b	361.015	177.469	0.00831425	0.491581
ENSMUSG00000026437	866.515	827.308	1001.85	1671.04	2042.02	1764.14	Cdk18	1825.73	898.556	0.00167621	0.492162
ENSMUSG00000064325	28.3175	38.0691	51.1823	73.5373	83.9036	81.2361	Hhip	79.559	39.1896	0.00526847	0.492586
ENSMUSG00000032612	3001.65	3219.16	2975.21	6281.63	6211.04	6175.04	Usp4	6222.57	3065.34	2.91e-06	0.492617
ENSMUSG00000056579	3396.21	3257.23	3233.96	6732.53	6027.98	7309.05	Tug1	6689.85	3295.8	0.000816287	0.492657
ENSMUSG00000120055	11.327	12.9992	19.9042	24.1899	38.138	27.4446		29.9242	14.7435	0.0377253	0.492695
ENSMUSG00000024456	1450.8	1201.5	1264.39	2392.86	3247.18	2307.54	Diaph1	2649.19	1305.56	0.0122002	0.492815
ENSMUSG00000038403	6224.18	6773.52	6560.81	13898.5	12057.1	13714.6	Hjv	13223.4	6519.51	0.000382223	0.493028
ENSMUSG00000049093	33.0371	18.5703	25.5911	65.7965	44.6759	46.107	Il23r	52.1931	25.7328	0.029636	0.493031
ENSMUSG00000020893	162.354	220.987	199.042	290.279	503.421	387.518	Per1	393.739	194.128	0.0354588	0.493036
ENSMUSG00000032594	1493.27	1556.19	1489.03	3132.11	3004.18	3068.31	Ip6k1	3068.2	1512.83	3.44e-06	0.493068
ENSMUSG00000029314	331.314	317.552	290.033	665.706	572.07	661.964	Gpat3	633.247	312.967	0.000625411	0.494226
ENSMUSG00000084835	44.364	47.3543	21.7999	67.7317	78.4553	83.4316	Gm12352	76.5395	37.8394	0.0141385	0.494377
ENSMUSG00000030554	94.3916	111.422	157.338	257.38	212.483	264.566	Synm	244.81	121.051	0.00762649	0.494468
ENSMUSG00000073600	235.979	252.556	233.164	407.358	565.532	486.319	Prob1	486.403	240.566	0.00593602	0.494583
ENSMUSG00000038354	33.0371	24.1414	37.9128	69.6669	58.8415	63.6715	Ankrd35	64.0599	31.6971	0.00316955	0.494804
ENSMUSG00000115326	922.206	874.662	939.29	1935.19	1609.42	1969.43	Gm35019	1838.01	912.053	0.00134994	0.496217
ENSMUSG00000007122	1751.91	1697.33	1781.9	4234.2	2792.79	3507.42	Casq1	3511.47	1743.71	0.0132544	0.496576
ENSMUSG00000030613	712.656	768.811	692.857	1566.54	1233.49	1575.32	Ccdc90b	1458.45	724.775	0.00307558	0.496949
ENSMUSG00000028348	11613.9	12162.6	11533.1	26164.7	19022.1	25807.8	Cavin4	23664.9	11769.9	0.00697954	0.497356
ENSMUSG00000040997	939.196	893.232	1048.29	1903.26	2103.04	1781.7	Abhd4	1929.33	960.239	0.000747824	0.497705
ENSMUSG00000030031	401.164	420.618	308.042	876.641	673.408	715.756	Kbtbd8	755.268	376.608	0.00594839	0.498641
ENSMUSG00000062279	6.60741	9.28516	5.68692	12.5787	15.2552	15.369	Gm10237	14.401	7.19316	0.00697344	0.499491
ENSMUSG00000020333	1113.82	1291.57	1134.54	2536.07	2161.88	2387.68	Acsl6	2361.88	1179.98	0.000643601	0.499593

## Sheet: up, Fold >1.5
ensembl_gene_id	M-miR-129-3p 1	M-miR-129-3p 2	M-miR-129-3p 3	M-Ctrl 1	M-Ctrl 2	M-Ctrl 3	external_gene_name	Aver-ctrl	Aver-M-miR-129	p-Value	Fold
ENSMUSG00000033174	1046.8	1189.43	1197.1	836.002	675.587	777.232	Mgll	762.94	1144.44	0.00488107	1.50004
ENSMUSG00000036188	1616.93	1770.68	1627.41	1237.55	1046.07	1058.26	Ankmy2	1113.96	1671.67	0.00215549	1.50065
ENSMUSG00000023031	746.637	825.451	850.195	583.46	495.794	534.621	Cela1	537.958	807.428	0.00258357	1.50091
ENSMUSG00000055067	1050.58	1013.01	1115.58	688.928	703.918	724.538	Smyd3	705.795	1059.72	0.000365849	1.50146
ENSMUSG00000020451	5217.97	5430.89	5321.06	3797.81	3219.94	3617.2	Limk2	3544.98	5323.31	0.000607098	1.50165
ENSMUSG00000011254	1092.11	1214.5	1134.54	746.016	776.925	768.449	Thg1l	763.797	1147.05	0.000492696	1.50177
ENSMUSG00000040034	1096.83	1297.14	1193.31	875.674	739.877	772.84	Nup43	796.13	1195.76	0.0048595	1.50196
ENSMUSG00000072623	774.955	766.954	770.578	552.497	464.194	522.545	Zfp9	513.079	770.829	0.000583801	1.50236
ENSMUSG00000041199	375.678	401.119	349.746	283.505	185.242	281.033	Rpusd1	249.927	375.514	0.0242533	1.5025
ENSMUSG00000116114	193.503	184.775	225.581	138.366	144.924	118.561	Gm35853	133.95	201.286	0.0102285	1.50269
ENSMUSG00000051098	468.182	388.12	412.302	283.505	240.814	319.455	Mblac2	281.258	422.868	0.0125301	1.50349
ENSMUSG00000037300	3407.54	3892.34	3545.8	2547.68	2240.33	2423.91	Ttc13	2403.97	3615.22	0.00203297	1.50385
ENSMUSG00000028607	2003.93	2091.95	2162.93	1434.94	1332.65	1394.19	Cpt2	1387.26	2086.27	0.00021702	1.50388
ENSMUSG00000040591	2583.5	2578.49	2675.7	1809.4	1465.59	1935.39	Cstpp1	1736.8	2612.56	0.00368597	1.50424
ENSMUSG00000020869	10561.5	11673.3	10911.3	7736.89	7424.92	6868.84	Lrrc59	7343.55	11048.7	0.000869823	1.50454
ENSMUSG00000026971	6047.67	6387.26	6099.22	4408.36	3462.93	4444.93	Itgb6	4105.41	6178.05	0.00359726	1.50486
ENSMUSG00000090963	90.6159	82.6379	112.791	69.6669	51.2139	69.1604	Gm17655	63.3471	95.3481	0.0422382	1.50517
ENSMUSG00000080875	57.5789	63.1391	64.4518	46.4446	35.9587	40.618	Gm7332	41.0071	61.7232	0.00496138	1.50518
ENSMUSG00000113204	724.927	776.239	820.812	537.015	430.414	574.141	Gm46430	513.857	773.993	0.00708414	1.50624
ENSMUSG00000032633	3877.61	4065.97	3826.35	2678.3	2455	2679.69	Flcn	2604.33	3923.31	0.000225295	1.50646
ENSMUSG00000085767	95.3355	107.708	90.0429	52.2502	64.2897	77.9427	Gm13563	64.8275	97.6954	0.0223746	1.50701
ENSMUSG00000021253	15187.6	15765.3	15676.9	10987	9170.55	10783.5	Tgfb3	10313.7	15543.3	0.000966747	1.50705
ENSMUSG00000041696	343.585	399.262	339.32	283.505	195.049	239.317	Rasl12	239.29	360.722	0.0192176	1.50747
ENSMUSG00000032121	471.958	444.759	471.067	343.496	248.442	328.238	Tmem218	306.725	462.595	0.00717165	1.50817
ENSMUSG00000054150	1546.13	1662.04	1567.69	940.503	1213.88	1011.06	Syne3	1055.15	1591.96	0.00386111	1.50875
ENSMUSG00000031667	3707.7	3871.91	3505.04	2531.23	2303.53	2511.73	Aktip	2448.83	3694.88	0.000637099	1.50884
ENSMUSG00000031608	3242.35	3706.64	3242.49	2467.37	2060.54	2221.92	Galnt7	2249.94	3397.16	0.00415368	1.50989
ENSMUSG00000030835	4678.05	4606.37	4478.45	2931.81	3167.63	3014.52	Nomo1	3037.99	4587.62	6.81e-05	1.51009
ENSMUSG00000079144	950.523	1009.3	958.246	736.34	566.621	629.031	A130010J15Rik	643.997	972.689	0.00340984	1.51039
ENSMUSG00000027861	82314.2	91237.8	84610	63762.6	46809.5	60327.7	Casq2	56966.6	86054	0.00752532	1.51061
ENSMUSG00000044847	929.757	1024.15	902.325	675.382	636.359	578.533	Lsm11	630.091	952.078	0.00226454	1.51102
ENSMUSG00000044496	3627.47	4111.47	3669.01	2578.64	2373.27	2594.07	2510039O18Rik	2515.33	3802.65	0.00164661	1.51179
ENSMUSG00000041975	1228.98	1291.57	1307.99	906.637	751.863	872.739	Mettl8	843.746	1276.18	0.00120905	1.51251
ENSMUSG00000037062	32083.7	30525.9	30212.7	20420.1	20140.1	20764.6	Sh3glb1	20441.6	30940.8	6.52e-05	1.51362
ENSMUSG00000022488	183.12	151.348	201.886	125.787	134.028	94.4095	Nckap1l	118.075	178.784	0.0333588	1.51416
ENSMUSG00000022255	14435.3	14879.5	13805	9660.47	8897.05	9911.9	Mtdh	9489.81	14373.3	0.000362462	1.5146
ENSMUSG00000092416	713.6	804.095	688.118	500.247	411.89	543.403	Zfp141	485.18	735.271	0.00876964	1.51546
ENSMUSG00000017667	1159.13	1234.93	1181.93	761.498	811.794	786.014	Zfp334	786.435	1192	0.000110153	1.51569
ENSMUSG00000040133	145.363	124.421	105.208	91.9216	64.2897	91.1161	Gpr176	82.4425	124.997	0.0445819	1.51618
ENSMUSG00000055991	1673.56	1740.04	1497.56	1194.01	1038.44	1006.67	Zkscan5	1079.71	1637.05	0.00384542	1.5162
ENSMUSG00000020413	1146.86	1190.36	1239.75	776.979	722.442	859.565	Hus1	786.329	1192.32	0.00107483	1.51631
ENSMUSG00000041731	6735.78	7174.64	6923.83	4610.59	4414.2	4712.79	Pgm5	4579.19	6944.75	0.000105834	1.51659
ENSMUSG00000079659	161.41	166.204	194.303	95.7919	119.862	128.441	Tmem243	114.698	173.972	0.013879	1.51678
ENSMUSG00000074968	49.0836	37.1406	45.4954	22.2547	29.4207	35.1291	Ano3	28.9348	43.9065	0.043483	1.51743
ENSMUSG00000048930	961.85	889.518	999.003	676.349	626.553	575.239	Tada3	626.047	950.124	0.00172206	1.51766
ENSMUSG00000050382	701.329	702.886	693.804	456.705	420.607	504.981	Kif7	460.764	699.34	0.000632852	1.51778
ENSMUSG00000034259	2075.67	2091.95	2015.07	1472.68	1339.19	1260.26	Exosc4	1357.37	2060.89	0.000445398	1.51829
ENSMUSG00000026828	241.642	210.773	175.347	168.362	108.966	136.125	Galnt5	137.818	209.254	0.0499501	1.51834
ENSMUSG00000048285	5486.98	5543.24	5281.25	3796.84	3394.28	3548.04	Frmd6	3579.72	5437.16	0.000195901	1.51888
ENSMUSG00000038349	737.198	563.609	551.631	391.876	441.311	386.42	Plcl1	406.536	617.48	0.0278408	1.51888
ENSMUSG00000021619	667.348	710.315	651.153	510.89	393.366	431.429	Atg10	445.229	676.272	0.00401484	1.51893
ENSMUSG00000058900	77.4011	63.1391	71.0865	56.1205	34.869	48.3025	Rsl1	46.4307	70.5422	0.0318101	1.5193
ENSMUSG00000040820	594.667	523.683	603.762	349.302	402.083	382.029	Hlcs	377.805	574.037	0.00269284	1.5194
ENSMUSG00000021338	379.454	321.266	324.155	221.579	250.621	201.992	Carmil1	224.731	341.625	0.00776939	1.52015
ENSMUSG00000112926	160.466	136.492	131.747	86.116	107.876	87.8228	Gm7172	93.9383	142.902	0.0123399	1.52123
ENSMUSG00000021177	344.529	301.768	344.059	174.167	277.862	198.699	Tdp1	216.91	330.119	0.0300531	1.52192
ENSMUSG00000001285	1887.83	1876.53	1797.07	1322.7	1160.48	1170.24	Myg1	1217.81	1853.81	0.000442099	1.52225
ENSMUSG00000029635	2392.83	2418.78	2309.84	1620.72	1646.47	1408.46	Cdk8	1558.55	2373.82	0.000581816	1.52309
ENSMUSG00000035441	394.557	410.404	486.232	259.316	313.821	274.446	Myo1d	282.528	430.398	0.0105545	1.52338
ENSMUSG00000028883	4237.24	3925.76	4162.83	2736.36	2680.56	2672.01	Sema3a	2696.31	4108.61	0.000124524	1.52379
ENSMUSG00000025092	1868.95	1857.96	1939.24	1301.42	1287.97	1128.52	Hspa12a	1239.3	1888.72	0.000443216	1.52401
ENSMUSG00000024981	4190.99	4363.1	4281.3	3045.99	2561.78	2810.33	Acsl5	2806.03	4278.46	0.000578817	1.52474
ENSMUSG00000021360	665.461	662.96	730.769	506.052	435.863	408.376	Gcnt2	450.097	686.397	0.00295878	1.525
ENSMUSG00000004056	14735.5	16653.9	14997.4	10589.4	9523.6	10287.3	Akt2	10133.4	15462.2	0.00142544	1.52586
ENSMUSG00000020042	1854.79	1935.03	1903.22	1241.42	1223.68	1265.75	Btbd11	1243.62	1897.68	1.56e-05	1.52594
ENSMUSG00000045205	4402.42	4536.73	4237.7	3084.69	2702.35	2843.26	Dpy19l4	2876.77	4392.29	0.000427199	1.52681
ENSMUSG00000060181	1074.18	1317.56	1113.69	824.391	742.056	728.929	Slc35e3	765.125	1168.48	0.00763687	1.52717
ENSMUSG00000036244	40.5884	31.5695	36.965	22.2547	28.3311	20.8579	Tbc1d21	23.8146	36.3743	0.0226263	1.5274
ENSMUSG00000035615	3138.52	2887.68	2994.16	1870.36	1998.43	2036.39	Frmpd1	1968.39	3006.79	0.000299816	1.52753
ENSMUSG00000031539	793.833	961.942	957.298	576.687	589.504	609.27	Ap3m2	591.821	904.358	0.00508172	1.5281
ENSMUSG00000021306	1235.59	1203.36	1135.49	749.886	902.236	686.115	Gpr137b	779.413	1191.48	0.00428894	1.52869
ENSMUSG00000053289	1353.58	1524.62	1474.81	1083.71	783.463	979.224	Ddx10	948.798	1451	0.00780146	1.52931
ENSMUSG00000021156	6308.19	6412.33	6489.73	4217.75	4194.09	4141.94	Zmynd11	4184.59	6403.41	2.63e-06	1.53024
ENSMUSG00000057375	1610.32	1642.54	1499.45	1123.38	983.96	997.886	Yipf1	1035.07	1584.11	0.000897851	1.53043
ENSMUSG00000025086	1053.41	1008.37	994.263	669.576	658.153	667.453	Trub1	665.061	1018.68	4.12e-05	1.53171
ENSMUSG00000056486	2760.95	2934.11	2831.14	2031.95	1603.97	1927.71	Chn1	1854.54	2842.07	0.00203537	1.53249
ENSMUSG00000052957	2863.84	2935.97	3048.19	1931.32	2094.32	1747.67	Gas1	1924.44	2949.33	0.000835626	1.53257
ENSMUSG00000086742	46.2519	49.2113	50.2345	26.1251	31.6	37.3247	Gm16201	31.6833	48.5659	0.00805498	1.53286
ENSMUSG00000062901	9499.57	9943.48	9625.11	6574.81	5840.56	6538.41	Klhl24	6317.93	9689.39	0.000247078	1.53363
ENSMUSG00000051705	807.992	888.59	852.09	609.585	516.497	535.719	Senp8	553.934	849.557	0.00129176	1.53368
ENSMUSG00000020904	111.382	141.134	136.486	93.8568	75.1863	84.5294	Cfap52	84.5242	129.668	0.0134781	1.53409
ENSMUSG00000037570	5644.62	6229.41	5826.25	4104.54	3533.76	3896.04	Mcrs1	3844.78	5900.09	0.00102326	1.53457
ENSMUSG00000045410	477.621	421.546	438.841	306.728	222.29	342.509	Akr1e1	290.509	446.003	0.0167346	1.53525
ENSMUSG00000063529	188.783	188.489	188.616	124.82	100.248	142.712	Stmnd1	122.593	188.629	0.00582723	1.53866
ENSMUSG00000039988	4501.53	4965.7	4785.54	3205.64	3010.72	3041.96	Ankrd13c	3086.11	4750.93	0.000355893	1.53946
ENSMUSG00000036214	412.491	479.114	490.971	303.825	268.056	326.042	Polr1has	299.308	460.859	0.00554267	1.53975
ENSMUSG00000041263	371.903	402.976	413.25	272.862	246.262	252.49	Rusc1	257.205	396.043	0.000719119	1.53979
ENSMUSG00000028944	337.922	338.908	308.042	236.093	215.752	187.721	Prkag2	213.189	328.291	0.00264899	1.53991
ENSMUSG00000020829	704.161	640.676	658.735	456.705	445.67	398.496	Slc46a1	433.623	667.857	0.00083894	1.54018
ENSMUSG00000087177	458.743	433.617	431.258	269.959	318.18	271.153	E130307A14Rik	286.431	441.206	0.00103794	1.54036
ENSMUSG00000049872	59.4667	46.4258	44.5476	39.6714	31.6	26.3468	Calhm5	32.5394	50.1467	0.0444016	1.54111
ENSMUSG00000113796	144.419	108.636	118.478	89.9864	68.6484	82.3338	Gm36426	80.3229	123.844	0.0244462	1.54183
ENSMUSG00000033446	637.143	663.889	536.466	418.001	344.331	429.234	Lpar6	397.189	612.499	0.0102139	1.54209
ENSMUSG00000031532	9782.74	10549.8	10238.4	7143.76	5941.9	6738.2	Saraf	6607.95	10190.3	0.00101243	1.54213
ENSMUSG00000022489	87.7842	110.493	82.4604	63.8613	57.7518	60.3782	Pde1b	60.6638	93.5793	0.0199345	1.54259
ENSMUSG00000029659	980.729	983.298	965.829	723.761	573.159	601.586	Medag	632.836	976.619	0.00178748	1.54324
ENSMUSG00000064307	219.932	177.347	233.164	149.01	112.235	147.103	Lrrc51	136.116	210.148	0.0230651	1.54389
ENSMUSG00000031972	231045	241903	234010	159714	141168	156892	Acta1	152592	235653	0.000231762	1.54434
ENSMUSG00000052105	3916.31	4000.05	3987.48	2550.58	2421.22	2732.39	Mtcl1	2568.06	3967.94	0.00011811	1.54511
ENSMUSG00000030083	1136.47	1357.49	1189.51	836.97	748.594	798.089	Abtb1	794.551	1227.83	0.00371612	1.54531
ENSMUSG00000035944	90.6159	111.422	111.843	70.6345	52.3035	80.1383	Ttc38	67.6921	104.627	0.0264879	1.54563
ENSMUSG00000018547	3254.62	4052.04	3583.71	2425.76	2092.14	2526	Pip4k2b	2347.97	3630.12	0.00851626	1.54607
ENSMUSG00000045237	899.552	958.228	940.238	627.969	557.904	623.542	Eola1	603.138	932.673	0.000321221	1.54637
ENSMUSG00000010047	1967.12	2148.59	1888.06	1378.82	1271.63	1231.71	Hyal2	1294.06	2001.25	0.00134398	1.5465
ENSMUSG00000034617	1843.47	1853.32	1975.26	1307.22	1153.95	1206.47	Mtrr	1222.54	1890.68	0.000415118	1.54651
ENSMUSG00000038967	571.069	605.392	599.022	369.621	440.221	338.118	Pdk2	382.653	591.828	0.00282168	1.54664
ENSMUSG00000043557	116.102	142.991	141.225	80.3104	75.1863	103.192	Mdga1	86.2295	133.439	0.0181355	1.54749
ENSMUSG00000092397	539.92	494.899	476.754	325.112	288.759	362.269	C130080G10Rik	325.38	503.857	0.00324684	1.54852
ENSMUSG00000049657	1568.79	1784.61	1525.04	1109.83	953.45	1086.81	Zbtb5	1050.03	1626.15	0.00357393	1.54867
ENSMUSG00000035696	1740.58	1481.91	1744.94	862.128	1282.53	1062.66	Rnf38	1069.1	1655.81	0.0171192	1.54878
ENSMUSG00000022516	1538.58	1678.76	1660.58	1195.95	1003.57	949.584	Nudt16l1	1049.7	1625.97	0.00266639	1.54899
ENSMUSG00000034795	379.454	422.475	436.945	276.732	246.262	276.642	Ccdc122	266.545	412.958	0.00186068	1.5493
ENSMUSG00000024663	666.405	525.54	529.832	388.006	370.483	352.389	Rab3il1	370.293	573.925	0.0126718	1.54992
ENSMUSG00000026281	1623.54	1652.76	1736.41	1146.6	992.677	1094.49	Dtymk	1077.92	1670.9	0.000464464	1.55011
ENSMUSG00000073468	1599.94	1562.69	1669.11	1021.78	1007.93	1084.61	Sft2d1	1038.11	1610.58	0.000126587	1.55146
ENSMUSG00000031796	2244.63	2307.36	2255.81	1566.54	1444.88	1375.52	Cfap20	1462.32	2269.27	0.000166326	1.55183
ENSMUSG00000031949	216.157	272.984	232.216	142.237	168.897	153.69	Adat1	154.941	240.452	0.0100372	1.55189
ENSMUSG00000021822	11378.9	11876.6	11208	7998.14	6881.18	7327.71	Plau	7402.35	11487.8	0.000431095	1.55192
ENSMUSG00000007476	470.07	417.832	550.684	309.631	272.414	344.704	Lrrc8a	308.916	479.529	0.0177687	1.55229
ENSMUSG00000022346	307.717	335.194	389.554	189.649	287.669	187.721	Myc	221.68	344.155	0.0399586	1.55249
ENSMUSG00000021072	4363.72	4548.8	4073.73	2973.42	2544.35	2846.56	Tmx1	2788.11	4328.75	0.00120567	1.55258
ENSMUSG00000021192	2953.51	3335.23	3032.08	2121.94	1763.06	2117.63	Golga5	2000.88	3106.94	0.00265852	1.55279
ENSMUSG00000034173	328.483	337.98	320.363	252.542	173.255	209.677	Chchd2l	211.825	328.942	0.00754559	1.5529
ENSMUSG00000030505	2683.55	2680.63	2623.57	1821.98	1620.32	1698.27	Prmt3	1713.52	2662.58	0.000105393	1.55386
ENSMUSG00000049536	330.371	331.48	289.085	166.426	211.393	233.828	Tceal1	203.883	316.979	0.00954117	1.55471
ENSMUSG00000041716	290.726	354.693	332.685	203.195	178.704	247.002	Gm20604	209.633	326.035	0.0131874	1.55526
ENSMUSG00000052369	304.885	296.197	326.998	213.839	203.766	178.939	Tmem106c	198.848	309.36	0.00133429	1.55576
ENSMUSG00000006127	1589.55	1603.55	1707.02	1075.97	982.87	1090.1	Inpp5k	1049.65	1633.38	0.000308678	1.55612
ENSMUSG00000059839	867.459	1047.37	964.881	628.937	575.339	644.4	Zfp874b	616.225	959.902	0.00358451	1.55771
ENSMUSG00000111816	66.0741	55.7109	68.2431	45.477	44.6759	31.8358	Gm7229	40.6629	63.3427	0.0181156	1.55775
ENSMUSG00000079363	137.812	129.992	108.052	69.6669	100.248	71.356	Gbp4	80.4238	125.285	0.0281989	1.55781
ENSMUSG00000018415	1413.99	1260.92	1125.06	865.03	785.642	788.209	Gid4	812.961	1266.66	0.00656279	1.55808
ENSMUSG00000037363	188.783	210.773	211.364	120.949	150.373	120.756	Letm2	130.693	203.64	0.00408803	1.55816
ENSMUSG00000073591	881.617	918.302	808.491	560.238	495.794	616.955	Pcdhb22	557.662	869.47	0.00281032	1.55913
ENSMUSG00000026980	2154.02	2140.23	2078.57	1427.2	1209.52	1444.68	Ly75	1360.47	2124.27	0.000644054	1.56143
ENSMUSG00000027281	789.114	797.595	848.299	492.506	545.918	520.35	Slx4ip	519.591	811.669	0.000264588	1.56213
ENSMUSG00000026659	1253.52	1309.21	1326.95	894.058	807.436	787.112	Dusp12	829.535	1296.56	0.000294495	1.56299
ENSMUSG00000029683	5015.97	6183.92	5472.71	4005.85	2971.49	3689.65	Lmod2	3555.66	5557.53	0.0118969	1.56301
ENSMUSG00000030286	10003.6	10813.5	10100	6966.69	5931	6878.72	Emc3	6592.14	10305.7	0.000891134	1.56333
ENSMUSG00000022120	514.434	550.61	492.867	344.464	320.359	331.531	Obi1	332.118	519.304	0.000507144	1.56361
ENSMUSG00000031284	1581.06	1511.62	1369.6	938.568	994.856	919.944	Pak3	951.123	1487.43	0.00126048	1.56387
ENSMUSG00000000787	35434.6	38313.3	35529	25984.8	20260	23616.6	Ddx3x	23287.1	36425.7	0.0023423	1.5642
ENSMUSG00000037935	7242.67	7914.67	7553.18	5394.34	4106.92	5016.88	Smarce1	4839.38	7570.17	0.00311224	1.56429
ENSMUSG00000037624	154.802	190.346	145.964	126.755	76.276	110.876	Kcnk2	104.636	163.704	0.0427545	1.56451
ENSMUSG00000042364	6377.1	6897.02	6110.6	4425.78	3978.34	3981.66	Snx18	4128.59	6461.57	0.00105245	1.56508
ENSMUSG00000069136	18.8783	16.7133	15.1651	11.6111	10.8966	9.88006	A130006I12Rik	10.7959	16.9189	0.00672963	1.56716
ENSMUSG00000026918	3734.13	3615.64	3737.26	2126.77	2498.58	2448.06	Brd3	2357.81	3695.68	0.000407091	1.56742
ENSMUSG00000059277	159.522	177.347	180.086	121.917	95.8898	111.974	R74862	109.927	172.318	0.00330487	1.56757
ENSMUSG00000000094	58.5228	75.2098	71.0865	47.4122	38.138	45.0092	Tbx4	43.5198	68.273	0.0124951	1.56878
ENSMUSG00000024169	1770.79	1875.6	1807.49	1131.12	1195.35	1149.38	Ift140	1158.62	1817.96	5.32e-05	1.56908
ENSMUSG00000038422	666.405	691.744	758.256	485.733	426.056	436.918	Hdhd3	449.569	705.468	0.00148488	1.56921
ENSMUSG00000050447	369.071	313.838	333.633	209.001	233.187	205.286	Lypd6	215.824	338.847	0.00258744	1.57002
ENSMUSG00000051627	9124.83	6931.37	9551.18	5287.91	6763.5	4255.01	H1f4	5435.47	8535.8	0.0466858	1.57039
ENSMUSG00000082481	68.9059	66.8531	50.2345	39.6714	37.0483	41.7158	Rps12-ps19	39.4785	61.9978	0.0205872	1.57042
ENSMUSG00000042901	4802.64	4764.21	4648.11	3312.08	2781.89	2957.43	Aida	3017.13	4738.32	0.000451877	1.57047
ENSMUSG00000013495	1060.02	1222.86	1194.25	727.632	827.049	658.671	Tmem175	737.784	1159.04	0.00385173	1.57098
ENSMUSG00000003135	2330.53	2655.56	2390.4	1714.58	1492.83	1487.5	Cnot11	1564.97	2458.83	0.00201073	1.57117
ENSMUSG00000026679	165.185	181.989	186.721	122.885	79.5449	137.223	Enkur	113.218	177.965	0.0250192	1.57189
ENSMUSG00000113515	71.7376	60.3535	81.5125	49.3474	42.4966	43.9114	Gm29675	45.2518	71.2012	0.0159106	1.57345
ENSMUSG00000089704	9810.12	10691.9	10554.9	6810.9	6091.18	6829.32	Galnt2	6577.13	10352.3	0.000499601	1.57398
ENSMUSG00000037263	626.76	605.392	667.265	436.386	405.352	364.465	Aldh3b3	402.067	633.139	0.00111654	1.57471
ENSMUSG00000061360	3146.07	3186.67	3157.19	2039.69	1858.95	2122.02	Phf5a	2006.89	3163.31	0.000124382	1.57623
ENSMUSG00000021376	980.729	1037.15	992.368	663.77	612.387	633.422	Tpmt	636.526	1003.42	8.67e-05	1.57639
ENSMUSG00000028385	2810.98	2795.76	2786.59	1804.57	1586.54	1932.1	Snx30	1774.4	2797.78	0.000536934	1.57674
ENSMUSG00000038718	907.103	875.59	936.446	583.46	584.056	556.577	Pbx3	574.698	906.38	7.4e-05	1.57714
ENSMUSG00000024063	2285.22	2544.13	2653.9	1752.32	1428.54	1559.95	Lbh	1580.27	2494.42	0.00316778	1.57848
ENSMUSG00000029377	570.125	631.391	520.353	376.395	345.421	368.856	Ereg	363.557	573.956	0.00325922	1.57872
ENSMUSG00000121238	60.4106	77.0668	73.93	46.4446	51.2139	36.2269		44.6284	70.4691	0.0187084	1.57902
ENSMUSG00000075122	2659.95	2599.84	2755.31	1623.63	1723.84	1727.91	Cd80	1691.79	2671.7	6.57e-05	1.57922
ENSMUSG00000069206	593.723	691.744	531.727	414.131	346.511	389.714	Zfp874a	383.452	605.731	0.0117587	1.57968
ENSMUSG00000021589	5449.23	5585.95	5038.61	3718.47	3131.67	3322.99	Rhobtb3	3391.05	5357.93	0.00117989	1.58002
ENSMUSG00000050592	317.156	349.122	320.363	198.357	181.973	243.708	Fam78a	208.013	328.88	0.00457924	1.58106
ENSMUSG00000003549	1255.41	1339.85	1322.21	934.697	745.325	796.992	Ercc1	825.671	1305.82	0.00150611	1.58153
ENSMUSG00000022519	61117.6	65908.8	61723	41623.1	36298.6	41382.1	Srl	39767.9	62916.5	0.000546745	1.58209
ENSMUSG00000031736	866.515	787.381	828.395	565.076	517.587	485.221	Crnde	522.628	827.43	0.000724801	1.58321
ENSMUSG00000030309	761.74	732.599	831.238	465.413	438.042	565.359	Caprin2	489.605	775.192	0.00416161	1.5833
ENSMUSG00000118651	62.2984	60.3535	54.0258	33.8658	33.7794	43.9114	Gm17315	37.1855	58.8926	0.00659688	1.58375
ENSMUSG00000109015	56.6349	53.8539	53.0779	29.9955	37.0483	36.2269	Gm31024	34.4236	54.5223	0.00125003	1.58386
ENSMUSG00000045545	296.39	357.479	307.094	213.839	189.6	203.09	Krt14	202.176	320.321	0.00418386	1.58436
ENSMUSG00000027108	4821.52	4736.36	4586.5	3234.67	2656.58	3030.98	Ola1	2974.08	4714.79	0.000677501	1.5853
ENSMUSG00000037007	964.682	936.872	955.403	565.076	614.566	622.444	Zfp113	600.695	952.319	5.82e-05	1.58536
ENSMUSG00000048371	751.357	803.166	817.021	502.182	424.966	568.652	Pdp2	498.6	790.515	0.00317788	1.58547
ENSMUSG00000114241	20.7661	29.7125	29.3824	16.4491	15.2552	18.6623	Gm30108	16.7889	26.6204	0.0336148	1.58559
ENSMUSG00000034463	111.382	125.35	155.443	90.954	89.3518	66.9649	Scara3	82.4236	130.725	0.0331486	1.58601
ENSMUSG00000120863	779.674	778.096	892.847	527.34	457.656	559.87		514.955	816.872	0.00339083	1.5863
ENSMUSG00000021906	1722.65	1728.9	1605.61	1118.54	949.091	1119.74	Oxnad1	1062.46	1685.72	0.000852309	1.58662
ENSMUSG00000033985	820.263	817.094	763.943	575.719	475.09	462.167	Tesk2	504.326	800.433	0.00182245	1.58714
ENSMUSG00000028568	2049.24	1836.6	1955.35	1389.47	1101.64	1187.8	Btf3l4	1226.3	1947.07	0.00237235	1.58775
ENSMUSG00000032511	9134.27	9678.85	9906.62	5715.59	5658.59	6696.49	Scn5a	6023.55	9573.25	0.000955614	1.5893
ENSMUSG00000040713	1140.25	1310.14	1246.38	809.877	781.284	733.32	Creg1	774.827	1232.26	0.00109098	1.59036
ENSMUSG00000024858	3433.02	3818.99	3485.14	2267.08	2221.81	2258.14	Grk2	2249.01	3579.05	0.000398084	1.59139
ENSMUSG00000044313	186.895	177.347	194.303	125.787	129.669	95.5073	Mab21l3	116.988	186.182	0.0043036	1.59146
ENSMUSG00000010538	50.9715	59.425	48.3388	31.9306	34.869	32.9335	Tsacc	33.2444	52.9118	0.00469706	1.5916
ENSMUSG00000001138	847.636	827.308	934.551	470.251	573.159	594.999	Cnnm3	546.137	869.832	0.0030674	1.5927
ENSMUSG00000035773	96.2794	75.2098	70.1387	53.2177	41.407	57.0848	Kiss1r	50.5698	80.5426	0.0320786	1.5927
ENSMUSG00000039704	3449.07	3054.82	3544.85	1853.91	2320.97	2133	Lmbrd2	2102.63	3349.58	0.00351177	1.59305
ENSMUSG00000073448	201.054	243.271	218.946	145.139	143.835	127.343	Gm10509	138.772	221.091	0.00366738	1.59319
ENSMUSG00000066613	920.318	1028.8	980.046	660.868	526.304	650.986	Zfp932	612.719	976.387	0.00244135	1.59353
ENSMUSG00000054640	1810.43	1677.83	1585.7	974.369	1141.96	1067.05	Slc8a1	1061.13	1691.32	0.00148975	1.59389
ENSMUSG00000022765	1755.68	1700.11	1777.16	1171.76	990.498	1119.74	Snap29	1094	1744.32	0.000374331	1.59444
ENSMUSG00000075528	77.4011	64.0676	77.7213	53.2177	38.138	46.107	Aarsd1	45.8209	73.0633	0.0121514	1.59454
ENSMUSG00000057156	586.172	631.391	602.814	436.386	400.994	304.086	Homez	380.489	606.792	0.00558638	1.59477
ENSMUSG00000032120	535.2	637.89	656.839	386.071	373.752	387.518	C2cd2l	382.447	609.977	0.0039263	1.59493
ENSMUSG00000040795	1263.9	1308.28	1126.01	936.632	613.477	768.449	Iqcc	772.853	1232.73	0.0131772	1.59504
ENSMUSG00000039450	526.705	633.248	648.309	365.751	420.607	346.9	Dcxr	377.753	602.754	0.00702804	1.59563
ENSMUSG00000001436	383.23	494.899	496.658	303.825	295.297	262.371	Slc19a1	287.164	458.262	0.0124315	1.59582
ENSMUSG00000120277	46.2519	46.4258	44.5476	28.0603	35.9587	21.9557	Gm2885	28.6582	45.7417	0.0140385	1.59611
ENSMUSG00000045414	9845.99	10423.5	9426.07	6608.68	5613.91	6363.86	Dipk2a	6195.48	9898.53	0.000881158	1.5977
ENSMUSG00000064387	90.6159	90.9945	96.6777	48.3798	79.5449	46.107	Snora73a	58.0106	92.7627	0.0338676	1.59907
ENSMUSG00000055963	302.997	231.2	228.425	179.973	142.745	153.69	Triqk	158.803	254.207	0.0235642	1.60078
ENSMUSG00000031840	820.263	849.592	854.934	537.983	524.125	514.861	Rab3a	525.656	841.596	1.55e-05	1.60104
ENSMUSG00000018999	1391.33	1374.2	1374.34	809.877	954.539	821.143	Slc35b4	861.853	1379.96	0.000378737	1.60115
ENSMUSG00000020135	203.886	259.056	240.746	111.273	188.511	139.419	Apc2	146.401	234.563	0.033795	1.60219
ENSMUSG00000024535	1279.95	1279.49	1270.08	809.877	788.911	790.405	Snx24	796.398	1276.51	3.53e-07	1.60285
ENSMUSG00000022797	52905.5	55812.2	51818.3	37087	28834.5	34230	Tfrc	33383.8	53512	0.00172336	1.60293
ENSMUSG00000043510	395.501	413.19	387.658	248.672	261.518	236.024	Hscb	248.738	398.783	0.000141617	1.60323
ENSMUSG00000031562	295.446	246.985	313.729	182.876	176.524	174.548	Dctd	177.983	285.386	0.00588053	1.60345
ENSMUSG00000032064	336.978	333.337	312.781	158.686	261.518	192.112	Dixdc1	204.105	327.699	0.0166721	1.60554
ENSMUSG00000084159	17.9344	15.7848	15.1651	9.67595	13.0759	7.68449	Gm12696	10.1454	16.2948	0.0261122	1.60612
ENSMUSG00000020849	9744.99	9519.14	9895.24	6243.89	6644.73	5264.98	Ywhae	6051.2	9719.79	0.000982521	1.60626
ENSMUSG00000049321	437.977	489.328	452.11	305.76	277.862	274.446	Zfp2	286.023	459.805	0.000678449	1.60758
ENSMUSG00000115584	34.9249	45.4973	33.1737	20.3195	27.2414	23.0535	Gm5854	23.5381	37.8653	0.0299817	1.60868
ENSMUSG00000025860	4245.73	4079.9	3921.13	2502.2	2577.04	2530.39	Xiap	2536.54	4082.25	8.78e-05	1.60938
ENSMUSG00000054474	45.308	57.568	62.5561	42.5742	28.3311	31.8358	Thnsl2	34.247	55.144	0.0352398	1.61019
ENSMUSG00000002031	2022.81	2096.59	1958.2	1316.9	1231.31	1224.03	Ift46	1257.41	2025.87	0.00010353	1.61114
ENSMUSG00000042675	602.218	594.25	663.474	384.135	418.428	351.291	Ypel3	384.618	619.981	0.00129014	1.61194
ENSMUSG00000036873	1057.19	1065.94	1029.33	730.535	594.952	629.031	2410004B18Rik	651.506	1050.82	0.000695129	1.61291
ENSMUSG00000030614	1162.9	1147.65	1071.04	761.498	577.518	757.471	Tmem126b	698.829	1127.2	0.00307153	1.61298
ENSMUSG00000021666	3450.96	3579.43	3207.42	2153.87	1938.5	2252.65	Gfm2	2115.01	3412.6	0.000821731	1.61352
ENSMUSG00000081572	24.5418	22.2844	19.9042	18.3843	11.9862	10.9778	Gm14138	13.7828	22.2435	0.0342006	1.61386
ENSMUSG00000026694	1481	1455.91	1495.66	954.049	906.594	885.912	Eef1aknmt	915.519	1477.53	1.74e-05	1.61387
ENSMUSG00000071180	2947.85	3164.38	2939.19	2113.23	1653.01	1836.59	Smim15	1867.61	3017.14	0.00166715	1.61551
ENSMUSG00000047420	22.654	16.7133	16.1129	13.5463	8.71725	12.0756	Fam180a	11.4464	18.4934	0.0495351	1.61565
ENSMUSG00000037892	842.917	760.454	716.552	444.126	528.483	463.265	Pcdh18	478.625	773.308	0.00280865	1.61569
ENSMUSG00000031482	727.759	820.808	728.874	505.085	428.235	475.341	Slc25a15	469.554	759.147	0.00160662	1.61674
ENSMUSG00000035916	108.55	96.5656	99.5211	72.5697	69.738	46.107	Ptprq	62.8049	101.546	0.0132321	1.61684
ENSMUSG00000021033	1964.29	2119.8	1953.46	1243.36	1179.01	1309.66	Gstz1	1244.01	2012.52	0.000304541	1.61777
ENSMUSG00000022856	513.49	686.173	551.631	381.233	380.29	320.553	Tmem41a	360.692	583.765	0.0164403	1.61846
ENSMUSG00000020561	1939.75	2042.73	1870.05	1318.83	1089.66	1207.56	Polr1f	1205.35	1950.84	0.000851552	1.61849
ENSMUSG00000007039	3415.09	3712.21	3722.09	2338.68	2085.6	2275.71	Ddah2	2233.33	3616.46	0.000394017	1.61931
ENSMUSG00000020280	2272.95	2332.43	2265.29	1533.64	1278.17	1430.41	Pus10	1414.07	2290.22	0.000343229	1.61959
ENSMUSG00000097339	12.2709	12.9992	8.53038	7.74076	6.53794	6.58671	Gm26671	6.95514	11.2668	0.0400882	1.61993
ENSMUSG00000083621	140.643	114.207	116.582	87.0836	88.2622	53.7914	Gm14586	76.3791	123.811	0.0282363	1.62101
ENSMUSG00000020646	3321.64	3404.87	3211.22	2079.36	1994.07	2053.96	Mboat2	2042.46	3312.57	3.25e-05	1.62185
ENSMUSG00000024781	2671.28	3030.68	3012.17	1996.15	1711.85	1664.24	Lipa	1790.75	2904.71	0.00204234	1.62207
ENSMUSG00000022412	4773.38	5084.55	5067.05	2993.74	3019.44	3184.67	Mief1	3065.95	4974.99	8.35e-05	1.62266
ENSMUSG00000047557	385.118	335.194	416.093	231.255	256.069	212.97	Lxn	233.432	378.802	0.00550463	1.62275
ENSMUSG00000031617	3377.33	3694.56	3489.87	2337.71	1913.44	2253.75	Tmem184c	2168.3	3520.59	0.00106155	1.62366
ENSMUSG00000045932	1270.51	1412.27	1333.58	871.803	709.366	891.401	Ifit2	824.19	1338.79	0.00190111	1.62437
ENSMUSG00000006920	3230.08	3477.29	3387.51	2111.29	1962.47	2140.68	Ezh1	2071.48	3364.96	0.000141642	1.62442
ENSMUSG00000059430	1242.19	1213.57	1198.99	838.905	695.201	715.756	Actg2	749.954	1218.25	0.000552745	1.62444
ENSMUSG00000042015	1599.94	1394.63	1577.17	1002.43	861.918	949.584	Wdr41	937.977	1523.91	0.00158619	1.62468
ENSMUSG00000046768	1612.21	1763.25	1601.82	1022.75	1065.68	974.833	Rhoj	1021.09	1659.09	0.000398519	1.62483
ENSMUSG00000025064	160.466	165.276	117.53	96.7595	96.9794	79.0405	Col17a1	90.9265	147.757	0.0251996	1.62502
ENSMUSG00000024150	4965.94	5120.76	4914.45	3229.83	2736.13	3264.81	Mcfd2	3076.92	5000.38	0.000449754	1.62512
ENSMUSG00000022793	758.908	819.879	696.648	485.733	474.001	440.212	B4galt4	466.648	758.479	0.00156171	1.62537
ENSMUSG00000073176	998.663	1025.08	1088.1	672.479	566.621	675.138	Zfp449	638.079	1037.28	0.000854966	1.62563
ENSMUSG00000045193	2800.6	3023.25	2761.95	1846.17	1697.68	1733.4	Cirbp	1759.09	2861.93	0.000288464	1.62694
ENSMUSG00000043458	58.5228	57.568	37.9128	29.9955	29.4207	35.1291	Pcdhb12	31.5151	51.3345	0.0464562	1.62889
ENSMUSG00000025262	1162.9	1049.22	1136.44	710.215	720.263	624.639	Fam120c	685.039	1116.19	0.00071125	1.62938
ENSMUSG00000051043	10432.2	11332.5	10665.8	6593.2	6478.01	6830.42	Gprc5c	6633.87	10810.2	0.000133327	1.62954
ENSMUSG00000021596	36.8127	33.4266	24.6433	23.2223	17.4345	17.5646	Mctp1	19.4071	31.6275	0.0406458	1.62969
ENSMUSG00000056592	202.942	184.775	225.581	134.496	113.324	128.441	Zfp658	125.42	204.433	0.00411249	1.62998
ENSMUSG00000023147	2371.12	2448.5	2223.59	1537.51	1338.1	1444.68	Get1	1440.1	2347.73	0.000489468	1.63026
ENSMUSG00000044763	1963.34	2119.8	2059.61	1357.54	1084.21	1326.12	Trmt10c	1255.96	2047.59	0.001258	1.6303
ENSMUSG00000063406	4946.12	5346.39	4937.2	3301.44	2866.89	3172.6	Tmed5	3113.64	5076.57	0.000461635	1.63043
ENSMUSG00000079614	2915.76	3015.82	3094.63	1942.93	1745.63	1838.79	Seh1l	1842.45	3008.74	0.00011066	1.63301
ENSMUSG00000097113	64.1863	60.3535	88.1473	42.5742	49.0345	38.4225	Gm19705	43.3437	70.8957	0.0405139	1.63566
ENSMUSG00000038916	207.661	233.057	235.059	103.533	166.717	142.712	Soga3	137.654	225.259	0.0127375	1.63642
ENSMUSG00000063334	4718.64	4836.64	4913.5	3254.99	2517.11	3051.84	Krr1	2941.31	4822.92	0.00116114	1.63972
ENSMUSG00000032187	8577.36	8683.48	8664.03	5103.1	5313.17	5380.24	Smarca4	5265.5	8641.62	2.97e-06	1.64118
ENSMUSG00000039191	1210.1	1300.85	1325.05	701.507	813.973	821.143	Rbpj	778.874	1278.67	0.000664897	1.64169
ENSMUSG00000040151	7618.34	7819.96	7666.92	4873.78	4554.76	4639.24	Hs2st1	4689.26	7701.74	1.18e-05	1.64242
ENSMUSG00000009487	3167.78	3451.29	3498.4	2003.89	1919.97	2231.8	Otog	2051.89	3372.49	0.000686342	1.64361
ENSMUSG00000074108	46.2519	49.2113	33.1737	29.0279	25.0621	24.1513	Rpl10-ps2	26.0804	42.879	0.0310199	1.64411
ENSMUSG00000014956	12045.3	12351.1	11878.1	7662.39	6911.69	7469.33	Ppp1cb	7347.8	12091.5	5.66e-05	1.64559
ENSMUSG00000027852	12016	12232.3	12110.3	7688.51	6899.71	7505.55	Nras	7364.59	12119.5	4.25e-05	1.64565
ENSMUSG00000034353	76.4572	57.568	79.6169	36.7686	43.5863	49.4003	Ramp1	43.2517	71.214	0.0229877	1.6465
ENSMUSG00000078771	471.958	500.47	527.936	333.82	314.911	262.371	Evi2a	303.701	500.121	0.00184332	1.64676
ENSMUSG00000116270	26.4296	28.784	21.7999	10.6435	16.3448	19.7601	Gm1600	15.5828	25.6712	0.0397934	1.6474
ENSMUSG00000031591	10624.7	11109.7	10665.8	7267.61	6065.03	6332.02	Asah1	6554.89	10800.1	0.000430295	1.64764
ENSMUSG00000004530	4385.43	4467.09	4511.62	2643.47	2888.68	2578.7	Coro1c	2703.62	4454.72	6.59e-05	1.64769
ENSMUSG00000039130	2063.4	2301.79	2166.72	1462.04	1192.08	1308.56	Zc3hc1	1320.89	2177.3	0.00119815	1.64836
ENSMUSG00000048442	1437.58	1494.91	1463.43	1030.49	708.277	927.628	Smim5	888.798	1465.31	0.00393744	1.64864
ENSMUSG00000024085	6239.28	6418.83	6361.77	3765.88	3919.49	3844.44	Man2a1	3843.27	6339.96	3.5e-06	1.64963
ENSMUSG00000020566	284.119	418.761	362.067	235.126	175.435	234.926	Atp6v1c2	215.162	354.982	0.0331291	1.64984
ENSMUSG00000022510	507.827	504.184	485.284	315.436	274.593	317.26	Trp63	302.43	499.098	0.000226868	1.65029
ENSMUSG00000002006	399.276	454.044	401.876	276.732	233.187	250.295	Pdzd4	253.405	418.399	0.00165594	1.65111
ENSMUSG00000072235	61279	63629.3	61099.3	41176	34485.5	36902	Tuba1a	37521.2	62002.6	0.000320624	1.65247
ENSMUSG00000033900	742.862	640.676	753.517	480.895	329.076	483.025	Map9	430.999	712.352	0.0107375	1.65279
ENSMUSG00000104623	14.1587	20.4273	18.9564	11.6111	13.0759	7.68449	Gm6394	10.7905	17.8475	0.0468474	1.654
ENSMUSG00000025384	1767.01	1740.97	1661.53	1086.61	1007.93	1029.72	Faap100	1041.42	1723.17	6.58e-05	1.65463
ENSMUSG00000047635	639.975	600.75	721.291	432.515	373.752	376.54	Mtrfr	394.269	654.005	0.00299029	1.65878
ENSMUSG00000061859	12662.6	13666.8	12986.1	8103.61	7057.71	8499.05	Patj	7886.79	13105.2	0.000562559	1.66166
ENSMUSG00000020707	479.509	607.249	573.431	404.455	290.938	302.989	Rnf135	332.794	553.397	0.0136727	1.66288
ENSMUSG00000026399	2894.05	2813.4	2939.19	1837.46	1515.71	1846.47	Cd55	1733.22	2882.21	0.000560802	1.66293
ENSMUSG00000022800	13014.7	14099.5	12779.5	8679.33	6857.21	8438.67	Fyttd1	7991.74	13297.9	0.00163598	1.66396
ENSMUSG00000003809	3699.21	4230.32	4066.15	2609.6	2104.13	2494.17	Gcdh	2402.63	3998.56	0.0018902	1.66424
ENSMUSG00000034403	5999.53	6304.62	5969.37	3937.15	3310.38	3731.37	Pja1	3659.63	6091.17	0.000337662	1.66442
ENSMUSG00000028381	6580.98	6589.68	7082.11	4090.99	4444.71	3631.47	Ugcg	4055.72	6750.92	0.000724554	1.66454
ENSMUSG00000019948	908.991	933.158	863.464	547.659	538.29	539.012	Actr6	541.654	901.871	6.34e-05	1.66503
ENSMUSG00000015134	177.456	185.703	171.555	104.5	100.248	116.365	Aldh1a3	107.038	178.238	0.000356211	1.66519
ENSMUSG00000029337	216.157	216.344	224.633	134.496	154.731	105.387	Fgf5	131.538	219.045	0.00388902	1.66526
ENSMUSG00000070953	1528.2	1574.76	1669.11	1030.49	913.132	921.041	Rabepk	954.888	1590.69	0.000346614	1.66584
ENSMUSG00000031448	229.372	256.27	197.147	137.399	123.131	149.299	Adprhl1	136.609	227.596	0.00822998	1.66603
ENSMUSG00000069114	811.768	763.24	658.735	424.774	454.387	461.07	Zbtb10	446.744	744.581	0.00305389	1.66669
ENSMUSG00000073079	62.2984	43.6402	54.0258	27.0927	37.0483	31.8358	Srp54a	31.9923	53.3215	0.0251757	1.6667
ENSMUSG00000027963	1996.38	2221.01	1998.95	1284.97	1208.43	1236.11	Extl2	1243.17	2072.11	0.000438117	1.6668
ENSMUSG00000027009	716.432	572.894	563.953	362.848	408.621	340.313	Itga4	370.594	617.76	0.00977588	1.66694
ENSMUSG00000081339	8.49524	7.42813	8.53038	4.83798	6.53794	3.29335	Gm16044	4.88976	8.15125	0.0314568	1.66701
ENSMUSG00000044566	384.174	406.69	388.606	263.186	228.828	215.166	Cage1	235.727	393.157	0.000578094	1.66785
ENSMUSG00000096974	58.5228	78.9238	76.7734	55.1529	37.0483	36.2269	Gm26881	42.8094	71.4067	0.033006	1.66801
ENSMUSG00000048175	2309.76	2395.57	2412.2	1471.71	1347.91	1446.88	Asb8	1422.17	2372.51	4.29e-05	1.66824
ENSMUSG00000052707	4468.5	4094.75	4493.62	2330.94	2867.98	2627	Tnrc6a	2608.64	4352.29	0.000988024	1.66841
ENSMUSG00000024151	1598.99	1428.06	1534.52	983.077	828.139	919.944	Msh2	910.387	1520.52	0.000812817	1.6702
ENSMUSG00000056758	455.911	425.26	400.928	201.26	308.373	257.979	Hmga2	255.871	427.367	0.00787483	1.67024
ENSMUSG00000066235	349.249	397.405	371.546	252.542	196.138	220.655	Pomgnt2	223.112	372.733	0.00222245	1.67061
ENSMUSG00000031605	2402.27	2751.19	2650.11	1682.65	1456.87	1523.73	Klhl2	1554.41	2601.19	0.00105875	1.67342
ENSMUSG00000044952	205.774	204.273	188.616	101.598	152.552	103.192	Kctd21	119.114	199.554	0.0102614	1.67533
ENSMUSG00000001995	2451.35	2473.57	2370.5	1365.28	1553.85	1433.71	Sipa1l2	1450.94	2431.8	0.000101817	1.67601
ENSMUSG00000098789	88.7281	64.9961	92.8864	55.1529	37.0483	54.8892	Jmjd7	49.0302	82.2035	0.0347286	1.67659
ENSMUSG00000025582	2856.29	2490.28	3011.23	1463	1791.4	1722.42	Nptx1	1658.94	2785.93	0.00359787	1.67934
ENSMUSG00000067189	241.642	239.557	268.233	153.848	136.207	155.885	Gm7335	148.647	249.811	0.000816975	1.68057
ENSMUSG00000019832	168.017	167.133	132.695	94.8244	116.593	66.9649	Rab32	92.7942	155.948	0.0268451	1.68058
ENSMUSG00000025102	545.583	605.392	643.57	382.2	366.125	319.455	3110040N11Rik	355.927	598.182	0.00208856	1.68063
ENSMUSG00000039179	725.871	829.165	657.787	462.511	365.035	488.514	Tekt5	438.687	737.608	0.00871166	1.6814
ENSMUSG00000022269	367.183	376.049	342.163	202.227	257.159	185.526	Marchf11	214.971	361.798	0.00355919	1.68301
ENSMUSG00000084120	11.327	8.35664	8.53038	5.80557	4.35863	6.58671	Gm11624	5.58364	9.40467	0.030336	1.68433
ENSMUSG00000037752	412.491	399.262	458.745	263.186	239.724	249.197	Xkr8	250.703	423.499	0.000856895	1.68925
ENSMUSG00000086851	17.9344	18.5703	15.1651	8.70836	10.8966	10.9778	A430108G06Rik	10.1943	17.2233	0.00539853	1.68951
ENSMUSG00000086541	54.7471	73.3527	79.6169	47.4122	33.7794	41.7158	Has2os	40.9691	69.2389	0.0286862	1.69003
ENSMUSG00000025157	3761.5	4106.83	3906.92	2459.63	2227.26	2279	Zdhhc16	2321.96	3925.08	0.000196184	1.69042
ENSMUSG00000121499	153.858	148.563	202.834	125.787	76.276	96.6051	Ly6a2	99.5561	168.418	0.0374892	1.69169
ENSMUSG00000022568	10786.1	12277.8	11475.3	7037.32	6650.17	6728.32	Scrib	6805.27	11513.1	0.000459386	1.69178
ENSMUSG00000050002	607.882	495.827	589.544	342.529	343.242	315.064	Idnk	333.612	564.418	0.003016	1.69184
ENSMUSG00000059588	1700.94	1766.04	1620.77	1025.65	1034.08	947.388	Calcrl	1002.37	1695.92	0.000159909	1.6919
ENSMUSG00000036390	6731.06	7031.65	7027.14	4439.33	3678.68	4166.09	Gadd45a	4094.7	6929.95	0.000311875	1.69242
ENSMUSG00000032419	3980.49	4196.89	4167.57	2535.1	2203.29	2550.15	Tbx18	2429.51	4114.98	0.000216366	1.69375
ENSMUSG00000047388	1356.41	1231.21	1179.09	731.502	736.608	754.178	Atmin	740.763	1255.57	0.0006318	1.69497
ENSMUSG00000062175	589.003	589.608	580.066	373.492	322.538	341.411	Tgif2	345.814	586.226	9.31e-05	1.69521
ENSMUSG00000043483	107.606	98.4227	138.382	44.5094	83.9036	74.6494	Gm6863	67.6874	114.804	0.0498701	1.69608
ENSMUSG00000020486	82.1207	73.3527	63.504	59.0233	29.4207	40.618	Septin4	43.0207	72.9925	0.0420646	1.69668
ENSMUSG00000024042	3467.95	3696.42	3907.86	2131.61	2364.55	2028.71	Sik1	2174.96	3690.74	0.000713868	1.69693
ENSMUSG00000028189	950.523	956.371	955.403	568.946	580.787	536.817	Ctbs	562.183	954.099	7.8e-06	1.69713
ENSMUSG00000120059	65.1302	73.3527	93.8342	58.0557	34.869	43.9114		45.612	77.439	0.0430083	1.69778
ENSMUSG00000040183	240.699	302.696	283.398	143.204	147.104	196.503	Ankrd6	162.27	275.598	0.0106916	1.69839
ENSMUSG00000022382	52.8593	35.2836	43.5997	26.1251	21.7931	29.6402	Wnt7b	25.8528	43.9142	0.0314264	1.69862
ENSMUSG00000038497	3962.56	4599.87	4344.81	2702.49	2388.53	2504.05	Tmco3	2531.69	4302.41	0.00101861	1.69942
ENSMUSG00000004035	18.8783	17.6418	22.7477	9.67595	14.1655	10.9778	Gstm7	11.6064	19.7559	0.0160826	1.70215
ENSMUSG00000071722	857.076	844.949	707.074	444.126	468.552	501.688	Spin4	471.455	803.033	0.00287002	1.70331
ENSMUSG00000055737	4662	4535.8	4552.38	2559.29	2788.43	2724.7	Ghr	2690.81	4583.39	1.79e-05	1.70335
ENSMUSG00000035824	948.635	1050.15	894.742	577.654	590.594	529.132	Tk2	565.794	964.51	0.00126535	1.7047
ENSMUSG00000026479	2239.91	2417.86	2158.19	1436.88	1171.38	1387.6	Lamc2	1331.95	2271.98	0.00109934	1.70575
ENSMUSG00000025701	10471.8	10205.3	10332.2	6224.54	5727.24	6221.15	Alox5	6057.64	10336.4	1.95e-05	1.70635
ENSMUSG00000034842	239.755	232.129	213.26	129.658	115.504	155.885	Art3	133.682	228.381	0.00263465	1.70839
ENSMUSG00000039648	640.919	610.035	634.092	387.038	323.628	391.909	Kyat1	367.525	628.348	0.000400663	1.70968
ENSMUSG00000024043	8549.99	8602.7	8428.02	4854.43	4709.5	5395.61	Arhgap28	4986.51	8526.9	7.98e-05	1.70999
ENSMUSG00000038028	479.509	668.531	490.023	297.052	296.387	364.465	Tigar	319.301	546.021	0.0256065	1.71005
ENSMUSG00000022359	1296	1206.14	1334.53	777.947	687.573	777.232	Wdyhv1	747.584	1278.89	0.00039279	1.7107
ENSMUSG00000031385	597.499	644.39	589.544	325.112	341.063	403.985	Plxnb3	356.72	610.478	0.00100865	1.71136
ENSMUSG00000120004	31.1492	33.4266	35.0694	15.4815	14.1655	28.5424		19.3965	33.215	0.04311	1.71243
ENSMUSG00000030282	3519.86	3809.7	3622.57	2299.97	1836.07	2258.14	Cmas	2131.4	3650.71	0.000881231	1.71283
ENSMUSG00000039795	974.121	1059.44	929.812	609.585	505.601	613.662	Zfand1	576.282	987.79	0.00137319	1.71407
ENSMUSG00000062647	42007.1	40495.4	41967.6	26045.7	23958.3	22605.6	Rpl7a	24203.2	41490	0.000101904	1.71424
ENSMUSG00000038812	1249.74	1287.85	1307.04	836.002	666.87	737.711	Trmt112	746.861	1281.55	0.000498843	1.71591
ENSMUSG00000042770	748.525	709.386	715.604	475.089	374.842	416.06	Hebp1	421.997	724.505	0.000659087	1.71685
ENSMUSG00000063535	38.7005	55.7109	53.0779	29.0279	28.3311	28.5424	Zfp773	28.6338	49.1631	0.0178321	1.71696
ENSMUSG00000121502	44.364	54.7824	47.391	25.1575	32.6897	27.4446		28.4306	48.8458	0.00587399	1.71807
ENSMUSG00000061759	1813.26	1923.88	1852.99	1156.28	1002.48	1092.3	Armt1	1083.69	1863.38	0.000144819	1.71948
ENSMUSG00000036022	251.082	246.985	224.633	138.366	134.028	147.103	Fam122b	139.832	240.9	0.000369723	1.72278
ENSMUSG00000017776	9333.44	10171.9	9733.17	6048.44	5267.4	5650.3	Crk	5655.38	9746.17	0.000245916	1.72334
ENSMUSG00000042436	34.9249	29.7125	36.965	17.4167	23.9724	17.5646	Mfap4	19.6512	33.8675	0.00963629	1.72343
ENSMUSG00000027398	203.886	216.344	246.433	138.366	104.607	143.81	Il1b	128.928	222.221	0.00608665	1.72361
ENSMUSG00000051455	33.981	30.641	32.2259	14.5139	16.3448	25.249	Meioc	18.7026	32.2826	0.0170637	1.7261
ENSMUSG00000020020	81.1768	76.1383	72.0343	46.4446	46.8552	39.5202	Usp44	44.2734	76.4498	0.000827399	1.72677
ENSMUSG00000043415	1215.76	1216.36	1117.48	617.326	715.904	722.342	Otud1	685.191	1183.2	0.000459178	1.72682
ENSMUSG00000031976	2320.15	2287.86	2184.73	1212.4	1315.22	1401.87	Urb2	1309.83	2264.24	0.000152235	1.72866
ENSMUSG00000029381	850.468	799.452	826.499	410.26	542.649	478.634	Shroom3	477.181	825.473	0.00104967	1.72989
ENSMUSG00000041360	4669.55	4861.71	4632	2906.66	2448.46	2831.19	Pum3	2728.77	4721.09	0.000231553	1.73012
ENSMUSG00000041733	3324.47	3316.66	3230.17	1936.16	1691.15	2078.11	Coq5	1901.8	3290.43	0.000288465	1.73016
ENSMUSG00000048376	9324	9134.74	9401.43	6229.38	4359.72	5511.98	F2r	5367.02	9286.72	0.00205364	1.73033
ENSMUSG00000022604	2144.58	2246.08	2281.4	1356.57	1161.57	1337.1	Cep97	1285.08	2224.02	0.000226271	1.73065
ENSMUSG00000009687	98.1672	101.208	91.9386	76.44	51.2139	40.618	Fxyd5	56.0906	97.1047	0.0201382	1.73121
ENSMUSG00000006675	86.8403	79.8524	91.9386	61.9261	52.3035	35.1291	P4htm	49.7862	86.2104	0.0132325	1.73161
ENSMUSG00000091277	36.8127	34.3551	28.4346	20.3195	18.5242	18.6623	Gm1818	19.1687	33.2008	0.00533709	1.73203
ENSMUSG00000009681	2053.96	1983.31	2074.78	1009.2	1328.29	1191.1	Bcr	1176.2	2037.35	0.000870797	1.73215
ENSMUSG00000054931	7.55133	6.49961	7.58256	4.83798	5.44828	2.19557	Zkscan4	4.16061	7.21117	0.0450768	1.7332
ENSMUSG00000051669	94.3916	95.6371	131.747	71.6021	49.0345	64.7693	AU021092	61.802	107.259	0.0311459	1.73552
ENSMUSG00000039239	2225.75	1777.18	2027.39	1093.38	1221.51	1158.16	Tgfb2	1157.68	2010.11	0.00321294	1.73632
ENSMUSG00000028069	252.026	296.197	275.816	202.227	141.655	130.636	Gpatch4	158.173	274.679	0.0104884	1.73657
ENSMUSG00000024013	134.036	118.85	97.6255	64.8289	61.0208	75.7471	Fgd2	67.1989	116.837	0.0122774	1.73868
ENSMUSG00000031590	1471.56	1405.77	1557.27	903.734	795.449	848.588	Frg1	849.257	1478.2	0.000307474	1.74058
ENSMUSG00000026749	1088.33	1162.5	1150.65	680.22	709.366	564.261	Nek6	651.282	1133.83	0.000641349	1.74092
ENSMUSG00000021595	5922.13	6077.14	5522	3589.78	3084.82	3387.76	Nsun2	3354.12	5840.42	0.000356188	1.74127
ENSMUSG00000000420	14093.6	15201.7	13880.8	9135.07	7242.95	8413.42	Galnt1	8263.81	14392	0.000871822	1.74157
ENSMUSG00000113170	28.3175	22.2844	32.2259	21.2871	14.1655	12.0756	Gm36839	15.8428	27.6092	0.0428469	1.7427
ENSMUSG00000020256	3699.21	3629.57	3704.08	2209.99	2107.4	2008.95	Aldh1l2	2108.78	3677.62	1.53e-05	1.74396
ENSMUSG00000037260	1858.57	1934.1	1970.52	1185.3	1075.49	1034.11	Hgsnat	1098.3	1921.06	0.000123779	1.74912
ENSMUSG00000044340	1518.76	1524.62	1580.96	816.651	908.774	917.748	Phlpp1	881.057	1541.45	6.37e-05	1.74954
ENSMUSG00000090157	319.987	252.556	313.729	179.973	188.511	137.223	Gm16534	168.569	295.424	0.00899639	1.75254
ENSMUSG00000035473	605.05	589.608	534.571	355.108	317.09	313.966	Galm	328.721	576.409	0.000595931	1.75349
ENSMUSG00000043885	2446.63	2590.56	2368.6	1379.79	1359.89	1480.91	Slc36a4	1406.86	2468.6	0.000144793	1.75468
ENSMUSG00000021390	34043.3	36103.5	33199.3	21453.5	16888.6	20554.9	Ogn	19632.3	34448.7	0.000833759	1.75469
ENSMUSG00000085479	482.341	539.468	448.319	258.348	253.89	324.944	9430073C21Rik	279.061	490.043	0.00387488	1.75604
ENSMUSG00000039231	1676.39	1798.54	1696.6	1069.19	937.105	935.313	Suv39h1	980.537	1723.84	0.000217434	1.75806
ENSMUSG00000027238	64.1863	52.9254	80.5647	35.801	32.6897	43.9114	Frmd5	37.4674	65.8921	0.0307989	1.75865
ENSMUSG00000037418	302.053	364.907	427.467	213.839	152.552	255.784	Best1	207.391	364.809	0.0285909	1.75904
ENSMUSG00000008129	58.5228	66.8531	55.9214	40.639	25.0621	37.3247	Brme1	34.3419	60.4324	0.010656	1.75973
ENSMUSG00000019952	607.882	533.897	571.536	335.756	351.959	285.424	Poc1b	324.38	571.105	0.00108644	1.76061
ENSMUSG00000034263	2014.32	2050.16	1973.36	1247.23	1106	1073.63	Ints14	1142.29	2012.61	0.000112825	1.76191
ENSMUSG00000048439	858.963	712.172	773.421	461.543	416.249	452.287	Nupl2	443.36	781.519	0.00164405	1.76272
ENSMUSG00000020814	2776.06	2694.55	3113.59	1770.7	1584.36	1508.36	Mxra7	1621.14	2861.4	0.00117018	1.76506
ENSMUSG00000079297	71.7376	77.9953	51.1823	50.315	32.6897	30.738	Gm2223	37.9142	66.9717	0.0466539	1.7664
ENSMUSG00000097157	113.27	88.209	108.999	52.2502	80.6346	42.8136	Gm26512	58.5661	103.493	0.0308726	1.76711
ENSMUSG00000048696	1640.53	2008.38	1534.52	1008.23	987.229	936.41	Mex3d	977.291	1727.81	0.00665046	1.76796
ENSMUSG00000054099	940.14	887.661	881.473	529.275	474.001	529.132	Slc25a40	510.803	903.091	0.000115413	1.76799
ENSMUSG00000107035	37.7566	32.4981	34.1215	17.4167	15.2552	26.3468	Ybx1-ps2	19.6729	34.7921	0.0154854	1.76853
ENSMUSG00000097820	157.634	184.775	164.921	92.8892	84.9932	108.681	E530011L22Rik	95.521	169.11	0.00233323	1.77039
ENSMUSG00000074269	218.045	169.918	197.147	124.82	110.055	95.5073	Rec114	110.127	195.037	0.00647703	1.77101
ENSMUSG00000040118	22410.4	21354	21039.7	11828.9	11960.1	12781.5	Cacna2d1	12190.1	21601.4	5.1e-05	1.77204
ENSMUSG00000039457	27.3736	23.2129	25.5911	14.5139	13.0759	15.369	Ppl	14.3196	25.3925	0.00130335	1.77327
ENSMUSG00000028158	3280.11	3272.09	3307.89	2075.49	1566.93	1912.34	Mttp	1851.59	3286.7	0.000672161	1.77507
ENSMUSG00000026748	572.013	562.681	526.988	322.209	316	297.5	Plxdc2	311.903	553.894	0.000100777	1.77585
ENSMUSG00000121493	16.0466	14.8563	14.2173	6.77317	8.71725	9.88006	Cyp4f41-ps	8.45683	15.04	0.00333679	1.77845
ENSMUSG00000052572	591.835	483.757	542.153	261.251	295.297	352.389	Dlg2	302.979	539.248	0.00450632	1.77982
ENSMUSG00000030245	4738.46	4811.57	4948.57	2940.52	2538.9	2661.03	Golt1b	2713.48	4832.87	9.3e-05	1.78106
ENSMUSG00000024014	1119.48	1332.42	1199.94	671.511	654.884	723.44	Pim1	683.278	1217.28	0.00122631	1.78153
ENSMUSG00000015312	2812.87	2975.89	3001.75	1810.37	1523.34	1590.69	Gadd45b	1641.47	2930.17	0.000252249	1.78509
ENSMUSG00000027777	355.856	349.122	416.093	180.94	200.497	245.904	Schip1	209.114	373.69	0.00457884	1.78702
ENSMUSG00000049349	319.987	293.411	340.267	179.973	186.331	166.863	Gm5105	177.722	317.889	0.000680511	1.78868
ENSMUSG00000026575	1108.16	1158.79	1179.09	716.021	635.27	575.239	Nme7	642.177	1148.68	0.000383967	1.78873
ENSMUSG00000043496	148.195	134.635	134.59	82.2456	59.9311	91.1161	Tril	77.7643	139.14	0.0040141	1.78925
ENSMUSG00000041577	201.054	249.771	292.876	138.366	140.566	136.125	Prelp	138.352	247.9	0.0145479	1.7918
ENSMUSG00000020072	41.5323	45.4973	38.8606	23.2223	26.1518	20.8579	Pbld2	23.4107	41.9634	0.0016607	1.79249
ENSMUSG00000042429	94.3916	80.7809	58.7649	48.3798	40.3173	41.7158	Adora1	43.471	77.9791	0.0318818	1.79382
ENSMUSG00000032243	99.1112	83.5664	107.104	70.6345	38.138	52.6937	Itga11	53.822	96.5938	0.0214537	1.79469
ENSMUSG00000026062	2112.48	2385.36	2102.27	1314.96	1063.5	1298.68	Slc9a2	1225.72	2200.04	0.001386	1.7949
ENSMUSG00000035151	6860.38	7329.7	6944.68	4340.63	3486.9	3907.02	Elmod2	3911.52	7044.92	0.000392545	1.80107
ENSMUSG00000074807	161.41	209.845	177.242	132.561	99.1587	72.4538	Gm10762	101.391	182.832	0.0223204	1.80324
ENSMUSG00000024500	182.176	190.346	185.773	100.63	126.4	82.3338	Ppp2r2b	103.121	186.098	0.00309021	1.80465
ENSMUSG00000027162	4650.67	4901.63	4714.46	2909.56	2427.75	2558.94	Lin7c	2632.08	4755.59	0.000197191	1.80678
ENSMUSG00000062421	12614.5	13404.1	12475.2	7731.09	6409.36	7137.8	Arf2	7092.75	12831.3	0.000278906	1.80907
ENSMUSG00000020003	882.561	935.015	808.491	518.631	390.097	540.11	Pex7	482.946	875.356	0.00273884	1.81253
ENSMUSG00000117919	6.60741	9.28516	8.53038	5.80557	3.26897	4.39114	Gm41717	4.48856	8.14098	0.0280203	1.81372
ENSMUSG00000025722	1164.79	1257.21	1321.26	684.09	666.87	712.462	Wdr73	687.807	1247.75	0.00029199	1.8141
ENSMUSG00000030796	2959.18	3124.46	2878.53	1697.16	1624.68	1613.74	Tead2	1645.19	2987.39	6.35e-05	1.81583
ENSMUSG00000031256	4241.01	4709.43	4399.78	2645.41	2231.62	2472.21	Cstf2	2449.74	4450.08	0.000393739	1.81655
ENSMUSG00000024065	1034.53	1056.65	1188.57	566.043	606.939	632.324	Ehd3	601.769	1093.25	0.000689377	1.81673
ENSMUSG00000071671	45.308	36.2121	34.1215	15.4815	22.8828	25.249	Gm10343	21.2045	38.5472	0.0185315	1.81788
ENSMUSG00000004151	415.323	324.052	353.537	181.908	227.738	191.015	Etv1	200.22	364.304	0.00564905	1.81952
ENSMUSG00000045231	22.654	25.0699	30.3302	15.4815	11.9862	15.369	BC106179	14.2789	26.0181	0.00986503	1.82213
ENSMUSG00000009376	7383.31	7396.56	7195.85	4078.41	3931.48	4049.73	Met	4019.87	7325.24	1.94e-06	1.82226
ENSMUSG00000120673	25.4857	30.641	29.3824	17.4167	18.5242	10.9778		15.6396	28.5031	0.0103063	1.8225
ENSMUSG00000035578	157.634	187.56	131.747	75.4724	61.0208	125.147	Iqcg	87.2136	158.98	0.0467222	1.82289
ENSMUSG00000035062	647.526	509.755	566.797	347.367	281.131	316.162	Zc4h2	314.887	574.693	0.00422368	1.82508
ENSMUSG00000029551	671.124	667.603	561.11	384.135	317.09	339.215	Psmg3	346.814	633.279	0.00223502	1.82599
ENSMUSG00000028417	91.5598	101.208	108.999	59.0233	42.4966	63.6715	Tal2	55.0638	100.589	0.00507936	1.82677
ENSMUSG00000032085	5723.91	5436.46	5706.83	3347.88	2924.64	2953.04	Tagln	3075.19	5622.4	0.000103495	1.82831
ENSMUSG00000026831	24.5418	20.4273	27.4868	6.77317	16.3448	16.4668	Pierce1	13.1949	24.152	0.045137	1.8304
ENSMUSG00000035835	479.509	439.188	414.197	253.51	236.455	238.219	Plppr3	242.728	444.298	0.000522547	1.83043
ENSMUSG00000040935	26.4296	20.4273	18.0086	13.5463	9.80691	12.0756	Padi6	11.8096	21.6219	0.0228573	1.83087
ENSMUSG00000117365	75.5133	82.6379	67.2952	37.7362	39.2276	46.107	Gm29992	41.0236	75.1488	0.00264788	1.83184
ENSMUSG00000113263	15.1027	15.7848	11.3738	7.74076	7.6276	7.68449	Gm4811	7.68428	14.0871	0.0095226	1.83323
ENSMUSG00000027500	768.347	898.803	830.291	501.214	453.297	406.18	Stmn2	453.564	832.48	0.00124493	1.83542
ENSMUSG00000062210	556.91	672.245	554.475	302.857	278.952	389.714	Tnfaip8	323.841	594.544	0.00622804	1.83591
ENSMUSG00000044022	998.663	1051.08	1033.12	582.492	540.47	555.479	Pcdhb21	559.48	1027.62	1.86e-05	1.83674
ENSMUSG00000040987	46.2519	57.568	53.0779	25.1575	21.7931	38.4225	Mill2	28.4577	52.2993	0.0169396	1.83779
ENSMUSG00000032656	509.715	538.539	486.232	302.857	300.745	230.535	Marchf3	278.046	511.495	0.0011573	1.83961
ENSMUSG00000039936	81.1768	64.0676	73.93	42.5742	39.2276	37.3247	Pik3cd	39.7088	73.0581	0.00301629	1.83985
ENSMUSG00000035783	117736	119624	119387	68936.3	59872.3	64670.5	Acta2	64493	118916	3.5e-05	1.84386
ENSMUSG00000057948	4796.04	5427.17	5304	2887.3	2561.78	2971.7	Unc13d	2806.93	5175.74	0.000501806	1.84391
ENSMUSG00000003948	1765.12	1730.75	1634.04	1038.23	844.484	896.89	Mmd	926.535	1709.97	0.000361091	1.84556
ENSMUSG00000051639	15.1027	17.6418	18.9564	11.6111	8.71725	7.68449	Fbl-ps2	9.33763	17.2336	0.00839396	1.84561
ENSMUSG00000084314	38.7005	30.641	30.3302	13.5463	26.1518	14.2712	Rps15a-ps3	17.9898	33.2239	0.0363447	1.84682
ENSMUSG00000047221	988.28	1085.43	1168.66	638.613	527.394	586.217	Fam185a	584.075	1080.79	0.00125529	1.85044
ENSMUSG00000046798	3580.27	3844.06	3347.7	2116.13	1625.77	2072.62	Cldn12	1938.17	3590.68	0.00147175	1.85261
ENSMUSG00000024213	4132.46	4466.16	4201.69	2562.19	2044.2	2295.47	Nudt3	2300.62	4266.77	0.000406265	1.85462
ENSMUSG00000028669	1883.11	2109.59	1902.28	1116.61	954.539	1101.08	Pithd1	1057.41	1964.99	0.000521258	1.85831
ENSMUSG00000047945	1542.36	1367.7	1621.72	780.85	879.353	777.232	Marcksl1	812.478	1510.59	0.00105144	1.85924
ENSMUSG00000067724	21.7101	13.9277	17.0608	9.67595	10.8966	7.68449	Gbx1	9.419	17.5662	0.0291158	1.86497
ENSMUSG00000036206	2062.46	1831.96	1757.26	1000.49	1075.49	952.877	Sh3bp4	1009.62	1883.89	0.000891434	1.86594
ENSMUSG00000029038	3875.72	3657.42	3772.32	2178.06	1954.84	1923.32	Ssu72	2018.74	3768.49	6.77e-05	1.86675
ENSMUSG00000022679	383.23	375.12	370.598	211.903	176.524	216.264	Mpv17l	201.564	376.316	0.000183356	1.86698
ENSMUSG00000025329	88.7281	103.065	149.756	59.0233	54.4828	69.1604	Padi1	60.8889	113.85	0.0489091	1.86979
ENSMUSG00000030617	19.8222	15.7848	17.0608	10.6435	5.44828	12.0756	Ccdc83	9.38915	17.5559	0.0251041	1.86981
ENSMUSG00000007872	683.395	703.815	708.022	388.973	394.456	334.824	Id3	372.751	698.411	9.16e-05	1.87366
ENSMUSG00000074743	414.379	451.259	448.319	259.316	219.021	222.85	Thbd	233.729	437.986	0.000305472	1.8739
ENSMUSG00000039910	1371.51	1359.35	1593.29	690.863	945.822	670.746	Cited2	769.144	1441.38	0.00450557	1.87401
ENSMUSG00000029090	5446.39	5991.71	5664.17	3175.65	3137.12	2803.74	Adgra3	3038.84	5700.76	0.00017578	1.87597
ENSMUSG00000085151	59.4667	74.2813	54.0258	47.4122	23.9724	28.5424	1110018N20Rik	33.309	62.5912	0.0355339	1.87911
ENSMUSG00000049555	85.8963	74.2813	60.6605	31.9306	35.9587	49.4003	Tmie	39.0965	73.6127	0.0185652	1.88284
ENSMUSG00000025921	2680.72	2942.47	2693.71	1489.13	1286.88	1634.6	Rdh10	1470.21	2772.3	0.000592151	1.88565
ENSMUSG00000091058	6.60741	5.57109	5.68692	2.90279	3.26897	3.29335	Gm17538	3.15504	5.95514	0.00134306	1.8875
ENSMUSG00000022803	353.025	377.906	353.537	183.843	197.228	193.21	Popdc2	191.427	361.489	4.86e-05	1.88839
ENSMUSG00000097756	209.549	276.698	272.024	150.945	112.235	138.321	A730056A06Rik	133.833	252.757	0.00827155	1.88859
ENSMUSG00000028438	1713.21	1564.55	1782.85	865.998	974.153	838.707	Kif24	892.953	1686.87	0.00048719	1.88909
ENSMUSG00000088108	18.8783	14.8563	14.2173	6.77317	8.71725	9.88006	Snora47	8.45683	15.984	0.01185	1.89007
ENSMUSG00000032531	9088.97	9553.5	9440.29	5034.4	4835.9	4977.36	Amotl2	4949.22	9360.92	8.34e-06	1.89139
ENSMUSG00000045092	1156.3	1324.99	1216.05	668.608	653.794	630.128	S1pr1	650.844	1232.45	0.000328044	1.89362
ENSMUSG00000031079	177.456	140.206	215.155	111.273	79.5449	90.0183	Zfp300	93.6122	177.606	0.0234902	1.89725
ENSMUSG00000006850	499.331	601.678	501.397	277.7	261.518	305.184	Tmco6	281.467	534.136	0.00219346	1.89768
ENSMUSG00000020601	272.792	243.271	254.016	141.269	98.0691	165.765	Trib2	135.035	256.693	0.00487905	1.90094
ENSMUSG00000041559	25.4857	22.2844	34.1215	13.5463	18.5242	10.9778	Fmod	14.3494	27.2972	0.0360929	1.90232
ENSMUSG00000039740	1061.91	927.587	1026.49	499.279	579.697	506.079	Alg2	528.352	1005.33	0.000563578	1.90276
ENSMUSG00000024430	16.9905	15.7848	16.1129	4.83798	7.6276	13.1734	Cabyr	8.54633	16.2961	0.0351866	1.90679
ENSMUSG00000029578	5468.1	5923.93	5475.56	2962.78	2939.89	2938.77	Wipi2	2947.15	5622.53	5.95e-05	1.90779
ENSMUSG00000050222	42.4762	71.4957	69.1909	27.0927	37.0483	31.8358	Il17d	31.9923	61.0543	0.0406669	1.90841
ENSMUSG00000096054	8293.24	8311.14	8108.6	3979.72	4570.02	4394.43	Syne1	4314.72	8237.66	3.03e-05	1.9092
ENSMUSG00000019850	1531.98	1428.06	1357.28	737.308	823.78	698.191	Tnfaip3	753.093	1439.1	0.000400126	1.91092
ENSMUSG00000027656	467.238	476.329	485.284	237.061	298.566	210.775	Ccn5	248.8	476.284	0.00101612	1.91432
ENSMUSG00000040747	67.9619	86.352	100.469	36.7686	47.9449	48.3025	Cd53	44.3387	84.9276	0.0161136	1.91543
ENSMUSG00000030745	84.9524	64.9961	83.4082	39.6714	31.6	50.4981	Il21r	40.5898	77.7856	0.0115795	1.91638
ENSMUSG00000074749	1512.15	1469.84	1463.43	813.748	718.084	787.112	Kiz	772.981	1481.81	2.57e-05	1.91701
ENSMUSG00000105471	19.8222	19.4988	26.539	13.5463	13.0759	7.68449	A430073D23Rik	11.4356	21.9533	0.0239018	1.91974
ENSMUSG00000017858	1095.89	1195.93	1228.38	622.164	572.07	637.813	Ift52	610.682	1173.4	0.000225764	1.92145
ENSMUSG00000020777	9096.52	9638.92	9269.68	5224.05	4256.2	5093.72	Acox1	4857.99	9335.04	0.000198496	1.92159
ENSMUSG00000031021	3003.54	3123.53	2953.41	1663.3	1430.72	1630.21	Tmem9b	1574.74	3026.83	8.06e-05	1.92211
ENSMUSG00000087067	53.8032	50.1399	40.7563	19.3519	23.9724	31.8358	Gm11532	25.0534	48.2331	0.0121415	1.92521
ENSMUSG00000054920	2985.61	3022.32	2967.63	1546.22	1455.78	1659.85	Klhl5	1553.95	2991.85	1.94e-05	1.92532
ENSMUSG00000022789	9987.57	10153.3	10017.5	5435.95	4721.48	5499.9	Dnm1l	5219.11	10052.8	4.54e-05	1.92615
ENSMUSG00000023966	262.409	220.987	229.373	141.269	96.9794	131.734	Rsph9	123.328	237.589	0.00346704	1.92649
ENSMUSG00000028249	12930.7	13328.8	12188	7161.17	6082.46	6694.29	Sdcbp	6645.98	12815.9	0.000174925	1.92836
ENSMUSG00000120395	100.999	94.7086	62.5561	38.7038	49.0345	46.107		44.6151	86.0879	0.027967	1.92957
ENSMUSG00000006720	310.548	284.126	325.102	164.491	163.448	147.103	Zfp184	158.348	306.592	0.000363236	1.9362
ENSMUSG00000035509	29.2614	22.2844	30.3302	11.6111	13.0759	17.5646	Fbxl21	14.0839	27.292	0.0129587	1.93782
ENSMUSG00000009394	241.642	275.769	255.911	146.107	120.952	131.734	Syn2	132.931	257.774	0.000528635	1.93916
ENSMUSG00000028558	231.259	248.842	254.016	142.237	106.786	129.539	Calr4	126.187	244.706	0.000679508	1.93923
ENSMUSG00000040430	82.1207	110.493	129.851	58.0557	70.8277	37.3247	Pitpnc1	55.4027	107.488	0.0372076	1.94013
ENSMUSG00000028639	19885.5	20107.9	19927	11284.1	9532.32	10043.6	Ybx1	10286.7	19973.5	5.06e-05	1.94168
ENSMUSG00000027498	2057.74	2226.58	2197.05	1197.88	1003.57	1134.01	Cstf1	1111.82	2160.45	0.000171183	1.94316
ENSMUSG00000105402	193.503	197.774	190.512	106.435	73.007	119.659	Gm3716	99.7003	193.929	0.00256615	1.94512
ENSMUSG00000020427	450.248	547.824	517.51	274.797	302.925	200.895	Igfbp3	259.539	505.194	0.00423152	1.94651
ENSMUSG00000006567	13.2148	13.9277	9.4782	6.77317	6.53794	5.48892	Atp7b	6.26668	12.2069	0.014387	1.94791
ENSMUSG00000063564	695.666	678.745	748.778	342.529	348.69	398.496	Col23a1	363.238	707.73	0.000235327	1.94839
ENSMUSG00000063568	16.0466	11.1422	18.0086	6.77317	6.53794	9.88006	Jazf1	7.73039	15.0658	0.0336151	1.9489
ENSMUSG00000029581	3328.25	3268.38	3282.3	1608.14	2003.88	1454.56	Fscn1	1688.86	3292.97	0.000621305	1.94982
ENSMUSG00000049641	56.6349	59.425	40.7563	21.2871	27.2414	31.8358	Vgll2	26.7881	52.2721	0.0178326	1.95132
ENSMUSG00000100767	6.60741	10.2137	9.4782	5.80557	4.35863	3.29335	Gm3508	4.48585	8.76643	0.0315326	1.95424
ENSMUSG00000051065	462.519	520.897	458.745	252.542	215.752	268.957	Mb21d2	245.751	480.72	0.000775123	1.95613
ENSMUSG00000062691	909.935	982.37	869.151	535.08	434.773	440.212	Cebpzos	470.022	920.485	0.000632282	1.95839
ENSMUSG00000024975	2157.79	2222.87	2218.85	1211.43	959.987	1197.68	Pdcd4	1123.03	2199.84	0.000216371	1.95883
ENSMUSG00000022012	340.754	455.901	398.085	206.098	223.38	177.841	Enox1	202.44	398.246	0.00543191	1.96724
ENSMUSG00000031453	9072.92	9733.63	9631.75	4971.51	4490.47	4991.63	Rasa3	4817.87	9479.43	5.93e-05	1.96756
ENSMUSG00000100975	360.576	330.552	331.737	147.075	149.283	222.85	Gm28875	173.069	340.955	0.00329669	1.97005
ENSMUSG00000024143	15194.2	16111.6	14509.2	7864.62	7113.28	8223.5	Rhoq	7733.8	15271.7	0.000186147	1.97467
ENSMUSG00000041774	222.764	252.556	209.468	149.01	94.8001	102.094	Ydjc	115.301	228.263	0.00600353	1.97971
ENSMUSG00000086015	23.5979	30.641	28.4346	15.4815	13.0759	13.1734	4833417C18Rik	13.9103	27.5578	0.00357182	1.98111
ENSMUSG00000039943	3569.89	3590.57	3424.47	1670.07	1787.04	1883.8	Plcb4	1780.3	3528.31	2.72e-05	1.98186
ENSMUSG00000117080	13.2148	12.9992	9.4782	4.83798	4.35863	8.78228	1700063J08Rik	5.99296	11.8974	0.0332947	1.98523
ENSMUSG00000029844	217.101	304.553	266.337	114.176	149.283	132.832	Hoxa1	132.097	262.664	0.00872256	1.98842
ENSMUSG00000020461	16.9905	22.2844	13.2695	7.74076	8.71725	9.88006	Clhc1	8.77936	17.5148	0.0313693	1.995
ENSMUSG00000104662	15.1027	19.4988	11.3738	7.74076	8.71725	6.58671	Gm43267	7.68157	15.3251	0.0345567	1.99505
ENSMUSG00000025010	1073.23	1182	1140.23	573.784	474.001	653.182	Ccnj	566.989	1131.82	0.000744552	1.99619
ENSMUSG00000079575	206.718	239.557	266.337	131.593	150.373	74.6494	Rbpj-ps3	118.872	237.537	0.0141986	1.99827
ENSMUSG00000046562	2645.8	2919.25	2537.31	1406.88	1270.54	1365.64	Unc119b	1347.69	2700.79	0.000359286	2.00401
ENSMUSG00000031298	181.232	99.3512	138.382	85.1484	56.6621	66.9649	Adgrg2	69.5918	139.655	0.0490706	2.00677
ENSMUSG00000086688	52.8593	39.9262	35.0694	14.5139	29.4207	19.7601	Gm11560	21.2316	42.6183	0.0358202	2.0073
ENSMUSG00000030621	285.063	285.054	242.642	132.561	143.835	128.441	Me3	134.945	270.92	0.000793517	2.00762
ENSMUSG00000079508	1221.43	1325.92	1266.29	684.09	560.083	655.377	Apoo	633.184	1271.21	0.000187783	2.00765
ENSMUSG00000040420	2502.32	2472.64	2491.82	1350.76	1087.48	1275.63	Cdh18	1237.96	2488.93	9.19e-05	2.01051
ENSMUSG00000058626	33.981	29.7125	36.965	18.3843	22.8828	8.78228	Capn11	16.6831	33.5528	0.0223644	2.01118
ENSMUSG00000059659	114.214	117.922	93.8342	59.0233	57.7518	45.0092	Gm10069	53.9281	108.657	0.00329448	2.01484
ENSMUSG00000106157	16.0466	21.3559	19.9042	8.70836	7.6276	12.0756	4930555A03Rik	9.47053	19.1022	0.00971402	2.01702
ENSMUSG00000001700	1127.98	1139.29	958.246	514.761	530.663	552.186	Gramd3	532.536	1075.17	0.000804528	2.01896
ENSMUSG00000020986	8980.42	9943.48	8944.58	4807.01	4122.17	4857.7	Sec23a	4595.63	9289.49	0.000313882	2.02138
ENSMUSG00000030905	197.278	215.416	149.756	106.435	103.517	68.0626	Crym	92.6718	187.483	0.0148818	2.02309
ENSMUSG00000049939	30.2053	41.7832	39.8085	12.5787	20.7035	21.9557	Lrrc4	18.4126	37.2657	0.0151864	2.02392
ENSMUSG00000029700	85.8963	89.1375	84.356	50.315	32.6897	45.0092	Slc13a1	42.6713	86.4633	0.0012636	2.02626
ENSMUSG00000055313	43.4201	53.8539	58.7649	30.9631	23.9724	21.9557	Pgbd1	25.6304	52.013	0.00752646	2.02935
ENSMUSG00000027510	1319.59	1605.4	1522.2	783.752	673.408	723.44	Rbm38	726.867	1482.4	0.00113341	2.03944
ENSMUSG00000069899	47.1958	52.9254	69.1909	26.1251	29.4207	27.4446	Gm12166	27.6635	56.4374	0.0124245	2.04014
ENSMUSG00000074577	491.78	649.961	535.518	282.538	232.097	306.282	Ripor3	273.639	559.087	0.00535962	2.04315
ENSMUSG00000049719	70.7937	66.8531	58.7649	34.8334	30.5104	30.738	Prss46	32.0273	65.4706	0.000927918	2.04421
ENSMUSG00000019877	26033.2	27936.3	25239.5	14113.3	11529.7	13079	Serinc1	12907.3	26403	0.000250982	2.04558
ENSMUSG00000022698	10437.8	9714.13	9336.98	5009.24	4931.79	4447.13	Naa50	4796.05	9829.64	0.000165076	2.04953
ENSMUSG00000032318	281.287	247.914	209.468	144.172	90.4415	125.147	Isl2	119.92	246.223	0.00833455	2.05322
ENSMUSG00000113626	163.297	129.064	112.791	73.5373	80.6346	42.8136	Gm7240	65.6618	135.051	0.0212726	2.05676
ENSMUSG00000114133	417.211	448.473	442.632	223.515	212.483	199.797	Btf3l4b	211.931	436.105	4.51e-05	2.05777
ENSMUSG00000005034	5850.39	5986.14	5903.97	2828.28	2756.83	3020.01	Prkacb	2868.37	5913.5	4.15e-06	2.06162
ENSMUSG00000112925	91.5598	105.851	108.999	54.1853	49.0345	45.0092	Gm31763	49.4097	102.137	0.00091717	2.06714
ENSMUSG00000109420	3.77566	5.57109	5.68692	2.90279	3.26897	1.09778	Gm44702	2.42318	5.01123	0.0470849	2.06804
ENSMUSG00000032492	55.691	64.9961	39.8085	33.8658	25.0621	18.6623	Pth1r	25.8634	53.4985	0.0321708	2.0685
ENSMUSG00000071604	443.64	454.973	437.893	231.255	207.035	207.481	Entrep1	215.257	445.502	1.68e-05	2.06963
ENSMUSG00000029176	6085.43	6629.6	6186.42	3345.94	2742.67	3044.16	Anapc4	3044.26	6300.48	0.000174691	2.06963
ENSMUSG00000029072	47.1958	51.9969	37.9128	29.0279	22.8828	14.2712	Tas1r3	22.0606	45.7018	0.0164939	2.07165
ENSMUSG00000028470	1138.36	1017.65	1083.36	585.395	555.725	421.549	Hint2	520.89	1079.79	0.000802875	2.07297
ENSMUSG00000035834	1254.46	1467.05	1232.17	676.349	555.725	669.649	Polr3g	633.908	1317.9	0.0012644	2.079
ENSMUSG00000025420	102.887	100.28	60.6605	42.5742	37.0483	47.2047	Katnal2	42.2758	87.9423	0.030845	2.08021
ENSMUSG00000039221	4514.75	4384.45	4528.69	2266.11	2150.98	2029.8	Rpl22l1	2148.96	4475.96	9.28e-06	2.08285
ENSMUSG00000029676	1192.17	1255.35	1195.2	607.65	540.47	600.488	Pot1a	582.869	1214.24	2.86e-05	2.08321
ENSMUSG00000073678	3297.1	3666.71	3286.09	1693.29	1617.05	1597.28	Pgap1	1635.87	3416.63	0.000156983	2.08857
ENSMUSG00000004319	5654.06	6358.48	5988.33	2957.94	2745.93	2897.05	Clcn3	2866.98	6000.29	0.000124219	2.0929
ENSMUSG00000037736	1627.31	1782.75	1751.57	859.225	738.787	861.761	Limch1	819.924	1720.54	0.000134407	2.09842
ENSMUSG00000044629	47.1958	48.2828	63.504	39.6714	18.5242	17.5646	Cnrip1	25.2534	52.9942	0.0360041	2.0985
ENSMUSG00000116760	73.6254	63.1391	55.9214	34.8334	33.7794	23.0535	Gm1604a	30.5554	64.2286	0.00614465	2.10204
ENSMUSG00000051435	42.4762	51.0684	51.1823	17.4167	27.2414	24.1513	Fhad1	22.9365	48.2423	0.00346706	2.1033
ENSMUSG00000050100	16.0466	12.9992	12.3217	8.70836	4.35863	6.58671	Hmx2	6.55123	13.7892	0.0130727	2.10482
ENSMUSG00000092021	124.597	79.8524	90.0429	42.5742	49.0345	48.3025	Gbp11	46.6371	98.1641	0.0197234	2.10485
ENSMUSG00000022032	102.887	102.137	92.8864	39.6714	66.4691	35.1291	Scara5	47.0899	99.3033	0.00711724	2.1088
ENSMUSG00000108659	20.7661	16.7133	16.1129	7.74076	5.44828	12.0756	Gm34121	8.42156	17.8641	0.0177859	2.12124
ENSMUSG00000026228	1005.27	1045.51	1066.3	546.691	392.276	524.741	Htr2b	487.903	1039.03	0.000430416	2.12957
ENSMUSG00000059022	22.654	21.3559	17.0608	15.4815	6.53794	6.58671	Kcp	9.53539	20.3569	0.0340449	2.13488
ENSMUSG00000030064	748.525	789.238	733.613	368.654	343.242	351.291	Frmd4b	354.396	757.126	2.49e-05	2.13639
ENSMUSG00000121204	66.0741	62.2106	41.7041	19.3519	21.7931	38.4225		26.5225	56.6629	0.0353897	2.13641
ENSMUSG00000000202	844.805	814.308	807.543	401.552	395.545	356.78	Btbd17	384.626	822.219	1.74e-05	2.13771
ENSMUSG00000032547	7748.6	8142.15	7698.2	3929.4	3279.87	3768.69	Ryk	3659.32	7862.99	6.29e-05	2.14875
ENSMUSG00000026532	47.1958	29.7125	47.391	18.3843	11.9862	27.4446	Spta1	19.2717	41.4331	0.0398196	2.14994
ENSMUSG00000090957	15.1027	19.4988	12.3217	8.70836	9.80691	3.29335	Gm7535	7.26954	15.641	0.0447729	2.15159
ENSMUSG00000032803	21092.7	22963.1	22181.8	11137	8977.68	10654	Cdv3	10256.2	22079.2	0.000154822	2.15276
ENSMUSG00000023915	202.942	219.13	206.625	118.047	89.3518	84.5294	Tnfrsf21	97.3093	209.565	0.000627868	2.1536
ENSMUSG00000026576	1669.79	1742.82	1590.44	783.752	755.132	782.72	Atp1b1	773.868	1667.68	3.79e-05	2.155
ENSMUSG00000022742	1300.72	1560.84	1402.77	677.317	665.78	635.617	Cpox	659.571	1421.44	0.000576274	2.1551
ENSMUSG00000045327	16.0466	22.2844	26.539	12.5787	8.71725	8.78228	6330549D23Rik	10.0261	21.6233	0.0246578	2.1567
ENSMUSG00000113211	244.474	272.055	283.398	119.014	126.4	125.147	4921525O09Rik	123.521	266.643	0.000263431	2.15869
ENSMUSG00000082665	2.83175	4.64258	3.79128	1.93519	2.17931	1.09778	Gm11470	1.73743	3.7552	0.030799	2.16136
ENSMUSG00000063888	7725.01	9068.81	8305.75	4263.23	3464.02	3879.57	Rpl7l1	3868.94	8366.52	0.000574879	2.16249
ENSMUSG00000034438	525.761	580.322	462.536	234.158	227.738	262.371	Gbp8	241.422	522.873	0.00139309	2.1658
ENSMUSG00000086693	26.4296	25.9984	24.6433	12.5787	11.9862	10.9778	A730081D07Rik	11.8476	25.6905	4.14e-05	2.16841
ENSMUSG00000023809	4638.4	4871.92	4792.18	2262.24	2202.2	2129.7	Rps6ka2	2198.05	4767.5	5.2e-06	2.16897
ENSMUSG00000031971	279.399	279.483	270.129	112.241	152.552	116.365	Ccsap	127.053	276.337	0.000345939	2.17498
ENSMUSG00000068105	21.7101	39.9262	31.2781	8.70836	15.2552	18.6623	Tnfrsf13c	14.2086	30.9714	0.0495226	2.17976
ENSMUSG00000000605	6421.46	7108.72	6839.47	3497.86	2606.46	3215.41	Clcn4	3106.58	6789.88	0.000368403	2.18565
ENSMUSG00000041771	32.0931	56.6395	39.8085	19.3519	17.4345	21.9557	Slc24a4	19.5807	42.847	0.0342077	2.18823
ENSMUSG00000058420	596.555	676.888	581.014	275.765	289.849	276.642	Syt17	280.752	618.152	0.000358633	2.20178
ENSMUSG00000090737	33.0371	31.5695	24.6433	8.70836	14.1655	17.5646	Gm6788	13.4795	29.75	0.0112238	2.20706
ENSMUSG00000022035	1952.96	1974.02	2022.65	884.382	902.236	904.575	Ccdc25	897.064	1983.21	9.36e-07	2.21078
ENSMUSG00000044468	202.942	236.772	209.468	85.1484	63.2001	144.908	Tent5c	97.752	216.394	0.0110463	2.2137
ENSMUSG00000075027	66.0741	70.5672	81.5125	35.801	28.3311	34.0313	4631405J19Rik	32.7211	72.718	0.00143694	2.22235
ENSMUSG00000120915	14.1587	13.9277	10.426	9.67595	4.35863	3.29335		5.77598	12.8375	0.037974	2.22257
ENSMUSG00000111063	20.7661	20.4273	28.4346	11.6111	14.1655	5.48892	Zfp660	10.4219	23.2094	0.0252337	2.22699
ENSMUSG00000045382	1979.39	2178.3	1971.47	976.304	908.774	866.152	Cxcr4	917.076	2043.05	0.000113951	2.22779
ENSMUSG00000081651	10.3831	6.49961	6.63474	2.90279	4.35863	3.29335	Gm15530	3.51826	7.83914	0.0325005	2.22813
ENSMUSG00000078776	163.297	149.491	169.66	73.5373	69.738	72.4538	9530053A07Rik	71.9097	160.816	0.000125534	2.23636
ENSMUSG00000043850	210.493	280.412	244.538	138.366	91.5312	98.8006	Clrn1	109.566	245.148	0.00551226	2.23744
ENSMUSG00000023047	34.9249	37.1406	21.7999	13.5463	19.6138	8.78228	Amhr2	13.9808	31.2885	0.0389811	2.23796
ENSMUSG00000028979	25.4857	21.3559	17.0608	7.74076	9.80691	10.9778	Masp2	9.50851	21.3008	0.0106714	2.24018
ENSMUSG00000052364	97.2233	92.8516	129.851	55.1529	31.6	55.987	B630019K06Rik	47.58	106.642	0.0139783	2.24132
ENSMUSG00000030980	5890.03	6325.98	5894.49	2706.36	2561.78	2811.43	Knop1	2693.19	6036.84	3.23e-05	2.24152
ENSMUSG00000051851	9.43916	16.7133	11.3738	5.80557	6.53794	4.39114	Rtl8c	5.57822	12.5088	0.0376443	2.24243
ENSMUSG00000030868	1531.03	1610.05	1623.62	710.215	660.332	754.178	Dctn5	708.242	1588.23	2.43e-05	2.2425
ENSMUSG00000094845	37.7566	45.4973	50.2345	23.2223	14.1655	21.9557	Tmem95	19.7812	44.4961	0.00583719	2.24942
ENSMUSG00000033355	106.662	58.4965	79.6169	46.4446	33.7794	28.5424	Rtp4	36.2554	81.592	0.0384378	2.25047
ENSMUSG00000085285	38.7005	34.3551	35.0694	17.4167	17.4345	13.1734	Gm14968	16.0082	36.0417	0.000510462	2.25145
ENSMUSG00000113031	36.8127	29.7125	54.0258	17.4167	18.5242	17.5646	Gm34552	17.8351	40.1837	0.0364831	2.25306
ENSMUSG00000030518	33.0371	37.1406	26.539	14.5139	22.8828	5.48892	Entrep2	14.2952	32.2389	0.0382545	2.25522
ENSMUSG00000097640	242.586	236.772	220.842	97.7271	104.607	107.583	Gm20033	103.306	233.4	5.29e-05	2.25931
ENSMUSG00000085012	22.654	24.1414	20.852	13.5463	11.9862	4.39114	Gm15492	9.97457	22.5491	0.013534	2.26066
ENSMUSG00000049436	114.214	91.9231	89.0951	39.6714	46.8552	43.9114	Upk1b	43.4793	98.4107	0.00259848	2.26339
ENSMUSG00000033295	5715.41	5544.17	5558.97	2204.18	2550.89	2655.54	Ptprf	2470.2	5606.18	2.85e-05	2.26952
ENSMUSG00000001053	1143.08	1376.06	1266.29	570.881	528.483	567.555	N4bp3	555.64	1261.81	0.000503879	2.27091
ENSMUSG00000117278	377.566	381.62	355.433	179.973	146.014	164.668	Gm36684	163.551	371.54	8.27e-05	2.2717
ENSMUSG00000042961	57.5789	40.8547	42.6519	19.3519	20.7035	21.9557	Egflam	20.6704	47.0285	0.00791036	2.27517
ENSMUSG00000027570	43.4201	40.8547	53.0779	24.1899	9.80691	26.3468	Col9a3	20.1145	45.7843	0.0158792	2.27618
ENSMUSG00000081078	6.60741	6.49961	3.79128	1.93519	3.26897	2.19557	Gm12568	2.46658	5.63277	0.0347748	2.28364
ENSMUSG00000075420	100.999	89.1375	124.164	52.2502	46.8552	38.4225	Smim6	45.8426	104.767	0.00594444	2.28536
ENSMUSG00000083899	194.447	241.414	173.451	74.5048	103.517	87.8228	Gm12346	88.615	203.104	0.0062591	2.29198
ENSMUSG00000027380	25.4857	24.1414	15.1651	9.67595	14.1655	4.39114	Acoxl	9.41088	21.5974	0.0470886	2.29494
ENSMUSG00000121182	71.7376	117.922	96.6777	33.8658	38.138	52.6937		41.5658	95.4456	0.0206049	2.29625
ENSMUSG00000026484	3182.88	3365.87	3120.22	1394.3	1426.36	1383.21	Rnf2	1401.29	3222.99	1.69e-05	2.30002
ENSMUSG00000041945	782.506	817.094	726.978	369.621	306.194	333.727	Mfsd9	336.514	775.526	0.000164203	2.30459
ENSMUSG00000029592	1661.29	1779.96	1772.42	813.748	714.815	733.32	Usp30	753.961	1737.89	3.61e-05	2.30502
ENSMUSG00000034201	1808.54	2098.45	1878.58	888.253	833.587	780.525	Gas2l1	834.122	1928.52	0.0002947	2.31204
ENSMUSG00000057723	133.092	88.209	90.9907	72.5697	35.9587	26.3468	Krt33b	44.9584	104.097	0.0430787	2.31541
ENSMUSG00000097028	27.3736	25.0699	32.2259	15.4815	13.0759	7.68449	Ptgs2os	12.0806	28.2231	0.00666722	2.33623
ENSMUSG00000056296	86.8403	64.0676	80.5647	38.7038	33.7794	26.3468	Synpr	32.9433	77.1575	0.00452015	2.34213
ENSMUSG00000006386	34.9249	25.0699	28.4346	12.5787	11.9862	13.1734	Tek	12.5795	29.4765	0.00438993	2.34322
ENSMUSG00000116603	9.43916	7.42813	7.58256	3.87038	3.26897	3.29335	Gm8118	3.47757	8.14995	0.00229074	2.34358
ENSMUSG00000024810	1986.94	2097.52	1983.79	906.637	787.822	892.499	Il33	862.319	2022.75	2.56e-05	2.34571
ENSMUSG00000080763	21.7101	17.6418	14.2173	9.67595	4.35863	8.78228	Gm12341	7.60562	17.8564	0.0196006	2.34779
ENSMUSG00000002781	957.131	1076.15	1071.98	442.191	374.842	503.883	Tmem143	440.305	1035.09	0.000384467	2.35084
ENSMUSG00000118099	38.7005	44.5688	33.1737	14.5139	23.9724	10.9778	Gm31356	16.4881	38.8143	0.0117868	2.35409
ENSMUSG00000120503	37.7566	25.9984	49.2867	9.67595	17.4345	20.8579		15.9895	37.6806	0.0443386	2.35659
ENSMUSG00000090005	10.3831	15.7848	13.2695	5.80557	6.53794	4.39114	Gm16540	5.57822	13.1458	0.0108509	2.35663
ENSMUSG00000034990	103.831	104.922	141.225	35.801	62.1104	50.4981	Otoa	49.4699	116.659	0.009672	2.35819
ENSMUSG00000034813	169.905	173.632	187.668	63.8613	94.8001	65.8671	Grip1	74.8428	177.069	0.000845619	2.36587
ENSMUSG00000096553	66.0741	62.2106	50.2345	25.1575	28.3311	21.9557	Gm10097	25.1481	59.5064	0.0025502	2.36624
ENSMUSG00000032066	24.5418	35.2836	39.8085	12.5787	19.6138	9.88006	Bco2	14.0242	33.2113	0.0234125	2.36814
ENSMUSG00000021010	74.5693	89.1375	86.2516	29.9955	47.9449	27.4446	Npas3	35.1283	83.3195	0.00355033	2.37186
ENSMUSG00000120344	9.43916	12.9992	9.4782	5.80557	5.44828	2.19557		4.48314	10.6389	0.0201549	2.37308
ENSMUSG00000040998	13387.6	11513.6	13774.7	5122.45	5978.95	5117.87	Npnt	5406.42	12891.9	0.000579733	2.38456
ENSMUSG00000020171	2181.39	2329.65	2221.69	1049.84	916.401	856.272	Yeats4	940.838	2244.24	5.57e-05	2.38536
ENSMUSG00000094557	14.1587	11.1422	12.3217	4.83798	8.71725	2.19557	Rpl35a-ps7	5.25027	12.5409	0.0250615	2.38861
ENSMUSG00000021368	600.33	610.963	715.604	284.473	252.8	266.762	Tbc1d7	268.012	642.299	0.000590205	2.39654
ENSMUSG00000106424	16.9905	16.7133	17.0608	5.80557	13.0759	2.19557	Gm34866	7.02567	16.9215	0.036533	2.40853
ENSMUSG00000031896	8.49524	15.7848	13.2695	6.77317	2.17931	6.58671	Ctrl	5.17973	12.5165	0.0483809	2.41644
ENSMUSG00000019590	15.1027	12.0707	18.9564	4.83798	3.26897	10.9778	Cyb561	6.3616	15.3766	0.0430505	2.4171
ENSMUSG00000021608	1466.85	1626.76	1529.78	595.071	616.746	698.191	Lpcat1	636.669	1541.13	8.67e-05	2.42061
ENSMUSG00000097440	17.9344	21.3559	17.0608	5.80557	13.0759	4.39114	Gm6277	7.75753	18.7837	0.0211206	2.42135
ENSMUSG00000117264	10.3831	14.8563	14.2173	0.967595	6.53794	8.78228	4930452A19Rik	5.42927	13.1522	0.0464359	2.42246
ENSMUSG00000047428	19.8222	24.1414	24.6433	18.3843	4.35863	5.48892	Dlk2	9.41062	22.869	0.0472373	2.43013
ENSMUSG00000084011	3.77566	3.71406	2.84346	0.967595	2.17931	1.09778	Gm12969	1.4149	3.4444	0.0141536	2.43438
ENSMUSG00000034387	13.2148	11.1422	10.426	7.74076	5.44828	1.09778	Ssu2	4.76228	11.5943	0.0321976	2.43462
ENSMUSG00000020788	118.933	110.493	144.069	49.3474	51.2139	52.6937	Atp2a3	51.085	124.498	0.00192448	2.43709
ENSMUSG00000106230	51.9154	35.2836	51.1823	27.0927	10.8966	18.6623	Gm29811	18.8839	46.1271	0.0190511	2.44267
ENSMUSG00000118273	10.3831	6.49961	6.63474	1.93519	3.26897	4.39114	Gm41819	3.19843	7.83914	0.0333825	2.45093
ENSMUSG00000113249	13.2148	13.9277	14.2173	4.83798	10.8966	1.09778	Gm33312	5.61078	13.7866	0.0464757	2.45717
ENSMUSG00000034112	4.71958	3.71406	4.7391	0.967595	2.17931	2.19557	Atp2c2	1.78083	4.39091	0.00785433	2.46566
ENSMUSG00000086451	51.9154	40.8547	56.8692	21.2871	21.7931	17.5646	4933431K23Rik	20.2149	49.8798	0.00380744	2.46747
ENSMUSG00000030303	11.327	8.35664	9.4782	1.93519	7.6276	2.19557	Far2	3.91945	9.72061	0.0472022	2.48009
ENSMUSG00000029781	10219.8	11222	10452.6	4459.65	3903.15	4496.53	Fkbp9	4286.44	10631.5	5.99e-05	2.48025
ENSMUSG00000022262	36.8127	34.3551	30.3302	6.77317	13.0759	20.8579	Dnah5	13.569	33.8327	0.0107171	2.49338
ENSMUSG00000063632	7101.08	7041.86	6838.52	2775.06	2749.2	2854.24	Sox11	2792.84	6993.82	1.03e-06	2.5042
ENSMUSG00000053025	511.602	485.614	497.606	192.551	184.152	218.459	Sv2b	198.388	498.274	1.95e-05	2.51162
ENSMUSG00000102425	28.3175	24.1414	33.1737	15.4815	9.80691	8.78228	Gm26616	11.3569	28.5442	0.00675974	2.51338
ENSMUSG00000029658	21.7101	14.8563	14.2173	4.83798	3.26897	12.0756	Wdr95	6.72753	16.9279	0.0479503	2.51621
ENSMUSG00000074071	116.102	86.352	92.8864	48.3798	29.4207	39.5202	Fam169b	39.1069	98.4467	0.00492758	2.51737
ENSMUSG00000031789	454.967	384.406	367.754	169.329	122.042	186.623	Cngb1	159.331	402.376	0.00180503	2.5254
ENSMUSG00000074930	14.1587	11.1422	9.4782	3.87038	2.17931	7.68449	Gm13981	4.57806	11.593	0.0300195	2.5323
ENSMUSG00000005103	26028.5	27382.9	26303	11352.8	9647.82	10468.5	Wdr1	10489.7	26571.4	1.52e-05	2.5331
ENSMUSG00000021270	45692.1	49732.2	47493.4	21091.6	15827.3	19419.8	Hsp90aa1	18779.6	47639.2	0.000119776	2.53676
ENSMUSG00000103957	26.4296	22.2844	26.539	7.74076	5.44828	16.4668	Gm10766	9.88527	25.0843	0.0139297	2.53755
ENSMUSG00000034687	753.245	565.466	710.865	285.441	252.8	260.175	Fras1	266.139	676.525	0.00206681	2.542
ENSMUSG00000075408	17.9344	11.1422	10.426	6.77317	3.26897	5.48892	Smim41	5.17702	13.1675	0.0372654	2.54346
ENSMUSG00000120864	9.43916	11.1422	6.63474	1.93519	4.35863	4.39114		3.56165	9.07203	0.023466	2.54714
ENSMUSG00000026938	26.4296	18.5703	28.4346	5.80557	10.8966	12.0756	Fcna	9.59259	24.4782	0.014067	2.55178
ENSMUSG00000110020	9.43916	12.9992	9.4782	4.83798	2.17931	5.48892	Gm45441	4.16874	10.6389	0.0141324	2.55206
ENSMUSG00000102533	8.49524	4.64258	8.53038	1.93519	4.35863	2.19557	Gm37226	2.8298	7.22273	0.0429947	2.55239
ENSMUSG00000090188	7.55133	13.9277	13.2695	4.83798	3.26897	5.48892	Gm7418	4.53196	11.5828	0.0296123	2.55582
ENSMUSG00002074947	9.43916	9.28516	7.58256	4.83798	5.44828	0	Gm55633	3.42875	8.76896	0.042854	2.55748
ENSMUSG00000051234	7876.98	8300.93	7969.27	3603.33	2944.25	2884.98	Rnf7	3144.19	8049.06	4.92e-05	2.55998
ENSMUSG00000067297	13.2148	11.1422	9.4782	7.74076	2.17931	3.29335	Ifit1bl2	4.40448	11.2784	0.0269313	2.56067
ENSMUSG00000038811	47.1958	64.0676	34.1215	9.67595	18.5242	28.5424	Gngt2	18.9142	48.4616	0.0447487	2.56219
ENSMUSG00000025777	21.7101	18.5703	20.852	10.6435	9.80691	3.29335	Gdap1	7.9146	20.3775	0.0076235	2.57467
ENSMUSG00000112946	6.60741	9.28516	8.53038	2.90279	2.17931	4.39114	Gm9280	3.15775	8.14098	0.00839038	2.5781
ENSMUSG00000085030	35.8688	27.8555	38.8606	13.5463	14.1655	12.0756	2810455O05Rik	13.2625	34.195	0.00331953	2.57832
ENSMUSG00000097472	10.3831	13.9277	8.53038	2.90279	7.6276	2.19557	Gm26586	4.24198	10.9471	0.0449423	2.58065
ENSMUSG00000000889	330.371	433.617	304.25	132.561	151.462	126.245	Dbh	136.756	356.079	0.00549294	2.60376
ENSMUSG00000020545	31.1492	34.3551	38.8606	12.5787	18.5242	8.78228	Lrrc72	13.2951	34.7883	0.0039981	2.61663
ENSMUSG00000082678	30.2053	32.4981	17.0608	9.67595	9.80691	10.9778	Gm12818	10.1536	26.588	0.0271626	2.61859
ENSMUSG00000066026	134.036	135.563	151.651	40.639	57.7518	61.4759	Dhrs3	53.2889	140.417	0.000519714	2.63501
ENSMUSG00000070799	11.327	15.7848	15.1651	2.90279	8.71725	4.39114	Psg26	5.33706	14.0923	0.0172267	2.64046
ENSMUSG00000044647	14.1587	18.5703	13.2695	9.67595	2.17931	5.48892	Csrnp3	5.7814	15.3328	0.0245974	2.6521
ENSMUSG00000049420	521.042	536.682	530.779	228.353	180.883	187.721	Tmem200a	198.986	529.501	2.86e-05	2.661
ENSMUSG00000030873	19.8222	28.784	22.7477	4.83798	7.6276	14.2712	Scnn1b	8.91226	23.7846	0.0180357	2.66876
ENSMUSG00000065374	2.83175	2.78555	2.84346	0.967595	0	2.19557	Gm22738	1.05439	2.82025	0.0498929	2.67478
ENSMUSG00000110762	5.66349	7.42813	3.79128	1.93519	2.17931	2.19557	Gm48229	2.10336	5.62763	0.0286847	2.67555
ENSMUSG00000032420	298.277	418.761	339.32	144.172	115.504	135.028	Nt5e	131.568	352.119	0.00373069	2.67634
ENSMUSG00000020644	1113.82	953.586	1056.82	414.131	383.559	365.562	Id2	387.751	1041.41	0.000182415	2.68577
ENSMUSG00000050234	58.5228	45.4973	40.7563	16.4491	13.0759	24.1513	Gja4	17.8921	48.2588	0.00824651	2.69721
ENSMUSG00000019990	132.148	128.135	113.738	34.8334	65.3794	38.4225	Pde7b	46.2118	124.674	0.00214405	2.69788
ENSMUSG00000054514	28.3175	33.4266	21.7999	14.5139	9.80691	6.58671	Atad3aos	10.3025	27.848	0.0126057	2.70303
ENSMUSG00000025165	36.8127	18.5703	37.9128	12.5787	5.44828	16.4668	Sectm1a	11.4979	31.0986	0.0498736	2.70471
ENSMUSG00000004843	1458.35	1432.7	1394.24	544.756	484.897	554.381	Chmp2b	528.012	1428.43	6.09e-06	2.7053
ENSMUSG00000114278	3.77566	4.64258	5.68692	1.93519	2.17931	1.09778	Gm49027	1.73743	4.70172	0.00991685	2.70614
ENSMUSG00000112828	11.327	8.35664	13.2695	7.74076	1.08966	3.29335	Gm48495	4.04126	10.9844	0.0456305	2.71806
ENSMUSG00000107355	181.232	158.776	221.79	86.116	55.5725	64.7693	AI839979	68.8193	187.266	0.00448697	2.72113
ENSMUSG00000040035	56.6349	36.2121	36.0172	6.77317	16.3448	24.1513	Disp2	15.7564	42.9547	0.0327634	2.72617
ENSMUSG00002076839	12.2709	7.42813	8.53038	4.83798	2.17931	3.29335	Gm56040	3.43688	9.4098	0.0226145	2.73789
ENSMUSG00000051998	16.9905	12.9992	11.3738	1.93519	5.44828	7.68449	Lax1	5.02266	13.7878	0.0206684	2.74513
ENSMUSG00000047986	276.567	341.694	356.38	130.625	90.4415	133.93	Palm3	118.332	324.881	0.00185625	2.7455
ENSMUSG00000108103	16.0466	13.9277	13.2695	4.83798	8.71725	2.19557	Gm44081	5.25027	14.4146	0.0114646	2.7455
ENSMUSG00000082160	13.2148	11.1422	12.3217	6.77317	1.08966	5.48892	Gm11578	4.45058	12.2262	0.0129875	2.74711
ENSMUSG00000113340	13.2148	20.4273	12.3217	6.77317	6.53794	3.29335	Gm7695	5.53482	15.3213	0.0250314	2.76816
ENSMUSG00000040838	114.214	114.207	64.4518	29.0279	30.5104	46.107	Gm11639	35.2151	97.6243	0.0232952	2.77223
ENSMUSG00000009549	6536.62	6661.17	6500.15	2526.39	2265.4	2309.74	Srp14	2367.18	6565.98	1.52e-06	2.77376
ENSMUSG00000033377	45.308	68.7102	61.6083	34.8334	11.9862	16.4668	Palmd	21.0955	58.5421	0.0190188	2.7751
ENSMUSG00000036964	19.8222	29.7125	24.6433	13.5463	5.44828	7.68449	Trim17	8.89304	24.726	0.0133264	2.78038
ENSMUSG00000087476	19.8222	21.3559	26.539	15.4815	4.35863	4.39114	Rap1gapos	8.0771	22.5724	0.0264813	2.79461
ENSMUSG00000032033	11.327	17.6418	20.852	5.80557	7.6276	4.39114	Barx2	5.94144	16.6069	0.0224618	2.79511
ENSMUSG00000062591	5.66349	9.28516	8.53038	2.90279	4.35863	1.09778	Tubb4a	2.7864	7.82635	0.0255236	2.80877
ENSMUSG00000082838	4.71958	6.49961	3.79128	0.967595	2.17931	2.19557	Gm14519	1.78083	5.00349	0.0225494	2.80965
ENSMUSG00000078875	87.7842	118.85	79.6169	0	47.9449	53.7914	Gm14419	33.9121	95.417	0.0417578	2.81366
ENSMUSG00000079055	31.1492	32.4981	33.1737	4.83798	15.2552	14.2712	Slc8a3	11.4548	32.2737	0.00350103	2.81748
ENSMUSG00000050132	15.1027	21.3559	29.3824	7.74076	11.9862	3.29335	Sarm1	7.67345	21.947	0.0418836	2.86012
ENSMUSG00000029660	50.0275	59.425	55.9214	19.3519	11.9862	26.3468	Tex26	19.2283	55.1246	0.00195	2.86685
ENSMUSG00000120156	66.0741	86.352	90.9907	29.0279	33.7794	21.9557		28.2543	81.1389	0.00323297	2.87174
ENSMUSG00000074673	5.66349	3.71406	2.84346	0.967595	1.08966	2.19557	Ttll9	1.41761	4.07367	0.0447876	2.87363
ENSMUSG00000046610	13.2148	12.9992	11.3738	8.70836	3.26897	1.09778	Oacyl	4.35837	12.5293	0.0249755	2.87477
ENSMUSG00000117250	11.327	12.0707	13.2695	2.90279	5.44828	4.39114	Gm49871	4.2474	12.2224	0.00101668	2.87762
ENSMUSG00000092071	20.7661	18.5703	15.1651	5.80557	11.9862	1.09778	A230065N10Rik	6.29653	18.1672	0.0287061	2.88527
ENSMUSG00000033770	197.278	169.918	203.781	74.5048	40.3173	82.3338	Clcnka	65.7187	190.326	0.00166805	2.89607
ENSMUSG00000026889	4326.91	4404.88	4029.18	1400.11	1466.68	1487.5	Rbm18	1451.43	4253.66	1.83e-05	2.93067
ENSMUSG00000025104	4.71958	6.49961	3.79128	2.90279	0	2.19557	Hdgfl3	1.69945	5.00349	0.048946	2.94418
ENSMUSG00000087378	2.83175	3.71406	2.84346	0.967595	0	2.19557	Gm12414	1.05439	3.12976	0.0412272	2.96832
ENSMUSG00000120307	35.8688	45.4973	26.539	6.77317	17.4345	12.0756		12.0944	35.9683	0.019068	2.97396
ENSMUSG00000078942	13.2148	12.0707	18.0086	5.80557	7.6276	1.09778	Naip6	4.84365	14.4314	0.0227571	2.97944
ENSMUSG00000034493	8.49524	9.28516	10.426	2.90279	3.26897	3.29335	4930556J24Rik	3.15504	9.40214	0.000405945	2.98004
ENSMUSG00000076218	13.2148	9.28516	17.0608	7.74076	4.35863	1.09778	Mir692-1	4.39906	13.1869	0.0408777	2.99767
ENSMUSG00000040569	560.686	615.606	554.475	240.931	140.566	195.406	Slc26a7	192.301	576.922	0.000386059	3.0001
ENSMUSG00000101799	22.654	24.1414	18.0086	1.93519	15.2552	4.39114	9330175M20Rik	7.19384	21.6013	0.0326269	3.00275
ENSMUSG00000108711	29.2614	15.7848	20.852	8.70836	5.44828	7.68449	Gm38991	7.28038	21.9661	0.0221696	3.01716
ENSMUSG00000060429	8720.84	8545.13	8381.57	2675.4	2852.72	2946.45	Sntb1	2824.86	8549.18	1.41e-06	3.02641
ENSMUSG00000020090	4.71958	4.64258	5.68692	3.87038	1.08966	0	Npffr1	1.65335	5.01636	0.0487189	3.03407
ENSMUSG00000062760	300.165	277.626	254.964	88.0512	77.3656	108.681	Shisal1	91.3658	277.585	0.000308493	3.03817
ENSMUSG00000112782	5.66349	5.57109	4.7391	1.93519	1.08966	2.19557	Gm7940	1.74014	5.32456	0.00128754	3.05985
ENSMUSG00000117110	407.772	399.262	484.336	170.297	104.607	147.103	Gm49808	140.669	430.457	0.000948253	3.06007
ENSMUSG00000104843	18.8783	11.1422	14.2173	6.77317	4.35863	3.29335	Gm5308	4.80838	14.7459	0.01589	3.06671
ENSMUSG00000066359	42.4762	22.2844	22.7477	8.70836	9.80691	9.88006	Tcl1b1	9.46511	29.1694	0.0417133	3.08178
ENSMUSG00000029651	19.8222	29.7125	15.1651	7.74076	6.53794	6.58671	Mtus2	6.95514	21.5666	0.0274678	3.10082
ENSMUSG00000027463	11.327	7.42813	9.4782	5.80557	3.26897	0	Slc52a3	3.02485	9.41111	0.0342754	3.11127
ENSMUSG00000025375	170.849	233.986	169.66	67.7317	44.6759	71.356	Aatk	61.2545	191.498	0.00466736	3.12627
ENSMUSG00000071748	20.7661	21.3559	20.852	4.83798	10.8966	4.39114	Styx-ps	6.70856	20.9914	0.00246764	3.12904
ENSMUSG00000107573	33.0371	15.7848	31.2781	13.5463	5.44828	6.58671	Or2y1d	8.52711	26.7	0.0395472	3.13119
ENSMUSG00000090584	35.8688	33.4266	33.1737	9.67595	6.53794	16.4668	Gm17169	10.8936	34.1564	0.00159374	3.13547
ENSMUSG00000120301	23.5979	15.7848	24.6433	4.83798	6.53794	8.78228		6.7194	21.342	0.00838204	3.17618
ENSMUSG00000091165	11.327	10.2137	8.53038	2.90279	4.35863	2.19557	Gm17036	3.15233	10.0237	0.00264841	3.17977
ENSMUSG00000068614	59814.1	62713.8	59326.9	20775.2	16462.5	19873.2	Actc1	19037	60618.3	1.6e-05	3.18424
ENSMUSG00000082002	1.88783	2.78555	1.89564	0.967595	1.08966	0	Gm6568	0.685751	2.18967	0.0299074	3.1931
ENSMUSG00000110138	1.88783	2.78555	1.89564	0.967595	1.08966	0	4831440D22Rik	0.685751	2.18967	0.0299074	3.1931
ENSMUSG00000045404	252.969	235.843	265.39	84.1808	82.8139	69.1604	Kcnk13	78.7184	251.401	6.13e-05	3.19367
ENSMUSG00000020218	29.2614	25.9984	22.7477	6.77317	7.6276	9.88006	Wif1	8.09361	26.0025	0.00103041	3.21272
ENSMUSG00000053740	16.0466	12.0707	8.53038	4.83798	5.44828	1.09778	Gm6457	3.79468	12.2159	0.0302913	3.21921
ENSMUSG00000044229	106.662	110.493	133.643	32.8982	30.5104	45.0092	Nxpe4	36.1393	116.933	0.00106897	3.23562
ENSMUSG00000032940	6.60741	5.57109	7.58256	3.87038	0	2.19557	Rbm11	2.02198	6.58702	0.0224216	3.2577
ENSMUSG00000024896	3254.62	3504.22	3311.68	1081.77	982.87	1024.23	Minpp1	1029.63	3356.84	8.64e-06	3.26026
ENSMUSG00000020553	95.3355	87.2805	119.425	29.9955	22.8828	39.5202	Pctp	30.7995	100.68	0.00293172	3.2689
ENSMUSG00000114881	3.77566	4.64258	1.89564	0.967595	1.08966	1.09778	Gm8588	1.05168	3.43796	0.0424171	3.26902
ENSMUSG00000038725	9.43916	12.9992	8.53038	2.90279	3.26897	3.29335	Pkhd1l1	3.15504	10.3229	0.00636589	3.27189
ENSMUSG00000083390	8.49524	8.35664	4.7391	0	4.35863	2.19557	Gm13121	2.18473	7.197	0.046441	3.29422
ENSMUSG00000117864	58.5228	64.9961	67.2952	27.0927	7.6276	23.0535	Gm19500	19.2579	63.6047	0.00239425	3.30278
ENSMUSG00000065047	13.2148	7.42813	17.0608	4.83798	2.17931	4.39114	Gm24045	3.80281	12.5679	0.0397772	3.3049
ENSMUSG00000010066	113.27	95.6371	113.738	17.4167	37.0483	42.8136	Cacna2d2	32.4262	107.548	0.00151231	3.31671
ENSMUSG00000047146	839.141	652.747	737.404	201.26	266.966	203.09	Tet1	223.772	743.097	0.00086363	3.32078
ENSMUSG00000052298	7246.44	7901.67	7091.59	2389.96	2121.56	2181.3	Cdc42se2	2230.94	7413.23	3.81e-05	3.32292
ENSMUSG00000097134	20.7661	27.8555	15.1651	3.87038	10.8966	4.39114	1110002J07Rik	6.38603	21.2622	0.0260498	3.32949
ENSMUSG00000036872	9.43916	4.64258	6.63474	2.90279	1.08966	2.19557	Abcc12	2.06267	6.90549	0.0312361	3.34784
ENSMUSG00000024661	18888.7	17388.3	17999.1	5112.77	6239.37	4618.38	Fth1	5323.51	18092	3.91e-05	3.39852
ENSMUSG00000029999	31.1492	34.3551	21.7999	12.5787	8.71725	4.39114	Tgfa	8.56238	29.1014	0.0098923	3.39875
ENSMUSG00000021278	10.3831	9.28516	7.58256	5.80557	2.17931	0	Amn	2.66163	9.0836	0.026835	3.4128
ENSMUSG00000021294	73.6254	109.565	82.4604	31.9306	28.3311	17.5646	Kif26a	25.9421	88.5502	0.00577702	3.41338
ENSMUSG00000028876	2.83175	2.78555	4.7391	1.93519	0	1.09778	Epha10	1.01099	3.45213	0.0458998	3.4146
ENSMUSG00000037709	107.606	81.7094	90.9907	24.1899	38.138	19.7601	Fam13a	27.3627	93.4355	0.00214395	3.41471
ENSMUSG00000106791	9.43916	5.57109	5.68692	3.87038	2.17931	0	4930553P18Rik	2.01656	6.89906	0.0448999	3.42119
ENSMUSG00000022123	95.3355	64.0676	74.8778	15.4815	20.7035	31.8358	Scel	22.6736	78.0936	0.00588673	3.44426
ENSMUSG00000087473	186.895	176.418	191.46	50.315	61.0208	48.3025	Gm13883	53.2128	184.924	2.47e-05	3.47519
ENSMUSG00000027199	13439.5	14172.9	14476.1	3963.27	4019.74	4049.73	Gatm	4010.91	14029.5	5.38e-06	3.49782
ENSMUSG00000042589	45.308	29.7125	51.1823	17.4167	5.44828	13.1734	Cux2	12.0128	42.0676	0.014657	3.5019
ENSMUSG00000111554	7.55133	14.8563	7.58256	1.93519	2.17931	4.39114	Gm232	2.83521	9.99671	0.0485171	3.52591
ENSMUSG00000044176	17.9344	26.927	15.1651	3.87038	6.53794	6.58671	Spink10	5.66501	20.0088	0.0172909	3.532
ENSMUSG00000031576	37.7566	61.282	30.3302	21.2871	14.1655	1.09778	Kcnu1	12.1835	43.123	0.0487458	3.53946
ENSMUSG00000054944	11.327	12.0707	16.1129	6.77317	2.17931	2.19557	5330416C01Rik	3.71602	13.1702	0.0113922	3.54417
ENSMUSG00000037196	20.7661	30.641	29.3824	9.67595	9.80691	3.29335	Pacrg	7.59207	26.9299	0.00687409	3.5471
ENSMUSG00000108436	10.3831	7.42813	4.7391	1.93519	1.08966	3.29335	Gm44851	2.10607	7.51677	0.0366166	3.5691
ENSMUSG00000026940	17.9344	28.784	16.1129	8.70836	6.53794	2.19557	Ccdc183	5.81396	20.9438	0.0262194	3.60233
ENSMUSG00000107896	10.3831	5.57109	10.426	2.90279	2.17931	2.19557	Gm8719	2.42589	8.7934	0.0174022	3.62481
ENSMUSG00000045180	48.1397	72.4242	35.0694	15.4815	21.7931	5.48892	Shroom2	14.2545	51.8778	0.034385	3.63939
ENSMUSG00000099528	8.49524	12.9992	20.852	4.83798	3.26897	3.29335	2410012E07Rik	3.8001	14.1155	0.0474418	3.71451
ENSMUSG00000006411	109.494	79.8524	95.7298	34.8334	19.6138	21.9557	Nectin4	25.4676	95.0255	0.00206847	3.73122
ENSMUSG00000100247	33.0371	27.8555	27.4868	11.6111	5.44828	6.58671	A530053M12Rik	7.88205	29.4598	0.00116253	3.73758
ENSMUSG00000082456	18.8783	14.8563	10.426	1.93519	7.6276	2.19557	Gm11598	3.91945	14.7202	0.0243934	3.75568
ENSMUSG00000097356	6.60741	3.71406	4.7391	2.90279	0	1.09778	Gm26774	1.33352	5.02019	0.0369591	3.76461
ENSMUSG00000028009	33.0371	25.0699	30.3302	13.5463	2.17931	7.68449	1700061I17Rik	7.80338	29.4791	0.00577459	3.77773
ENSMUSG00000072624	16.0466	11.1422	10.426	0	1.08966	8.78228	Gm5460	3.29064	12.5383	0.0478566	3.81027
ENSMUSG00000084939	46.2519	51.9969	30.3302	12.5787	4.35863	16.4668	Gm830	11.1347	42.8597	0.0127652	3.84919
ENSMUSG00000058488	3.77566	2.78555	5.68692	0.967595	2.17931	0	Kl	1.04897	4.08271	0.0457715	3.89212
ENSMUSG00000038528	16.9905	17.6418	18.9564	3.87038	7.6276	2.19557	Mfsd4b5	4.56452	17.8629	0.00146412	3.91343
ENSMUSG00000082896	104.775	194.06	107.104	28.0603	39.2276	36.2269	Gm5844	34.5049	135.313	0.0270495	3.92155
ENSMUSG00000087355	19.8222	9.28516	17.0608	2.90279	2.17931	6.58671	Gm13187	3.8896	15.3894	0.028679	3.95654
ENSMUSG00000039115	100.999	95.6371	83.4082	20.3195	23.9724	26.3468	Itga9	23.5463	93.3481	0.000220846	3.96446
ENSMUSG00000074892	2187.05	2438.28	2085.2	590.233	476.18	616.955	B3galt5	561.123	2236.85	0.000122311	3.98638
ENSMUSG00000105376	22.654	30.641	30.3302	7.74076	9.80691	3.29335	Gm36535	6.94701	27.8751	0.00296781	4.01253
ENSMUSG00000095079	34.9249	46.4258	43.5997	7.74076	11.9862	10.9778	Igha	10.2349	41.6501	0.00104368	4.06941
ENSMUSG00000022219	5.66349	6.49961	5.68692	0	3.26897	1.09778	Cideb	1.45558	5.95001	0.010833	4.08771
ENSMUSG00000041046	5.66349	3.71406	7.58256	1.93519	0	2.19557	Ramp3	1.37692	5.65337	0.0312463	4.10581
ENSMUSG00000032191	1.88783	2.78555	3.79128	0.967595	1.08966	0	Bcl2l10	0.685751	2.82155	0.0301735	4.11455
ENSMUSG00000025216	7.55133	4.64258	4.7391	1.93519	2.17931	0	Lbx1	1.3715	5.64434	0.0221499	4.11544
ENSMUSG00000038473	22.654	18.5703	17.0608	0.967595	7.6276	5.48892	Nos1ap	4.6947	19.4284	0.00463551	4.13835
ENSMUSG00000090691	4.71958	5.57109	2.84346	0.967595	1.08966	1.09778	Gm3667	1.05168	4.37804	0.0145781	4.16291
ENSMUSG00000005611	125.541	91.9231	139.33	26.1251	17.4345	40.618	Irag1	28.0592	118.931	0.00434439	4.23858
ENSMUSG00002075153	3.77566	2.78555	2.84346	0	0	2.19557	Gm54758	0.731856	3.13489	0.0396587	4.28348
ENSMUSG00000112547	14.1587	17.6418	27.4868	2.90279	6.53794	4.39114	Gm47096	4.61062	19.7624	0.0213822	4.28629
ENSMUSG00000114493	11.327	11.1422	15.1651	0	2.17931	6.58671	Gm47071	2.92201	12.5448	0.0146916	4.2932
ENSMUSG00000089800	3.77566	2.78555	2.84346	0	1.08966	1.09778	Rps19-ps10	0.729147	3.13489	0.00774045	4.29939
ENSMUSG00000030606	12.2709	12.0707	6.63474	3.87038	0	3.29335	Hapln3	2.38791	10.3255	0.0227618	4.32405
ENSMUSG00000048981	331.314	239.557	264.442	45.477	40.3173	105.387	Krt31	63.7272	278.438	0.00337549	4.36921
ENSMUSG00000026424	5.66349	9.28516	8.53038	0.967595	1.08966	3.29335	Gpr37l1	1.78354	7.82635	0.0106662	4.38811
ENSMUSG00000120299	4.71958	5.57109	8.53038	0.967595	3.26897	0		1.41219	6.27369	0.0321524	4.44253
ENSMUSG00000075604	6.60741	4.64258	6.63474	2.90279	0	1.09778	Cyp11b1	1.33352	5.96158	0.0125098	4.47054
ENSMUSG00000085141	6.60741	2.78555	4.7391	0.967595	1.08966	1.09778	Gm13429	1.05168	4.71069	0.0295491	4.47921
ENSMUSG00000027824	20.7661	27.8555	27.4868	3.87038	10.8966	2.19557	Vmn2r1	5.65417	25.3695	0.00500589	4.48686
ENSMUSG00000047787	79.2889	57.568	68.2431	11.6111	13.0759	19.7601	Flrt1	14.8157	68.3667	0.00136937	4.61447
ENSMUSG00000112006	59.4667	41.7832	47.391	8.70836	13.0759	9.88006	Gm48633	10.5548	49.547	0.00192131	4.69427
ENSMUSG00000063656	3.77566	3.71406	2.84346	0	1.08966	1.09778	Gm10135	0.729147	3.4444	0.00455494	4.72387
ENSMUSG00000037224	11.327	16.7133	27.4868	2.90279	4.35863	4.39114	Zfyve28	3.88418	18.509	0.0375757	4.76523
ENSMUSG00000073174	12.2709	7.42813	4.7391	2.90279	1.08966	1.09778	Gm29254	1.69674	8.14604	0.0476909	4.80099
ENSMUSG00000086363	6.60741	8.35664	5.68692	0.967595	2.17931	1.09778	A330102I10Rik	1.4149	6.88366	0.00330037	4.86513
ENSMUSG00000114994	12.2709	25.9984	16.1129	6.77317	4.35863	0	Gm49097	3.7106	18.1274	0.0337656	4.88531
ENSMUSG00000031509	16.0466	24.1414	14.2173	0.967595	3.26897	6.58671	Spaca7b	3.60776	18.1351	0.0136838	5.02669
ENSMUSG00000085407	4.71958	4.64258	5.68692	2.90279	0	0	1700095J03Rik	0.967595	5.01636	0.0167787	5.18436
ENSMUSG00000060268	9.43916	6.49961	12.3217	0.967595	2.17931	2.19557	Armh1	1.78083	9.42014	0.0115303	5.28976
ENSMUSG00000038576	5.66349	10.2137	10.426	3.87038	0	1.09778	Susd4	1.65606	8.76773	0.0212446	5.29435
ENSMUSG00000080971	5.66349	8.35664	8.53038	0.967595	3.26897	0	Gm16128	1.41219	7.51684	0.0104282	5.32283
ENSMUSG00000121025	8.49524	7.42813	4.7391	3.87038	0	0		1.29013	6.88749	0.0305174	5.33861
ENSMUSG00000108849	9.43916	8.35664	5.68692	0	0	4.39114	Gm35147	1.46371	7.82757	0.0258516	5.34775
ENSMUSG00000044827	3.77566	6.49961	6.63474	0.967595	1.08966	1.09778	Tlr1	1.05168	5.63667	0.00794031	5.35969
ENSMUSG00000097863	18.8783	12.0707	19.9042	2.90279	2.17931	4.39114	1010001B22Rik	3.15775	16.9511	0.00560089	5.3681
ENSMUSG00000043388	12.2709	13.9277	17.0608	5.80557	0	2.19557	Tmem130	2.66705	14.4198	0.00590951	5.40665
ENSMUSG00000024215	15.1027	5.57109	13.2695	2.90279	2.17931	1.09778	Spdef	2.05996	11.3144	0.0355471	5.49254
ENSMUSG00000057816	9.43916	9.28516	4.7391	0.967595	0	3.29335	Cfap299	1.42032	7.82114	0.0247461	5.50662
ENSMUSG00000038630	28.3175	19.4988	18.9564	1.93519	3.26897	6.58671	Zkscan16	3.93029	22.2576	0.00534003	5.66309
ENSMUSG00000079033	10.3831	10.2137	13.2695	4.83798	0	1.09778	Mef2b	1.97859	11.2887	0.00623597	5.70546
ENSMUSG00000067736	7.55133	4.64258	6.63474	0	1.08966	2.19557	Gm10222	1.09508	6.27622	0.00831	5.73131
ENSMUSG00000044948	15.1027	7.42813	18.9564	3.87038	2.17931	1.09778	Cfap43	2.38249	13.8291	0.0303185	5.80445
ENSMUSG00000117779	14.1587	21.3559	7.58256	2.90279	1.08966	3.29335	Gm19209	2.4286	14.3657	0.0416171	5.91523
ENSMUSG00000103903	7.55133	8.35664	2.84346	0.967595	0	2.19557	Rps2-ps2	1.05439	6.25048	0.0471115	5.92806
ENSMUSG00000112370	5.66349	4.64258	1.89564	0.967595	1.08966	0	Gm48385	0.685751	4.06724	0.0452991	5.93107
ENSMUSG00000119024	2.83175	4.64258	4.7391	0.967595	1.08966	0	Gm22822	0.685751	4.07114	0.00883688	5.93677
ENSMUSG00000113623	17.9344	18.5703	13.2695	2.90279	5.44828	0	Gm48691	2.78369	16.5914	0.00384735	5.96022
ENSMUSG00000120381	23.5979	36.2121	17.0608	3.87038	1.08966	7.68449		4.21484	25.6236	0.0226335	6.07937
ENSMUSG00000118322	76.4572	107.708	74.8778	20.3195	8.71725	12.0756	2210409D07Rik	13.7041	86.3476	0.00294397	6.30085
ENSMUSG00000097430	1.88783	5.57109	5.68692	0.967595	0	1.09778	Gm10544	0.68846	4.38195	0.0462631	6.36486
ENSMUSG00000114220	12.2709	11.1422	3.79128	0.967595	2.17931	1.09778	Gm10353	1.4149	9.06813	0.0464316	6.40903
ENSMUSG00000061619	4.71958	6.49961	2.84346	0	2.17931	0	Vma21-ps	0.726438	4.68755	0.0365282	6.45279
ENSMUSG00000116000	5.66349	4.64258	3.79128	0	2.17931	0	Gm49497	0.726438	4.69912	0.0118244	6.46871
ENSMUSG00000033849	235.979	247.914	242.642	39.6714	29.4207	42.8136	B3galt2	37.3019	242.178	2.71e-06	6.49238
ENSMUSG00000061576	10.3831	16.7133	18.9564	4.83798	1.08966	1.09778	Dpp6	2.34181	15.3509	0.0103564	6.55516
ENSMUSG00000031786	2.83175	1.85703	1.89564	0.967595	0	0	Drc7	0.322532	2.19481	0.0145012	6.80493
ENSMUSG00000083171	1.88783	3.71406	1.89564	0	0	1.09778	Gm12321	0.365928	2.49918	0.0396215	6.8297
ENSMUSG00000114859	2.83175	2.78555	1.89564	0	0	1.09778	Gm47735	0.365928	2.50431	0.0108961	6.84372
ENSMUSG00000114869	1.88783	1.85703	3.79128	0	0	1.09778	Gm48876	0.365928	2.51205	0.0435832	6.86487
ENSMUSG00000046207	6.60741	10.2137	5.68692	0	3.26897	0	Pik3r6	1.08966	7.50267	0.0218662	6.88535
ENSMUSG00000092268	2.83175	1.85703	2.84346	0	1.08966	0	Gm20540	0.363219	2.51075	0.0117382	6.91249
ENSMUSG00000030317	39.6445	41.7832	45.4954	6.77317	5.44828	5.48892	Timp4	5.90346	42.3077	3.25e-05	7.16659
ENSMUSG00000031099	3.77566	6.49961	3.79128	1.93519	0	0	Smarca1	0.645064	4.68885	0.0220126	7.26882
ENSMUSG00000096940	5.66349	5.57109	2.84346	1.93519	0	0	Gm4755	0.645064	4.69268	0.0229773	7.27476
ENSMUSG00000097149	13.2148	7.42813	9.4782	2.90279	1.08966	0	G630030J09Rik	1.33081	10.0404	0.0100373	7.54454
ENSMUSG00000120870	3.77566	8.35664	4.7391	0	0	2.19557		0.731856	5.6238	0.035999	7.6843
ENSMUSG00000102093	2.83175	2.78555	2.84346	0	0	1.09778	Gm17813	0.365928	2.82025	0.00258301	7.70712
ENSMUSG00000084177	8.49524	10.2137	5.68692	0.967595	1.08966	1.09778	Gm13508	1.05168	8.13195	0.00583127	7.73235
ENSMUSG00000085837	3.77566	2.78555	1.89564	0	1.08966	0	Kcnmb4os2	0.363219	2.81895	0.0197886	7.76102
ENSMUSG00000099031	4.71958	3.71406	7.58256	0.967595	1.08966	0	Mir7240	0.685751	5.33873	0.0183256	7.78524
ENSMUSG00000102752	14.1587	28.784	39.8085	2.90279	2.17931	5.48892	Gm7694	3.52367	27.5837	0.032602	7.82811
ENSMUSG00000059305	5.66349	6.49961	4.7391	0.967595	1.08966	0	Vpreb1	0.685751	5.63407	0.00128931	8.21591
ENSMUSG00000090067	8.49524	6.49961	9.4782	2.90279	0	0	Gm2976	0.967595	8.15769	0.00530035	8.43088
ENSMUSG00000109341	39.6445	56.6395	28.4346	5.80557	2.17931	6.58671	Gm30873	4.8572	41.5728	0.0115294	8.55902
ENSMUSG00000117901	5.66349	6.49961	6.63474	0	2.17931	0	Gm54798	0.726438	6.26595	0.00215112	8.62558
ENSMUSG00000110361	2.83175	1.85703	4.7391	0	1.08966	0	Gm8291	0.363219	3.14263	0.0392503	8.65216
ENSMUSG00000120292	3.77566	7.42813	5.68692	1.93519	0	0		0.645064	5.63024	0.0157063	8.72819
ENSMUSG00000021098	9.43916	11.1422	17.0608	0.967595	3.26897	0	4930447C04Rik	1.41219	12.5474	0.0112864	8.88505
ENSMUSG00000092312	11.327	8.35664	8.53038	0.967595	0	2.19557	Zfp419	1.05439	9.40467	0.00193067	8.91955
ENSMUSG00000086340	8.49524	4.64258	6.63474	0	0	2.19557	1810059C17Rik	0.731856	6.59085	0.0116898	9.00567
ENSMUSG00000106807	4.71958	8.35664	4.7391	1.93519	0	0	Gm10441	0.645064	5.93844	0.0181074	9.20598
ENSMUSG00000094690	1.88783	3.71406	4.7391	0	1.08966	0	1600014C23Rik	0.363219	3.447	0.0275164	9.49014
ENSMUSG00000034792	12.2709	12.0707	13.2695	3.87038	0	0	Gna15	1.29013	12.537	0.00110999	9.71767
ENSMUSG00000033419	3.77566	2.78555	2.84346	0.967595	0	0	Snap91	0.322532	3.13489	0.00347869	9.71963
ENSMUSG00000059327	4.71958	2.78555	3.79128	0	0	1.09778	Eda	0.365928	3.76547	0.00702319	10.2902
ENSMUSG00000011589	7.55133	4.64258	8.53038	1.93519	0	0	Fsd1	0.645064	6.9081	0.00933959	10.7092
ENSMUSG00000074903	14.1587	12.0707	7.58256	2.90279	0	0	Gm2058	0.967595	11.2707	0.00895505	11.6481
ENSMUSG00000058812	2.83175	5.57109	4.7391	0	0	1.09778	0610039K10Rik	0.365928	4.38065	0.0107152	11.9713
ENSMUSG00000116776	5.66349	4.64258	2.84346	0	0	1.09778	Gm46544	0.365928	4.38318	0.0112107	11.9782
ENSMUSG00000026573	12.2709	4.64258	9.4782	0	1.08966	1.09778	Xcl1	0.729147	8.79723	0.0233076	12.0651
ENSMUSG00000053963	93.4477	94.7086	109.947	22.2547	2.17931	0	Stum	8.14467	99.3678	0.000499229	12.2003
ENSMUSG00000099104	5.66349	6.49961	1.89564	0	1.08966	0	Gm17087	0.363219	4.68625	0.0416703	12.902
ENSMUSG00000117409	7.55133	3.71406	2.84346	0	1.08966	0	Gm49996	0.363219	4.70295	0.0436603	12.948
ENSMUSG00000104841	18.8783	18.5703	15.1651	2.90279	1.08966	0	Gm17743	1.33081	17.5379	0.000374823	13.1783
ENSMUSG00000034762	3.77566	8.35664	3.79128	0	1.08966	0	Glis1	0.363219	5.30786	0.0343374	14.6134
ENSMUSG00000025469	3.77566	7.42813	4.7391	0.967595	0	0	Msx3	0.322532	5.3143	0.0118686	16.4768
ENSMUSG00000025017	2.83175	7.42813	5.68692	0.967595	0	0	Pik3ap1	0.322532	5.3156	0.0222928	16.4809
ENSMUSG00000037686	7.55133	3.71406	5.68692	0.967595	0	0	Aspg	0.322532	5.65077	0.00989793	17.52
ENSMUSG00000117856	1556.52	1584.98	1608.45	58.0557	39.2276	26.3468	Gm6937	41.2101	1583.31	1.02e-07	38.4206
