# Supplementary material for: ExermiR‐129‐3p Enhances Muscle Function by Improving Mitochondrial Activity Through PARP1 Inhibition
Source: J Cachexia Sarcopenia Muscle. 2025 Apr 20;16(2):e13823. doi: 10.1002/jcsm.13823 (PMC12010049; doi:10.1002/jcsm.13823)
Supplement: Supplementary file 4 — Table S4 List of putative targets using TargetScan. [file JCSM-16-e13823-s003.xlsx]

## Sheet: 53 candidates
Target gene	Representative transcript	Gene name	3P-seq tags + 5	Conserved sites total	Conserved 8mer sites	Conserved 7mer-m8 sites	Conserved 7mer-A1 sites	Poorly conserved sites total	Poorly conserved 8mer sites	Poorly conserved 7mer-m8 sites	Poorly conserved 7mer-A1 sites	6mer sites	Representative miRNA	Predicted occupancy (low miRNA)	Predicted occupancy (high miRNA)	Predicted occupancy (transfected miRNA)	Cumulative weighted context++ score	Total context++ score	Aggregate PCT	Previous TargetScan publication(s)
Scn3b	ENSMUST00000171835.3	sodium channel, voltage-gated, type III, beta	478	2	1	1	0	1	1	0	0	0	mmu-miR-129-1-3p	0.0186	0.1321	0.7572	-1.03	-1.06	0.91	2007, '09, '11
Aif1l	ENSMUST00000001920.7	allograft inflammatory factor 1-like	572	1	0	1	0	1	1	0	0	1	mmu-miR-129-2-3p	0.022	0.1494	0.7034	-0.8	-0.9	0.46	2007, '09, '11
Rhou	ENSMUST00000045487.3	ras homolog gene family, member U	659	1	1	0	0	1	0	1	0	3	mmu-miR-129-2-3p	0.0198	0.1397	0.7961	-0.78	-0.78	0.17	2005, '07, '09, '11
Gpr39	ENSMUST00000027581.6	G protein-coupled receptor 39	36	1	0	1	0	2	0	1	1	0	mmu-miR-129-1-3p	0.0136	0.0972	0.5874	-0.67	-0.67	0.37	2007, '11
Ift122	ENSMUST00000112925.2	intraflagellar transport 122	86	1	1	0	0	1	0	1	0	0	mmu-miR-129-1-3p	0.0147	0.1034	0.5539	-0.66	-0.85	0.32	2009, '11
Parp1	ENSMUST00000027777.6	poly (ADP-ribose) polymerase family, member 1	1992	1	1	0	0	2	0	1	1	3	mmu-miR-129-1-3p	0.0096	0.0689	0.4286	-0.65	-0.85	0.63	2005, '07, '09, '11
Bace1	ENSMUST00000034591.5	beta-site APP cleaving enzyme 1	924	1	0	1	0	1	0	0	1	4	mmu-miR-129-1-3p	0.0186	0.1327	0.8021	-0.5	-0.5	0.35	2005, '07, '09, '11
Ank1	ENSMUST00000084038.5	ankyrin 1, erythroid	8997	1	0	1	0	1	0	0	1	2	mmu-miR-129-1-3p	0.0228	0.1538	0.718	-0.47	-0.49	0.62	2005, '07, '09, '11
Arap2	ENSMUST00000076623.5	ArfGAP with RhoGAP domain, ankyrin repeat and PH domain 2	38	1	1	0	0	0	0	0	0	2	mmu-miR-129-2-3p	0.0289	0.187	0.7649	-0.47	-0.48	0.44	2007, '09, '11
Mapk3	ENSMUST00000057669.10	mitogen-activated protein kinase 3	12	1	1	0	0	0	0	0	0	1	mmu-miR-129-1-3p	0.0057	0.0419	0.2802	-0.47	-0.66	0.38	2005, '07, '09, '11
Spcs3	ENSMUST00000067476.8	signal peptidase complex subunit 3 homolog (S. cerevisiae)	1188	1	0	1	0	1	0	1	0	0	mmu-miR-129-1-3p	0.0085	0.0605	0.3589	-0.45	-0.56	0.6	2005, '07, '09, '11
Fndc5	ENSMUST00000102600.3	fibronectin type III domain containing 5	1377	1	0	1	0	1	0	0	1	2	mmu-miR-129-2-3p	0.0108	0.0772	0.4719	-0.44	-0.48	0.71	2005, '07, '09, '11
Hsph1	ENSMUST00000074846.8	heat shock 105kDa/110kDa protein 1	9289	1	0	1	0	0	0	0	0	1	mmu-miR-129-1-3p	0.018	0.1216	0.5662	-0.43	-0.44	0.69	2005, '07, '09, '11
Gtdc1	ENSMUST00000112810.2	glycosyltransferase-like domain containing 1	191	1	0	1	0	1	0	1	0	0	mmu-miR-129-1-3p	0.0123	0.0862	0.471	-0.39	-0.39	0.62	2005, '07, '09, '11
Lhfpl2	ENSMUST00000054274.2	lipoma HMGIC fusion partner-like 2	499	1	0	1	0	1	0	1	0	3	mmu-miR-129-1-3p	0.0142	0.1025	0.6539	-0.38	-0.39	0.48	2005, '07, '09, '11
Mtmr10	ENSMUST00000032736.5	myotubularin related protein 10	665	1	0	1	0	1	0	1	0	2	mmu-miR-129-2-3p	0.0163	0.1162	0.6873	-0.38	-0.45	0.59	2007, '09, '11
Bzw1	ENSMUST00000050552.9	basic leucine zipper and W2 domains 1	3021	1	0	1	0	0	0	0	0	0	mmu-miR-129-1-3p	0.0108	0.0755	0.3994	-0.37	-0.37	0.69	2005, '07, '09, '11
Fam199x	ENSMUST00000047852.7	family with sequence similarity 199, X-linked	16	1	1	0	0	0	0	0	0	0	mmu-miR-129-1-3p	0.016	0.1119	0.6121	-0.37	-0.37	0.25	2011
Lpgat1	ENSMUST00000110855.2	lysophosphatidylglycerol acyltransferase 1	2359	1	0	1	0	2	1	1	0	0	mmu-miR-129-1-3p	0.0156	0.1103	0.6234	-0.35	-0.39	0.67	2005, '07, '09, '11
Dedd	ENSMUST00000111300.2	death effector domain-containing	678	1	0	1	0	0	0	0	0	1	mmu-miR-129-1-3p	0.0052	0.0376	0.2456	-0.33	-0.34	0.58	2005, '07, '09, '11
Usp13	ENSMUST00000072312.6	ubiquitin specific peptidase 13 (isopeptidase T-3)	1087	1	1	0	0	1	0	1	0	0	mmu-miR-129-2-3p	0.0121	0.0862	0.4978	-0.33	-0.39	0.69	2009, '11
Ykt6	ENSMUST00000002818.8	YKT6 homolog (S. Cerevisiae)	5383	1	0	1	0	1	0	1	0	1	mmu-miR-129-1-3p	0.0089	0.0645	0.42	-0.33	-0.33	0.56	2005, '07, '09, '11
Acadm	ENSMUST00000072697.7	acyl-Coenzyme A dehydrogenase, medium chain	237	1	0	1	0	0	0	0	0	0	mmu-miR-129-1-3p	0.0053	0.0378	0.2257	-0.32	-0.32	0.42	2007, '09, '11
Rnf149	ENSMUST00000062525.5	ring finger protein 149	465	1	0	1	0	1	0	1	0	1	mmu-miR-129-1-3p	0.0072	0.0521	0.3286	-0.32	-0.33	0.56	2005, '07, '09, '11
Ifitm10	ENSMUST00000084412.5	interferon induced transmembrane protein 10	169	1	0	1	0	0	0	0	0	0	mmu-miR-129-1-3p	0.0054	0.0385	0.2283	-0.3	-0.3	0.51	NULL
Perp	ENSMUST00000019998.7	PERP, TP53 apoptosis effector	1062	1	1	0	0	1	1	0	0	0	mmu-miR-129-1-3p	0.0125	0.0882	0.4931	-0.84	-0.88	< 0.1	2005, '07, '09, '11
Baalc	ENSMUST00000163313.1	brain and acute leukemia, cytoplasmic	24	2	0	2	0	2	0	0	2	0	mmu-miR-129-1-3p	0.005	0.0357	0.2238	-0.28	-0.69	0.87	NULL
Gpd1l	ENSMUST00000146623.2	glycerol-3-phosphate dehydrogenase 1-like	1645	1	0	1	0	2	0	0	2	0	mmu-miR-129-1-3p	0.0059	0.0422	0.2634	-0.28	-0.39	0.62	2005, '07, '11
Ppp1r14c	ENSMUST00000043374.5	protein phosphatase 1, regulatory (inhibitor) subunit 14c	22	1	0	1	0	0	0	0	0	0	mmu-miR-129-1-3p	0.006	0.0424	0.2301	-0.28	-0.39	0.67	2005, '07, '09, '11
Mcu	ENSMUST00000020312.7	mitochondrial calcium uniporter	1548	1	0	1	0	0	0	0	0	0	mmu-miR-129-1-3p	0.0061	0.0436	0.2581	-0.27	-0.28	0.6	2007, '09, '11
Sbk1	ENSMUST00000056028.9	SH3-binding kinase 1	55	1	1	0	0	2	0	1	1	2	mmu-miR-129-1-3p	0.0044	0.0316	0.2003	-0.27	-0.35	0.68	2007, '09, '11
Vbp1	ENSMUST00000033540.5	von Hippel-Lindau binding protein 1	13205	1	0	0	1	1	0	0	1	0	mmu-miR-129-1-3p	0.0064	0.0458	0.2749	-0.27	-0.32	0.55	2007, '09, '11
Camkk2	ENSMUST00000111668.3	calcium/calmodulin-dependent protein kinase kinase 2, beta	701	1	0	1	0	2	0	1	1	0	mmu-miR-129-1-3p	0.0124	0.0895	0.5627	-0.26	-0.27	0.67	2005, '07, '09, '11
Etl4	ENSMUST00000114606.2	enhancer trap locus 4	1857	1	0	1	0	1	0	1	0	0	mmu-miR-129-2-3p	0.0066	0.048	0.3129	-0.26	-0.27	0.62	2009, '11
Slc48a1	ENSMUST00000117892.1	solute carrier family 48 (heme transporter), member 1	2003	1	0	1	0	0	0	0	0	1	mmu-miR-129-1-3p	0.0076	0.0538	0.3006	-0.26	-0.3	0.37	2007, '09, '11
Cpeb1	ENSMUST00000098331.4	cytoplasmic polyadenylation element binding protein 1	361	1	0	1	0	0	0	0	0	0	mmu-miR-129-1-3p	0.0032	0.0234	0.1494	-0.25	-0.26	0.64	2007
Rhobtb1	ENSMUST00000020101.6	Rho-related BTB domain containing 1	93	1	0	1	0	1	1	0	0	0	mmu-miR-129-1-3p	0.0106	0.0729	0.3654	-0.24	-0.61	0.58	2005, '09, '11
Traf4	ENSMUST00000017530.3	TNF receptor associated factor 4	2393	2	0	2	0	1	0	1	0	2	mmu-miR-129-1-3p	0.0029	0.0208	0.1376	-0.24	-0.57	0.82	2005, '07, '09, '11
Gpm6b	ENSMUST00000112235.2	glycoprotein m6b	415	1	0	1	0	0	0	0	0	0	mmu-miR-129-1-3p	0.0027	0.0195	0.1257	-0.18	-0.21	0.66	2005, '07, '09, '11
Kbtbd8	ENSMUST00000119582.1	kelch repeat and BTB (POZ) domain containing 8	62	1	0	1	0	0	0	0	0	0	mmu-miR-129-1-3p	0.003	0.0215	0.1434	-0.17	-0.17	0.54	2005, '07, '09, '11
Dlgap2	ENSMUST00000133298.2	discs, large (Drosophila) homolog-associated protein 2	5	1	0	1	0	1	0	1	0	3	mmu-miR-129-1-3p	0.0055	0.0397	0.2481	-0.16	-0.22	0.7	2005, '07, '09, '11
Med1	ENSMUST00000107545.3	mediator complex subunit 1	200	1	0	1	0	0	0	0	0	0	mmu-miR-129-1-3p	0.0081	0.0583	0.352	-0.16	-0.16	0.34	2007, '09, '11
Prkg1	ENSMUST00000065067.7	protein kinase, cGMP-dependent, type I	65	1	0	0	1	0	0	0	0	2	mmu-miR-129-1-3p	0.0073	0.0533	0.3609	-0.14	-0.15	0.53	NULL
Tmem64	ENSMUST00000062684.8	transmembrane protein 64	1560	1	0	1	0	0	0	0	0	0	mmu-miR-129-1-3p	0.0019	0.0141	0.096	-0.14	-0.14	0.69	2007, '09, '11
Dcp2	ENSMUST00000025350.8	DCP2 decapping enzyme homolog (S. cerevisiae)	434	1	1	0	0	2	0	1	1	0	mmu-miR-129-1-3p	0.0029	0.0212	0.1312	-0.13	-0.47	0.12	2005, '07, '09, '11
Uhmk1	ENSMUST00000123399.1	U2AF homology motif (UHM) kinase 1	267	1	0	1	0	0	0	0	0	1	mmu-miR-129-1-3p	0.0079	0.0574	0.3799	-0.13	-0.17	0.54	NULL
Dok4	ENSMUST00000046461.7	docking protein 4	66	1	1	0	0	0	0	0	0	1	mmu-miR-129-1-3p	0.0031	0.0224	0.1531	-0.12	-0.47	0.61	2005, '07, '09, '11
Gpd1	ENSMUST00000023760.7	glycerol-3-phosphate dehydrogenase 1 (soluble)	16106	1	0	1	0	0	0	0	0	1	mmu-miR-129-1-3p	0.0021	0.0157	0.1109	-0.11	-0.11	0.35	2007, '09, '11
Sgcb	ENSMUST00000081170.7	sarcoglycan, beta (dystrophin-associated glycoprotein)	675	1	0	1	0	1	0	1	0	0	mmu-miR-129-2-3p	0.0027	0.0194	0.1327	-0.11	-0.16	0.41	2005, '07, '09, '11
Bmpr2	ENSMUST00000087435.6	bone morphogenetic protein receptor, type II (serine/threonine kinase)	2928	1	0	1	0	0	0	0	0	1	mmu-miR-129-1-3p	0.0037	0.0269	0.1769	-0.1	-0.1	0.68	2005, '07
Nucks1	ENSMUST00000062264.7	nuclear casein kinase and cyclin-dependent kinase substrate 1	2244	1	0	1	0	0	0	0	0	0	mmu-miR-129-1-3p	0.0006	0.0041	0.0207	-0.02	-0.36	0.69	2011
Gchfr	ENSMUST00000057454.3	GTP cyclohydrolase I feedback regulator	197	1	0	1	0	0	0	0	0	0	mmu-miR-129-1-3p	0.0005	0.0039	0.0281	-0.01	-0.37	0.34	2007, '09, '11
Gpr75	ENSMUST00000109430.1	G protein-coupled receptor 75	5	1	1	0	0	0	0	0	0	1	mmu-miR-129-1-3p	0.0001	0.0005	0.0018	0	-0.6	0.67	NULL

## Sheet: 435 genes from TargetScan
Target gene	Representative transcript	Gene name	3P-seq tags + 5	Conserved sites total	Conserved 8mer sites	Conserved 7mer-m8 sites	Conserved 7mer-A1 sites	Poorly conserved sites total	Poorly conserved 8mer sites	Poorly conserved 7mer-m8 sites	Poorly conserved 7mer-A1 sites	6mer sites	Representative miRNA	Predicted occupancy (low miRNA)	Predicted occupancy (high miRNA)	Predicted occupancy (transfected miRNA)	Cumulative weighted context++ score	Total context++ score	Aggregate PCT	Previous TargetScan publication(s)
Hrk	ENSMUST00000054836.6	harakiri, BCL2 interacting protein (contains only BH3 domain)	5	1	1	0	0	3	1	1	1	4	mmu-miR-129-2-3p	0.0464	0.315	1.5326	-1.29	-1.29	0.58	2009, '11
Scn3b	ENSMUST00000171835.3	sodium channel, voltage-gated, type III, beta	478	2	1	1	0	1	1	0	0	0	mmu-miR-129-1-3p	0.0186	0.1321	0.7572	-1.03	-1.06	0.91	2007, '09, '11
Tmem136	ENSMUST00000061833.4	transmembrane protein 136	133	1	1	0	0	1	0	0	1	4	mmu-miR-129-2-3p	0.0254	0.1745	0.9041	-0.9	-0.94	0.54	2007, '09, '11
Perp	ENSMUST00000019998.7	PERP, TP53 apoptosis effector	1062	1	1	0	0	1	1	0	0	0	mmu-miR-129-1-3p	0.0125	0.0882	0.4931	-0.84	-0.88	< 0.1	2005, '07, '09, '11
Aif1l	ENSMUST00000001920.7	allograft inflammatory factor 1-like	572	1	0	1	0	1	1	0	0	1	mmu-miR-129-2-3p	0.022	0.1494	0.7034	-0.8	-0.9	0.46	2007, '09, '11
Rhou	ENSMUST00000045487.3	ras homolog gene family, member U	659	1	1	0	0	1	0	1	0	3	mmu-miR-129-2-3p	0.0198	0.1397	0.7961	-0.78	-0.78	0.17	2005, '07, '09, '11
Fam124a	ENSMUST00000039064.7	family with sequence similarity 124, member A	64	2	2	0	0	0	0	0	0	0	mmu-miR-129-1-3p	0.0129	0.0914	0.5085	-0.77	-0.88	0.46	NULL
Ccp110	ENSMUST00000106557.2	centriolar coiled coil protein 110	212	2	1	1	0	0	0	0	0	2	mmu-miR-129-1-3p	0.0164	0.1152	0.6336	-0.68	-0.69	0.73	2007, '09, '11
Gpr39	ENSMUST00000027581.6	G protein-coupled receptor 39	36	1	0	1	0	2	0	1	1	0	mmu-miR-129-1-3p	0.0136	0.0972	0.5874	-0.67	-0.67	0.37	2007, '11
Ift122	ENSMUST00000112925.2	intraflagellar transport 122	86	1	1	0	0	1	0	1	0	0	mmu-miR-129-1-3p	0.0147	0.1034	0.5539	-0.66	-0.85	0.32	2009, '11
Tmem100	ENSMUST00000092788.3	transmembrane protein 100	711	1	1	0	0	0	0	0	0	1	mmu-miR-129-1-3p	0.0117	0.0804	0.3957	-0.65	-0.71	0.53	2007, '09, '11
Parp1	ENSMUST00000027777.6	poly (ADP-ribose) polymerase family, member 1	1992	1	1	0	0	2	0	1	1	3	mmu-miR-129-1-3p	0.0096	0.0689	0.4286	-0.65	-0.85	0.63	2005, '07, '09, '11
Tmem230	ENSMUST00000110164.2	transmembrane protein 230	16	1	0	1	0	1	0	0	1	0	mmu-miR-129-1-3p	0.0082	0.0594	0.3728	-0.62	-0.62	0.38	2007, '09, '11
Mpzl1	ENSMUST00000068705.7	myelin protein zero-like 1	392	1	0	1	0	1	0	1	0	0	mmu-miR-129-1-3p	0.0173	0.1211	0.6444	-0.58	-0.58	0.65	2005, '07, '09, '11
Nmnat2	ENSMUST00000043313.9	nicotinamide nucleotide adenylyltransferase 2	122	1	1	0	0	1	0	0	1	0	mmu-miR-129-1-3p	0.0098	0.0693	0.388	-0.58	-0.59	0.59	2005, '07, '09, '11
Dyrk3	ENSMUST00000016670.8	dual-specificity tyrosine-(Y)-phosphorylation regulated kinase 3	41	1	1	0	0	0	0	0	0	0	mmu-miR-129-1-3p	0.0085	0.0601	0.3398	-0.57	-0.57	0.7	2005, '07, '09, '11
Ppp6c	ENSMUST00000028087.3	protein phosphatase 6, catalytic subunit	1434	2	1	1	0	0	0	0	0	0	mmu-miR-129-1-3p	0.0092	0.0658	0.388	-0.56	-0.64	0.75	NULL
Lhfp	ENSMUST00000059562.8	lipoma HMGIC fusion partner	3628	1	1	0	0	0	0	0	0	0	mmu-miR-129-1-3p	0.0086	0.0604	0.3221	-0.55	-0.55	0.31	2005, '07, '09, '11
Prr13	ENSMUST00000023810.6	proline rich 13	3553	1	1	0	0	0	0	0	0	1	mmu-miR-129-1-3p	0.0046	0.0335	0.2139	-0.54	-0.55	< 0.1	2007, '09, '11
Colgalt2	ENSMUST00000044311.8	collagen beta(1-O)galactosyltransferase 2	254	1	1	0	0	0	0	0	0	0	mmu-miR-129-1-3p	0.0164	0.1103	0.4897	-0.54	-0.54	0.17	2007, '09, '11
Cir1	ENSMUST00000058615.9	corepressor interacting with RBPJ, 1	11	1	1	0	0	1	1	0	0	1	mmu-miR-129-1-3p	0.0137	0.0915	0.4241	-0.53	-0.79	0.68	2007, '09, '11
Rcan2	ENSMUST00000044895.6	regulator of calcineurin 2	2257	1	1	0	0	0	0	0	0	0	mmu-miR-129-1-3p	0.0072	0.0509	0.2827	-0.53	-0.54	0.69	2007, '09, '11
Kpna4	ENSMUST00000029353.3	karyopherin (importin) alpha 4	1495	2	2	0	0	1	0	1	0	4	mmu-miR-129-1-3p	0.012	0.0863	0.5368	-0.53	-0.64	0.82	2005, '07, '09, '11
Spata2	ENSMUST00000057627.10	spermatogenesis associated 2	52	1	1	0	0	0	0	0	0	0	mmu-miR-129-1-3p	0.0085	0.0605	0.3663	-0.53	-0.53	0.69	2005, '07, '09, '11
Memo1	ENSMUST00000078459.6	mediator of cell motility 1	375	1	1	0	0	1	0	0	1	3	mmu-miR-129-1-3p	0.0074	0.052	0.2757	-0.51	-0.66	0.7	2007, '09, '11
Klhl13	ENSMUST00000115313.2	kelch-like 13	604	1	1	0	0	0	0	0	0	0	mmu-miR-129-1-3p	0.0232	0.1497	0.5743	-0.51	-0.52	0.63	2005, '07, '09, '11
Bean1	ENSMUST00000171018.2	brain expressed, associated with Nedd4, 1	15	1	1	0	0	0	0	0	0	2	mmu-miR-129-1-3p	0.0117	0.0825	0.4679	-0.51	-0.51	0.6	2011
Bace1	ENSMUST00000034591.5	beta-site APP cleaving enzyme 1	924	1	0	1	0	1	0	0	1	4	mmu-miR-129-1-3p	0.0186	0.1327	0.8021	-0.5	-0.5	0.35	2005, '07, '09, '11
Smad3	ENSMUST00000034973.4	SMAD family member 3	353	1	1	0	0	0	0	0	0	0	mmu-miR-129-1-3p	0.0152	0.1032	0.4824	-0.5	-0.51	0.47	2005, '07, '09, '11
Ppap2b	ENSMUST00000064139.7	phosphatidic acid phosphatase type 2B	6120	1	1	0	0	0	0	0	0	0	mmu-miR-129-1-3p	0.0089	0.0629	0.3508	-0.49	-0.49	0.25	2007, '09, '11
Ankrd52	ENSMUST00000014642.4	ankyrin repeat domain 52	1083	2	1	1	0	2	0	1	1	0	mmu-miR-129-2-3p	0.016	0.1149	0.7221	-0.48	-0.49	0.85	2009, '11
Mapk3	ENSMUST00000057669.10	mitogen-activated protein kinase 3	12	1	1	0	0	0	0	0	0	1	mmu-miR-129-1-3p	0.0057	0.0419	0.2802	-0.47	-0.66	0.38	2005, '07, '09, '11
Dgki	ENSMUST00000101532.4	diacylglycerol kinase, iota	6	2	1	1	0	1	0	0	1	2	mmu-miR-129-2-3p	0.01	0.0718	0.4499	-0.47	-0.69	0.91	2005, '07, '09, '11
Rchy1	ENSMUST00000031345.9	ring finger and CHY zinc finger domain containing 1	1678	1	0	1	0	1	0	1	0	0	mmu-miR-129-1-3p	0.0068	0.048	0.2711	-0.47	-0.59	0.66	2005, '07, '09, '11
Arap2	ENSMUST00000076623.5	ArfGAP with RhoGAP domain, ankyrin repeat and PH domain 2	38	1	1	0	0	0	0	0	0	2	mmu-miR-129-2-3p	0.0289	0.187	0.7649	-0.47	-0.48	0.44	2007, '09, '11
Ank1	ENSMUST00000084038.5	ankyrin 1, erythroid	8997	1	0	1	0	1	0	0	1	2	mmu-miR-129-1-3p	0.0228	0.1538	0.718	-0.47	-0.49	0.62	2005, '07, '09, '11
Rnf224	ENSMUST00000091318.4	ring finger protein 224	5	1	0	1	0	1	0	0	1	0	mmu-miR-129-1-3p	0.0088	0.0632	0.3924	-0.46	-0.46	0.43	2009, '11
Frmd3	ENSMUST00000084474.5	FERM domain containing 3	19	1	1	0	0	0	0	0	0	1	mmu-miR-129-1-3p	0.0087	0.0622	0.3637	-0.46	-0.48	0.7	2005, '07, '09, '11
Gpr165	ENSMUST00000033554.4	G protein-coupled receptor 165	16	1	1	0	0	1	0	1	0	0	mmu-miR-129-1-3p	0.0164	0.1123	0.5458	-0.46	-0.47	0.21	2009, '11
Klhl28	ENSMUST00000021331.7	kelch-like 28	187	1	0	1	0	1	0	0	1	0	mmu-miR-129-1-3p	0.0128	0.0906	0.5105	-0.45	-0.47	0.7	2007, '09, '11
Spcs3	ENSMUST00000067476.8	signal peptidase complex subunit 3 homolog (S. cerevisiae)	1188	1	0	1	0	1	0	1	0	0	mmu-miR-129-1-3p	0.0085	0.0605	0.3589	-0.45	-0.56	0.6	2005, '07, '09, '11
Trib1	ENSMUST00000067543.6	tribbles homolog 1 (Drosophila)	267	1	1	0	0	0	0	0	0	0	mmu-miR-129-1-3p	0.014	0.095	0.4445	-0.45	-0.45	0.51	2005, '07, '09, '11
Nfatc2ip	ENSMUST00000075671.4	nuclear factor of activated T cells, cytoplasmic, calcineurin dependent 2 interacting protein	225	1	1	0	0	0	0	0	0	0	mmu-miR-129-1-3p	0.012	0.0826	0.3994	-0.44	-0.44	0.2	2007, '09, '11
Fndc5	ENSMUST00000102600.3	fibronectin type III domain containing 5	1377	1	0	1	0	1	0	0	1	2	mmu-miR-129-2-3p	0.0108	0.0772	0.4719	-0.44	-0.48	0.71	2005, '07, '09, '11
Hsph1	ENSMUST00000074846.8	heat shock 105kDa/110kDa protein 1	9289	1	0	1	0	0	0	0	0	1	mmu-miR-129-1-3p	0.018	0.1216	0.5662	-0.43	-0.44	0.69	2005, '07, '09, '11
Peli3	ENSMUST00000120475.2	pellino 3	65	1	1	0	0	2	1	1	0	4	mmu-miR-129-1-3p	0.0151	0.1086	0.6802	-0.43	-0.52	0.55	2005, '07
Tmem2	ENSMUST00000096194.3	transmembrane protein 2	778	1	0	1	0	3	0	2	1	0	mmu-miR-129-1-3p	0.0155	0.1069	0.5383	-0.43	-0.47	0.66	2005, '07, '09, '11
Vangl2	ENSMUST00000027837.7	vang-like 2 (van gogh, Drosophila)	234	1	0	1	0	2	0	2	0	3	mmu-miR-129-2-3p	0.0204	0.1453	0.8726	-0.42	-0.52	0.72	2007
Fryl	ENSMUST00000101127.6	furry homolog-like (Drosophila)	59	1	1	0	0	1	0	1	0	0	mmu-miR-129-2-3p	0.0307	0.1965	0.7746	-0.41	-0.41	0.61	2007, '09, '11
Igfbpl1	ENSMUST00000044297.6	insulin-like growth factor binding protein-like 1	33	1	0	1	0	0	0	0	0	0	mmu-miR-129-1-3p	0.008	0.0565	0.3068	-0.41	-0.41	0.61	2009, '11
Usp25	ENSMUST00000023580.6	ubiquitin specific peptidase 25	1925	1	1	0	0	0	0	0	0	0	mmu-miR-129-1-3p	0.0226	0.142	0.5013	-0.4	-0.51	0.35	2005, '07, '09, '11
Gtdc1	ENSMUST00000112810.2	glycosyltransferase-like domain containing 1	191	1	0	1	0	1	0	1	0	0	mmu-miR-129-1-3p	0.0123	0.0862	0.471	-0.39	-0.39	0.62	2005, '07, '09, '11
Prkce	ENSMUST00000097275.3	protein kinase C, epsilon	690	1	1	0	0	0	0	0	0	1	mmu-miR-129-1-3p	0.0186	0.1236	0.522	-0.38	-0.38	0.46	2005, '07, '11
H3f3b	ENSMUST00000106454.2	H3 histone, family 3B	1229	1	0	1	0	3	0	0	3	1	mmu-miR-129-1-3p	0.0141	0.0942	0.4094	-0.38	-0.57	0.69	2005, '07, '09, '11
Slc16a14	ENSMUST00000027422.6	solute carrier family 16 (monocarboxylic acid transporters), member 14	219	1	1	0	0	0	0	0	0	0	mmu-miR-129-1-3p	0.0138	0.0939	0.4361	-0.38	-0.39	0.67	2005, '07
Krt79	ENSMUST00000023799.7	keratin 79	40	1	0	1	0	0	0	0	0	0	mmu-miR-129-1-3p	0.0069	0.0492	0.2802	-0.38	-0.38	0.4	2007, '09, '11
Zdhhc23	ENSMUST00000036321.8	zinc finger, DHHC domain containing 23	41	1	0	1	0	2	0	1	1	2	mmu-miR-129-1-3p	0.009	0.0648	0.4165	-0.38	-0.47	0.69	2005, '07
BC089491	ENSMUST00000056589.7	cDNA sequence BC089491	5	1	0	1	0	0	0	0	0	0	mmu-miR-129-1-3p	0.0062	0.0442	0.2563	-0.38	-0.38	0.55	2009, '11
Lhfpl2	ENSMUST00000054274.2	lipoma HMGIC fusion partner-like 2	499	1	0	1	0	1	0	1	0	3	mmu-miR-129-1-3p	0.0142	0.1025	0.6539	-0.38	-0.39	0.48	2005, '07, '09, '11
Mtmr10	ENSMUST00000032736.5	myotubularin related protein 10	665	1	0	1	0	1	0	1	0	2	mmu-miR-129-2-3p	0.0163	0.1162	0.6873	-0.38	-0.45	0.59	2007, '09, '11
Fam199x	ENSMUST00000047852.7	family with sequence similarity 199, X-linked	16	1	1	0	0	0	0	0	0	0	mmu-miR-129-1-3p	0.016	0.1119	0.6121	-0.37	-0.37	0.25	2011
Bzw1	ENSMUST00000050552.9	basic leucine zipper and W2 domains 1	3021	1	0	1	0	0	0	0	0	0	mmu-miR-129-1-3p	0.0108	0.0755	0.3994	-0.37	-0.37	0.69	2005, '07, '09, '11
Rgs17	ENSMUST00000131996.2	regulator of G-protein signaling 17	38	1	1	0	0	0	0	0	0	1	mmu-miR-129-1-3p	0.009	0.0643	0.3767	-0.37	-0.45	0.7	2011
Snx6	ENSMUST00000005798.8	sorting nexin 6	4369	1	0	1	0	0	0	0	0	1	mmu-miR-129-1-3p	0.0042	0.0303	0.1981	-0.36	-0.36	0.7	2005, '07, '09, '11
Tmc7	ENSMUST00000044195.4	transmembrane channel-like gene family 7	73	1	1	0	0	0	0	0	0	0	mmu-miR-129-1-3p	0.0093	0.0654	0.3471	-0.36	-0.36	0.18	2005, '07, '09, '11
Ablim1	ENSMUST00000079360.6	actin-binding LIM protein 1	1874	1	1	0	0	0	0	0	0	3	mmu-miR-129-1-3p	0.0118	0.0835	0.4847	-0.36	-0.37	0.63	2005, '07, '09, '11
Dlgap1	ENSMUST00000133983.2	discs, large (Drosophila) homolog-associated protein 1	8	1	1	0	0	0	0	0	0	1	mmu-miR-129-2-3p	0.0121	0.0847	0.4561	-0.35	-0.42	0.59	2009, '11
Lpgat1	ENSMUST00000110855.2	lysophosphatidylglycerol acyltransferase 1	2359	1	0	1	0	2	1	1	0	0	mmu-miR-129-1-3p	0.0156	0.1103	0.6234	-0.35	-0.39	0.67	2005, '07, '09, '11
Pkia	ENSMUST00000028999.6	protein kinase inhibitor, alpha	10819	1	0	1	0	0	0	0	0	0	mmu-miR-129-1-3p	0.0051	0.0364	0.2182	-0.35	-0.35	0.7	2005, '07, '09, '11
Zbtb44	ENSMUST00000115222.3	zinc finger and BTB domain containing 44	1220	1	0	1	0	2	0	0	2	1	mmu-miR-129-1-3p	0.017	0.1185	0.6325	-0.35	-0.56	0.68	2007, '09, '11
Bnip3l	ENSMUST00000111115.2	BCL2/adenovirus E1B interacting protein 3-like	2649	1	0	1	0	0	0	0	0	0	mmu-miR-129-1-3p	0.0057	0.0407	0.2388	-0.35	-0.35	0.59	2005, '07, '09, '11
Eif3j1	ENSMUST00000028668.7	eukaryotic translation initiation factor 3, subunit J1	350	1	1	0	0	1	0	0	1	3	mmu-miR-129-1-3p	0.0108	0.0775	0.4705	-0.34	-0.45	0.42	2009, '11
P2rx6	ENSMUST00000023441.5	purinergic receptor P2X, ligand-gated ion channel, 6	207	1	1	0	0	0	0	0	0	1	mmu-miR-129-1-3p	0.0057	0.0412	0.268	-0.34	-0.36	< 0.1	2007, '11
Dsc1	ENSMUST00000038710.5	desmocollin 1	5	1	1	0	0	1	0	0	1	0	mmu-miR-129-1-3p	0.0105	0.0728	0.3696	-0.34	-0.45	< 0.1	2005, '09, '11
Caln1	ENSMUST00000111288.2	calneuron 1	28	1	0	1	0	0	0	0	0	1	mmu-miR-129-1-3p	0.0044	0.0319	0.1978	-0.34	-0.38	0.7	2005, '07, '09, '11
Rpp25l	ENSMUST00000038434.3	ribonuclease P/MRP 25 subunit-like	1611	1	0	1	0	0	0	0	0	0	mmu-miR-129-1-3p	0.0041	0.0293	0.1857	-0.34	-0.34	0.35	2007, '09, '11
Sox4	ENSMUST00000067230.5	SRY (sex determining region Y)-box 4	1640	1	1	0	0	0	0	0	0	1	mmu-miR-129-1-3p	0.0096	0.0674	0.3692	-0.34	-0.34	0.67	2005, '07
Ppp4r1	ENSMUST00000073104.5	protein phosphatase 4, regulatory subunit 1	949	1	0	1	0	0	0	0	0	1	mmu-miR-129-1-3p	0.0112	0.0769	0.3807	-0.33	-0.34	0.7	2005, '07, '09, '11
Dynll2	ENSMUST00000020775.3	dynein light chain LC8-type 2	12752	1	0	1	0	0	0	0	0	2	mmu-miR-129-1-3p	0.0068	0.0488	0.2977	-0.33	-0.48	0.67	2009, '11
Gpr137c	ENSMUST00000146150.1	G protein-coupled receptor 137C	55	1	1	0	0	0	0	0	0	0	mmu-miR-129-1-3p	0.006	0.0424	0.2469	-0.33	-0.37	0.68	NULL
Grasp	ENSMUST00000000543.4	GRP1 (general receptor for phosphoinositides 1)-associated scaffold protein	440	1	0	1	0	0	0	0	0	2	mmu-miR-129-1-3p	0.0098	0.0696	0.4095	-0.33	-0.39	0.66	2005, '07, '09, '11
Tmem33	ENSMUST00000037918.6	transmembrane protein 33	3570	1	0	1	0	1	1	0	0	1	mmu-miR-129-1-3p	0.0062	0.0437	0.2491	-0.33	-0.71	0.69	2005, '07, '09, '11
Phtf2	ENSMUST00000118174.2	putative homeodomain transcription factor 2	1787	1	1	0	0	0	0	0	0	0	mmu-miR-129-1-3p	0.0163	0.1098	0.5034	-0.33	-0.35	0.45	2005, '07, '09, '11
Ykt6	ENSMUST00000002818.8	YKT6 homolog (S. Cerevisiae)	5383	1	0	1	0	1	0	1	0	1	mmu-miR-129-1-3p	0.0089	0.0645	0.42	-0.33	-0.33	0.56	2005, '07, '09, '11
Tet3	ENSMUST00000089622.5	tet methylcytosine dioxygenase 3	1592	1	1	0	0	1	0	1	0	0	mmu-miR-129-1-3p	0.0142	0.0995	0.5414	-0.33	-0.33	0.56	2011
Usp13	ENSMUST00000072312.6	ubiquitin specific peptidase 13 (isopeptidase T-3)	1087	1	1	0	0	1	0	1	0	0	mmu-miR-129-2-3p	0.0121	0.0862	0.4978	-0.33	-0.39	0.69	2009, '11
Dedd	ENSMUST00000111300.2	death effector domain-containing	678	1	0	1	0	0	0	0	0	1	mmu-miR-129-1-3p	0.0052	0.0376	0.2456	-0.33	-0.34	0.58	2005, '07, '09, '11
Gabra1	ENSMUST00000020707.6	gamma-aminobutyric acid (GABA) A receptor, subunit alpha 1	12	1	0	1	0	0	0	0	0	0	mmu-miR-129-1-3p	0.0131	0.0916	0.5019	-0.33	-0.33	0.66	2005, '07, '09, '11
Mafg	ENSMUST00000058162.8	v-maf musculoaponeurotic fibrosarcoma oncogene family, protein G (avian)	999	2	1	1	0	0	0	0	0	4	mmu-miR-129-1-3p	0.0114	0.0828	0.5383	-0.33	-0.38	0.57	2005, '07
Map2k4	ENSMUST00000046963.4	mitogen-activated protein kinase kinase 4	1573	1	0	1	0	0	0	0	0	0	mmu-miR-129-1-3p	0.0094	0.0668	0.389	-0.33	-0.33	0.64	2005, '07, '09, '11
AF529169	ENSMUST00000044491.7	cDNA sequence AF529169	11	1	1	0	0	0	0	0	0	0	mmu-miR-129-1-3p	0.0185	0.1225	0.5101	-0.32	-0.32	0.43	2009, '11
L3mbtl1	ENSMUST00000035751.6	l(3)mbt-like (Drosophila)	0	1	1	0	0	1	0	0	1	0	mmu-miR-129-1-3p	0.0114	0.0796	0.4224	-0.32	-0.32	0.53	NULL
Acadm	ENSMUST00000072697.7	acyl-Coenzyme A dehydrogenase, medium chain	237	1	0	1	0	0	0	0	0	0	mmu-miR-129-1-3p	0.0053	0.0378	0.2257	-0.32	-0.32	0.42	2007, '09, '11
Rnf149	ENSMUST00000062525.5	ring finger protein 149	465	1	0	1	0	1	0	1	0	1	mmu-miR-129-1-3p	0.0072	0.0521	0.3286	-0.32	-0.33	0.56	2005, '07, '09, '11
Prpf39	ENSMUST00000120580.2	PRP39 pre-mRNA processing factor 39 homolog (yeast)	3161	1	0	1	0	0	0	0	0	0	mmu-miR-129-1-3p	0.0105	0.0726	0.3662	-0.32	-0.32	0.68	2005, '07, '09, '11
Klhl9	ENSMUST00000094993.2	kelch-like 9	1056	1	1	0	0	0	0	0	0	0	mmu-miR-129-1-3p	0.0051	0.0364	0.2113	-0.32	-0.38	0.5	2005, '07, '09, '11
Pnisr	ENSMUST00000098238.3	PNN interacting serine/arginine-rich	3635	1	0	1	0	1	0	1	0	3	mmu-miR-129-1-3p	0.0118	0.0815	0.3995	-0.32	-0.48	0.65	2011
Creb1	ENSMUST00000087366.5	cAMP responsive element binding protein 1	1211	1	1	0	0	1	0	0	1	0	mmu-miR-129-1-3p	0.0065	0.0461	0.2673	-0.31	-0.38	0.68	2009, '11
Tiam1	ENSMUST00000114122.2	T cell lymphoma invasion and metastasis 1	22	1	0	1	0	1	0	1	0	1	mmu-miR-129-1-3p	0.0093	0.0664	0.4025	-0.31	-0.47	0.6	2007, '09, '11
Syt4	ENSMUST00000025110.3	synaptotagmin IV	20	1	0	1	0	0	0	0	0	0	mmu-miR-129-1-3p	0.0104	0.072	0.3675	-0.31	-0.31	0.44	2005, '07, '09, '11
Ythdc2	ENSMUST00000037763.7	YTH domain containing 2	288	1	1	0	0	0	0	0	0	0	mmu-miR-129-1-3p	0.0139	0.0942	0.4385	-0.31	-0.31	0.18	2005, '07, '11
Nwd2	ENSMUST00000159584.1	NACHT and WD repeat domain containing 2	8	1	0	0	1	1	1	0	0	0	mmu-miR-129-1-3p	0.0113	0.0811	0.496	-0.31	-0.31	0.54	2011
Ppm1d	ENSMUST00000020835.10	protein phosphatase 1D magnesium-dependent, delta isoform	949	1	0	0	1	0	0	0	0	2	mmu-miR-129-1-3p	0.0044	0.0319	0.2129	-0.31	-0.33	0.7	2007, '09, '11
Cacnb4	ENSMUST00000178799.2	calcium channel, voltage-dependent, beta 4 subunit	26	1	0	1	0	1	0	1	0	2	mmu-miR-129-1-3p	0.0132	0.0944	0.5579	-0.31	-0.36	0.44	2009, '11
Mex3a	ENSMUST00000172699.1	mex3 homolog A (C. elegans)	442	1	0	1	0	1	0	0	1	1	mmu-miR-129-1-3p	0.0094	0.068	0.4402	-0.31	-0.31	0.43	2007, '09, '11
Hey1	ENSMUST00000042412.3	hairy/enhancer-of-split related with YRPW motif 1	256	1	0	1	0	0	0	0	0	0	mmu-miR-129-1-3p	0.0086	0.0599	0.3191	-0.31	-0.31	0.44	2005, '07, '09, '11
Gnaq	ENSMUST00000025541.5	guanine nucleotide binding protein, alpha q polypeptide	857	1	0	1	0	1	0	1	0	0	mmu-miR-129-1-3p	0.0059	0.0431	0.285	-0.3	-0.34	0.6	2009, '11
Fam155a	ENSMUST00000110969.3	family with sequence similarity 155, member A	5	1	0	1	0	0	0	0	0	1	mmu-miR-129-2-3p	0.0111	0.0775	0.4115	-0.3	-0.3	0.67	2007, '09, '11
Camsap2	ENSMUST00000048309.6	calmodulin regulated spectrin-associated protein family, member 2	676	1	1	0	0	0	0	0	0	0	mmu-miR-129-1-3p	0.0079	0.0563	0.3265	-0.3	-0.31	0.29	2007, '09, '11
Ifitm10	ENSMUST00000084412.5	interferon induced transmembrane protein 10	169	1	0	1	0	0	0	0	0	0	mmu-miR-129-1-3p	0.0054	0.0385	0.2283	-0.3	-0.3	0.51	NULL
Prep	ENSMUST00000099858.2	prolyl endopeptidase	3108	1	0	1	0	1	0	1	0	1	mmu-miR-129-1-3p	0.0029	0.0212	0.139	-0.3	-0.32	0.7	2005, '07, '09, '11
Stt3b	ENSMUST00000035010.8	STT3, subunit of the oligosaccharyltransferase complex, homolog B (S. cerevisiae)	2394	1	1	0	0	1	0	0	1	0	mmu-miR-129-2-3p	0.0076	0.0528	0.2796	-0.3	-0.52	0.7	2009, '11
Fbxo36	ENSMUST00000097672.3	F-box protein 36	103	1	0	1	0	0	0	0	0	0	mmu-miR-129-2-3p	0.0043	0.0309	0.1904	-0.3	-0.3	0.46	2007, '09, '11
Rasal2	ENSMUST00000078308.7	RAS protein activator like 2	577	1	1	0	0	0	0	0	0	1	mmu-miR-129-1-3p	0.0112	0.0794	0.46	-0.3	-0.32	0.68	2005, '07, '11
Pik3ip1	ENSMUST00000045153.5	phosphoinositide-3-kinase interacting protein 1	1369	1	0	1	0	0	0	0	0	0	mmu-miR-129-1-3p	0.0083	0.0585	0.3301	-0.29	-0.29	0.63	2007, '09, '11
Fmnl2	ENSMUST00000049483.7	formin-like 2	307	1	0	1	0	0	0	0	0	1	mmu-miR-129-2-3p	0.0067	0.0486	0.3057	-0.29	-0.29	0.59	2005, '07, '09, '11
Runx2	ENSMUST00000113572.3	runt related transcription factor 2	146	1	0	1	0	0	0	0	0	0	mmu-miR-129-1-3p	0.0094	0.0667	0.3893	-0.29	-0.3	0.65	2007, '11
E2f5	ENSMUST00000029069.7	E2F transcription factor 5	448	1	0	1	0	0	0	0	0	0	mmu-miR-129-1-3p	0.0035	0.0253	0.161	-0.29	-0.29	0.35	2005, '07, '09, '11
Dcun1d3	ENSMUST00000059851.7	DCN1, defective in cullin neddylation 1, domain containing 3 (S. cerevisiae)	469	1	0	1	0	0	0	0	0	1	mmu-miR-129-1-3p	0.0056	0.041	0.2732	-0.29	-0.31	0.7	2007, '09, '11
Ccnt1	ENSMUST00000169707.2	cyclin T1	859	1	0	1	0	0	0	0	0	1	mmu-miR-129-1-3p	0.0143	0.0994	0.5129	-0.29	-0.29	0.64	NULL
Yes1	ENSMUST00000072311.7	Yamaguchi sarcoma viral (v-yes) oncogene homolog 1	1118	1	0	1	0	0	0	0	0	0	mmu-miR-129-1-3p	0.0075	0.0529	0.2946	-0.29	-0.29	0.67	2005, '07, '09, '11
Efna5	ENSMUST00000076840.6	ephrin A5	184	1	0	1	0	1	0	0	1	0	mmu-miR-129-1-3p	0.0042	0.0304	0.2014	-0.29	-0.32	0.63	2009, '11
Myef2	ENSMUST00000142718.2	myelin basic protein expression factor 2, repressor	6865	1	0	1	0	0	0	0	0	0	mmu-miR-129-1-3p	0.0035	0.025	0.1592	-0.28	-0.29	0.51	2005, '07, '11
Ppp1r14c	ENSMUST00000043374.5	protein phosphatase 1, regulatory (inhibitor) subunit 14c	22	1	0	1	0	0	0	0	0	0	mmu-miR-129-1-3p	0.006	0.0424	0.2301	-0.28	-0.39	0.67	2005, '07, '09, '11
Rnf34	ENSMUST00000031434.6	ring finger protein 34	501	1	0	1	0	0	0	0	0	1	mmu-miR-129-2-3p	0.0018	0.0132	0.0896	-0.28	-0.3	0.67	2005, '07, '09, '11
Baalc	ENSMUST00000163313.1	brain and acute leukemia, cytoplasmic	24	2	0	2	0	2	0	0	2	0	mmu-miR-129-1-3p	0.005	0.0357	0.2238	-0.28	-0.69	0.87	NULL
Nptn	ENSMUST00000176250.1	neuroplastin	4527	1	0	1	0	0	0	0	0	2	mmu-miR-129-1-3p	0.0063	0.0446	0.2571	-0.28	-0.36	0.6	2007, '09, '11
Zfp108	ENSMUST00000072713.6	zinc finger protein 108	24	1	0	1	0	0	0	0	0	0	mmu-miR-129-1-3p	0.0045	0.0327	0.2226	-0.28	-0.28	0.58	2009, '11
St8sia4	ENSMUST00000043336.5	ST8 alpha-N-acetyl-neuraminide alpha-2,8-sialyltransferase 4	19	1	0	1	0	0	0	0	0	0	mmu-miR-129-1-3p	0.0074	0.0522	0.289	-0.28	-0.28	0.65	2005, '07, '09, '11
Szrd1	ENSMUST00000102487.3	SUZ RNA binding domain containing 1	806	1	0	1	0	0	0	0	0	1	mmu-miR-129-1-3p	0.0047	0.0336	0.2078	-0.28	-0.31	0.51	2009, '11
Sacs	ENSMUST00000119943.2	sacsin	66	1	0	1	0	0	0	0	0	0	mmu-miR-129-1-3p	0.012	0.0838	0.4537	-0.28	-0.28	0.47	2005, '07
Rbms3	ENSMUST00000111773.4	RNA binding motif, single stranded interacting protein	289	1	1	0	0	1	0	1	0	1	mmu-miR-129-1-3p	0.0088	0.0633	0.3873	-0.28	-0.3	0.52	2011
Gpd1l	ENSMUST00000146623.2	glycerol-3-phosphate dehydrogenase 1-like	1645	1	0	1	0	2	0	0	2	0	mmu-miR-129-1-3p	0.0059	0.0422	0.2634	-0.28	-0.39	0.62	2005, '07, '11
Mcu	ENSMUST00000020312.7	mitochondrial calcium uniporter	1548	1	0	1	0	0	0	0	0	0	mmu-miR-129-1-3p	0.0061	0.0436	0.2581	-0.27	-0.28	0.6	2007, '09, '11
St8sia1	ENSMUST00000032421.3	ST8 alpha-N-acetyl-neuraminide alpha-2,8-sialyltransferase 1	150	1	1	0	0	2	0	1	1	1	mmu-miR-129-1-3p	0.0083	0.0581	0.3155	-0.27	-0.56	0.5	2005, '07, '09, '11
Sestd1	ENSMUST00000102660.2	SEC14 and spectrin domains 1	260	1	0	1	0	1	0	0	1	2	mmu-miR-129-1-3p	0.0097	0.0699	0.4415	-0.27	-0.34	0.65	2005, '07, '09, '11
Pikfyve	ENSMUST00000081154.8	phosphoinositide kinase, FYVE finger containing	1130	1	0	1	0	1	0	1	0	0	mmu-miR-129-1-3p	0.0128	0.0914	0.5383	-0.27	-0.28	0.62	2007, '09, '11
Zfp46	ENSMUST00000069195.4	zinc finger protein 46	160	1	0	1	0	0	0	0	0	1	mmu-miR-129-1-3p	0.0053	0.0386	0.2611	-0.27	-0.27	0.4	2009, '11
Jph4	ENSMUST00000022819.6	junctophilin 4	12	1	0	1	0	0	0	0	0	1	mmu-miR-129-1-3p	0.0057	0.0417	0.2731	-0.27	-0.28	0.62	2005, '07, '11
Sbk1	ENSMUST00000056028.9	SH3-binding kinase 1	55	1	1	0	0	2	0	1	1	2	mmu-miR-129-1-3p	0.0044	0.0316	0.2003	-0.27	-0.35	0.68	2007, '09, '11
Son	ENSMUST00000122302.2	Son DNA binding protein	5492	1	0	1	0	1	0	0	1	0	mmu-miR-129-2-3p	0.0042	0.0303	0.2039	-0.27	-0.27	0.62	2005, '07, '09, '11
Chtf8	ENSMUST00000177068.2	CTF8, chromosome transmission fidelity factor 8	192	1	0	1	0	0	0	0	0	4	mmu-miR-129-1-3p	0.0062	0.0454	0.3047	-0.27	-0.33	< 0.1	2007, '09, '11
Ccdc47	ENSMUST00000002043.4	coiled-coil domain containing 47	1550	1	0	1	0	0	0	0	0	2	mmu-miR-129-1-3p	0.0021	0.0154	0.1037	-0.27	-0.29	0.62	2007, '09, '11
Furin	ENSMUST00000122232.2	furin (paired basic amino acid cleaving enzyme)	351	2	0	2	0	0	0	0	0	0	mmu-miR-129-2-3p	0.0079	0.0571	0.3547	-0.27	-0.28	0.69	2005, '07, '09, '11
Vbp1	ENSMUST00000033540.5	von Hippel-Lindau binding protein 1	13205	1	0	0	1	1	0	0	1	0	mmu-miR-129-1-3p	0.0064	0.0458	0.2749	-0.27	-0.32	0.55	2007, '09, '11
Cacfd1	ENSMUST00000114007.2	calcium channel flower domain containing 1	785	1	0	1	0	0	0	0	0	3	mmu-miR-129-1-3p	0.0063	0.0462	0.3159	-0.27	-0.29	0.42	2007, '09, '11
Gm527	ENSMUST00000058135.4	predicted gene 527	90	1	0	1	0	0	0	0	0	0	mmu-miR-129-2-3p	0.0042	0.0305	0.1846	-0.27	-0.3	0.62	2009, '11
Slc48a1	ENSMUST00000117892.1	solute carrier family 48 (heme transporter), member 1	2003	1	0	1	0	0	0	0	0	1	mmu-miR-129-1-3p	0.0076	0.0538	0.3006	-0.26	-0.3	0.37	2007, '09, '11
Fam117b	ENSMUST00000036540.6	family with sequence similarity 117, member B	1648	1	1	0	0	0	0	0	0	0	mmu-miR-129-1-3p	0.0071	0.0513	0.322	-0.26	-0.28	0.53	2007, '09, '11
Osbpl10	ENSMUST00000182384.2	oxysterol binding protein-like 10	194	1	0	1	0	0	0	0	0	0	mmu-miR-129-1-3p	0.0052	0.0368	0.218	-0.26	-0.28	0.58	2005, '07
Cntn2	ENSMUST00000086521.5	contactin 2	67	1	0	1	0	2	0	0	2	3	mmu-miR-129-2-3p	0.0125	0.0896	0.5426	-0.26	-0.27	0.69	2005, '07, '09, '11
Sec24c	ENSMUST00000048657.8	Sec24 related gene family, member C (S. cerevisiae)	3852	1	1	0	0	0	0	0	0	0	mmu-miR-129-1-3p	0.0073	0.0518	0.2941	-0.26	-0.27	0.31	2005, '07, '09, '11
Map3k1	ENSMUST00000109267.3	mitogen-activated protein kinase kinase kinase 1	65	1	1	0	0	0	0	0	0	2	mmu-miR-129-1-3p	0.0073	0.0523	0.3185	-0.26	-0.26	0.65	2009, '11
Phip	ENSMUST00000034787.6	pleckstrin homology domain interacting protein	1734	1	1	0	0	1	0	0	1	0	mmu-miR-129-1-3p	0.0133	0.0927	0.4941	-0.26	-0.28	0.18	2009, '11
Mef2a	ENSMUST00000156690.2	myocyte enhancer factor 2A	2235	1	0	1	0	0	0	0	0	1	mmu-miR-129-1-3p	0.0057	0.041	0.2654	-0.26	-0.26	0.65	2005, '07, '09, '11
Zbtb41	ENSMUST00000039867.7	zinc finger and BTB domain containing 41 homolog	806	1	1	0	0	0	0	0	0	1	mmu-miR-129-1-3p	0.0151	0.102	0.4773	-0.26	-0.34	0.45	2007, '09, '11
Il2	ENSMUST00000029275.5	interleukin 2	10	1	0	1	0	0	0	0	0	0	mmu-miR-129-1-3p	0.0025	0.0181	0.1259	-0.26	-0.26	0.34	2005, '07, '09, '11
Etl4	ENSMUST00000114606.2	enhancer trap locus 4	1857	1	0	1	0	1	0	1	0	0	mmu-miR-129-2-3p	0.0066	0.048	0.3129	-0.26	-0.27	0.62	2009, '11
Ammecr1l	ENSMUST00000115808.2	AMME chromosomal region gene 1-like	2444	1	0	0	1	0	0	0	0	1	mmu-miR-129-1-3p	0.0057	0.041	0.2667	-0.26	-0.27	0.62	2007, '09, '11
Exoc3l2	ENSMUST00000137613.2	exocyst complex component 3-like 2	100	1	0	1	0	0	0	0	0	1	mmu-miR-129-1-3p	0.0022	0.0164	0.113	-0.26	-0.31	0.58	NULL
Cds1	ENSMUST00000031273.8	CDP-diacylglycerol synthase 1	280	1	0	1	0	0	0	0	0	0	mmu-miR-129-1-3p	0.0068	0.0488	0.2957	-0.26	-0.26	0.57	2005, '07, '09, '11
Camkk2	ENSMUST00000111668.3	calcium/calmodulin-dependent protein kinase kinase 2, beta	701	1	0	1	0	2	0	1	1	0	mmu-miR-129-1-3p	0.0124	0.0895	0.5627	-0.26	-0.27	0.67	2005, '07, '09, '11
Egln3	ENSMUST00000039516.3	egl-9 family hypoxia-inducible factor 3	694	1	0	1	0	1	0	1	0	0	mmu-miR-129-1-3p	0.0023	0.0171	0.1155	-0.25	-0.55	0.75	2005, '07, '09, '11
Pus7	ENSMUST00000119946.2	pseudouridylate synthase 7 homolog (S. cerevisiae)	430	1	0	1	0	1	0	0	1	0	mmu-miR-129-1-3p	0.0064	0.0463	0.2903	-0.25	-0.26	0.47	2007, '09, '11
Car7	ENSMUST00000159416.2	carbonic anhydrase 7	33	1	0	1	0	0	0	0	0	0	mmu-miR-129-1-3p	0.0033	0.0237	0.1526	-0.25	-0.25	0.42	2009, '11
Adra2c	ENSMUST00000049545.5	adrenergic receptor, alpha 2c	26	1	0	1	0	0	0	0	0	1	mmu-miR-129-1-3p	0.0037	0.027	0.1839	-0.25	-0.25	0.4	2005, '07, '09, '11
Cpeb1	ENSMUST00000098331.4	cytoplasmic polyadenylation element binding protein 1	361	1	0	1	0	0	0	0	0	0	mmu-miR-129-1-3p	0.0032	0.0234	0.1494	-0.25	-0.26	0.64	2007
Btbd7	ENSMUST00000045652.6	BTB (POZ) domain containing 7	1023	1	0	1	0	0	0	0	0	3	mmu-miR-129-1-3p	0.011	0.0795	0.4951	-0.25	-0.28	0.67	2005, '07
Wnt10b	ENSMUST00000023732.6	wingless related MMTV integration site 10b	134	1	1	0	0	0	0	0	0	1	mmu-miR-129-1-3p	0.0048	0.0343	0.2129	-0.25	-0.3	0.11	NULL
Zfp397	ENSMUST00000060762.4	zinc finger protein 397	563	1	0	1	0	1	0	0	1	1	mmu-miR-129-2-3p	0.0085	0.0607	0.3696	-0.25	-0.28	0.37	2009, '11
Fbrs	ENSMUST00000048896.6	fibrosin	1113	1	0	1	0	2	0	0	2	4	mmu-miR-129-1-3p	0.0046	0.0337	0.2372	-0.25	-0.36	0.68	2007, '11
Hmgcs1	ENSMUST00000179869.1	3-hydroxy-3-methylglutaryl-Coenzyme A synthase 1	5	1	0	1	0	0	0	0	0	0	mmu-miR-129-1-3p	0.0049	0.0352	0.221	-0.25	-0.25	0.43	2005, '07, '09, '11
Azin1	ENSMUST00000110328.2	antizyme inhibitor 1	8613	1	1	0	0	0	0	0	0	1	mmu-miR-129-1-3p	0.0096	0.0687	0.4168	-0.25	-0.36	0.51	2007, '09, '11
Gpc1	ENSMUST00000045970.7	glypican 1	10772	1	0	1	0	0	0	0	0	0	mmu-miR-129-1-3p	0.0054	0.0391	0.2556	-0.25	-0.25	0.47	2005, '07, '09, '11
Grin2d	ENSMUST00000002848.7	glutamate receptor, ionotropic, NMDA2D (epsilon 4)	33	1	0	1	0	0	0	0	0	0	mmu-miR-129-1-3p	0.0078	0.056	0.3422	-0.24	-0.24	0.48	2009, '11
Rhobtb1	ENSMUST00000020101.6	Rho-related BTB domain containing 1	93	1	0	1	0	1	1	0	0	0	mmu-miR-129-1-3p	0.0106	0.0729	0.3654	-0.24	-0.61	0.58	2005, '09, '11
Dnajc14	ENSMUST00000026410.1	DnaJ (Hsp40) homolog, subfamily C, member 14	786	1	0	1	0	1	0	0	1	0	mmu-miR-129-2-3p	0.0031	0.0227	0.1477	-0.24	-0.33	0.66	2005, '07, '09, '11
Grpel2	ENSMUST00000062991.7	GrpE-like 2, mitochondrial	87	1	1	0	0	0	0	0	0	1	mmu-miR-129-1-3p	0.0045	0.0327	0.2077	-0.24	-0.36	0.15	2007, '09, '11
Usp32	ENSMUST00000108075.3	ubiquitin specific peptidase 32	1122	1	1	0	0	0	0	0	0	0	mmu-miR-129-1-3p	0.0059	0.0424	0.2577	-0.24	-0.25	0.24	2005, '07, '09, '11
Traf4	ENSMUST00000017530.3	TNF receptor associated factor 4	2393	2	0	2	0	1	0	1	0	2	mmu-miR-129-1-3p	0.0029	0.0208	0.1376	-0.24	-0.57	0.82	2005, '07, '09, '11
Sufu	ENSMUST00000039922.7	suppressor of fused homolog (Drosophila)	299	1	1	0	0	0	0	0	0	0	mmu-miR-129-1-3p	0.0068	0.0492	0.3047	-0.24	-0.27	0.26	2005, '07
Ikzf2	ENSMUST00000027146.3	IKAROS family zinc finger 2	131	1	0	0	1	0	0	0	0	0	mmu-miR-129-1-3p	0.0047	0.0338	0.2162	-0.24	-0.24	0.54	2007, '09, '11
Dolpp1	ENSMUST00000028209.9	dolichyl pyrophosphate phosphatase 1	745	1	0	1	0	0	0	0	0	1	mmu-miR-129-1-3p	0.0048	0.0344	0.2177	-0.24	-0.24	0.49	2005, '07, '09, '11
Ptger4	ENSMUST00000047379.9	prostaglandin E receptor 4 (subtype EP4)	56	1	0	1	0	1	0	1	0	1	mmu-miR-129-1-3p	0.0047	0.0344	0.2357	-0.24	-0.24	0.52	2005, '07, '09, '11
Msi1	ENSMUST00000150779.2	musashi RNA-binding protein 1	72	1	0	1	0	0	0	0	0	3	mmu-miR-129-1-3p	0.0075	0.0539	0.3412	-0.24	-0.24	0.47	2005, '07
Mfap3	ENSMUST00000108849.2	microfibrillar-associated protein 3	118	1	0	1	0	0	0	0	0	1	mmu-miR-129-1-3p	0.0083	0.0588	0.343	-0.23	-0.26	0.53	2009, '11
Hectd1	ENSMUST00000179265.2	HECT domain containing 1	788	1	0	1	0	0	0	0	0	0	mmu-miR-129-1-3p	0.008	0.0566	0.3228	-0.23	-0.23	0.61	2005, '07, '09, '11
Slc24a2	ENSMUST00000107157.3	solute carrier family 24 (sodium/potassium/calcium exchanger), member 2	8	2	0	2	0	0	0	0	0	1	mmu-miR-129-1-3p	0.0103	0.0752	0.5123	-0.23	-0.23	0.76	2009, '11
Chrm2	ENSMUST00000172278.2	cholinergic receptor, muscarinic 2, cardiac	123	1	0	1	0	0	0	0	0	0	mmu-miR-129-1-3p	0.0061	0.0436	0.2572	-0.23	-0.23	0.69	2005, '07
Cacna1e	ENSMUST00000187541.1	calcium channel, voltage-dependent, R type, alpha 1E subunit	8	2	0	1	1	0	0	0	0	2	mmu-miR-129-1-3p	0.0145	0.1018	0.5657	-0.23	-0.23	0.81	2005, '07, '09, '11
Pax9	ENSMUST00000001538.9	paired box 9	31	1	0	1	0	0	0	0	0	0	mmu-miR-129-1-3p	0.0042	0.03	0.1858	-0.23	-0.23	0.52	2009, '11
Rcbtb2	ENSMUST00000164822.2	regulator of chromosome condensation (RCC1) and BTB (POZ) domain containing protein 2	345	1	1	0	0	0	0	0	0	0	mmu-miR-129-1-3p	0.0019	0.0141	0.0943	-0.23	-0.28	0.58	2007, '09, '11
Zbtb20	ENSMUST00000114694.3	zinc finger and BTB domain containing 20	293	1	0	1	0	4	0	3	1	5	mmu-miR-129-1-3p	0.0224	0.1616	1.0319	-0.23	-0.26	0.79	NULL
Mad2l2	ENSMUST00000105707.1	MAD2 mitotic arrest deficient-like 2	122	1	0	1	0	0	0	0	0	0	mmu-miR-129-1-3p	0.001	0.0075	0.0527	-0.23	-0.24	0.43	2005, '07, '09, '11
Foxb1	ENSMUST00000071281.4	forkhead box B1	5	1	0	1	0	0	0	0	0	0	mmu-miR-129-1-3p	0.003	0.0223	0.1529	-0.23	-0.23	0.55	2009, '11
Mvb12b	ENSMUST00000041555.4	multivesicular body subunit 12B	501	1	0	1	0	1	0	1	0	2	mmu-miR-129-1-3p	0.0071	0.0518	0.3435	-0.23	-0.23	0.62	2007, '09, '11
Cacng2	ENSMUST00000019290.2	calcium channel, voltage-dependent, gamma subunit 2	5	1	1	0	0	1	0	1	0	0	mmu-miR-129-1-3p	0.0066	0.0481	0.3242	-0.23	-0.23	0.37	NULL
Mapt	ENSMUST00000106992.4	microtubule-associated protein tau	1811	1	0	0	1	1	0	0	1	0	mmu-miR-129-1-3p	0.0052	0.0383	0.2598	-0.22	-0.23	0.56	2005, '07, '09, '11
Hipk2	ENSMUST00000161779.2	homeodomain interacting protein kinase 2	4649	1	0	1	0	1	0	0	1	3	mmu-miR-129-1-3p	0.0148	0.107	0.6753	-0.22	-0.23	0.42	NULL
Pcdh1	ENSMUST00000160721.2	protocadherin 1	1295	2	0	2	0	1*	0	0	0	4	mmu-miR-129-1-3p	0.0062	0.0455	0.3132	-0.22	-0.23	0.8	2007
Fam171b	ENSMUST00000051454.3	family with sequence similarity 171, member B	58	1	0	1	0	0	0	0	0	0	mmu-miR-129-2-3p	0.0098	0.0682	0.3567	-0.22	-0.23	0.56	NULL
Ado	ENSMUST00000075686.4	2-aminoethanethiol (cysteamine) dioxygenase	850	1	0	1	0	0	0	0	0	0	mmu-miR-129-1-3p	0.0072	0.051	0.2965	-0.22	-0.22	0.61	2007, '09, '11
Cggbp1	ENSMUST00000067744.7	CGG triplet repeat binding protein 1	1096	1	0	1	0	1	1	0	0	0	mmu-miR-129-1-3p	0.009	0.0625	0.3268	-0.22	-0.55	0.34	2007, '09, '11
Robo1	ENSMUST00000023600.7	roundabout homolog 1 (Drosophila)	80	1	0	1	0	1	0	1	0	1	mmu-miR-129-1-3p	0.0052	0.0374	0.2434	-0.22	-0.35	0.61	2005, '07, '09, '11
Arpc4	ENSMUST00000156898.1	actin related protein 2/3 complex, subunit 4	2340	1	0	1	0	0	0	0	0	0	mmu-miR-129-1-3p	0.0041	0.0292	0.1754	-0.22	-0.27	0.38	2005, '07, '09, '11
Gfod1	ENSMUST00000055341.5	glucose-fructose oxidoreductase domain containing 1	124	1	1	0	0	2	0	0	2	0	mmu-miR-129-2-3p	0.0124	0.0894	0.5792	-0.22	-0.22	0.42	2009, '11
Kcnc3	ENSMUST00000071062.5	potassium voltage gated channel, Shaw-related subfamily, member 3	68	1	1	0	0	0	0	0	0	1	mmu-miR-129-1-3p	0.0076	0.0543	0.3311	-0.22	-0.26	0.52	2009, '11
Large	ENSMUST00000119826.2	like-glycosyltransferase	173	1	0	1	0	0	0	0	0	1	mmu-miR-129-1-3p	0.0052	0.038	0.2526	-0.21	-0.21	0.48	2005, '07, '09, '11
Wee1	ENSMUST00000033326.8	WEE 1 homolog 1 (S. pombe)	581	1	0	1	0	0	0	0	0	0	mmu-miR-129-1-3p	0.0023	0.0167	0.1111	-0.21	-0.22	0.69	2005, '07, '09, '11
Gnptab	ENSMUST00000020251.8	N-acetylglucosamine-1-phosphate transferase, alpha and beta subunits	2815	1	1	0	0	0	0	0	0	0	mmu-miR-129-1-3p	0.0065	0.0467	0.2787	-0.21	-0.21	0.69	2007, '09, '11
Srpk1	ENSMUST00000130643.2	serine/arginine-rich protein specific kinase 1	3320	1	0	1	0	2	1	0	1	1	mmu-miR-129-1-3p	0.0103	0.0706	0.3475	-0.21	-0.35	0.7	2005, '07
Zfp516	ENSMUST00000171238.2	zinc finger protein 516	333	1	0	0	1	0	0	0	0	1	mmu-miR-129-1-3p	0.0071	0.051	0.3107	-0.21	-0.21	0.68	2009, '11
Sema6b	ENSMUST00000001256.5	sema domain, transmembrane domain (TM), and cytoplasmic domain, (semaphorin) 6B	26	1	0	1	0	0	0	0	0	0	mmu-miR-129-1-3p	0.0059	0.0425	0.2551	-0.21	-0.22	0.51	2005, '09, '11
Sh3rf1	ENSMUST00000034060.5	SH3 domain containing ring finger 1	381	1	0	1	0	0	0	0	0	0	mmu-miR-129-1-3p	0.0076	0.0533	0.2975	-0.21	-0.23	0.69	2007, '09, '11
Grin2b	ENSMUST00000053880.7	glutamate receptor, ionotropic, NMDA2B (epsilon 2)	5	1	0	1	0	3	0	3	0	4	mmu-miR-129-1-3p	0.0303	0.219	1.4126	-0.21	-0.21	0.46	2005, '07, '09, '11
Fnbp1l	ENSMUST00000162409.2	formin binding protein 1-like	34	1	0	1	0	0	0	0	0	1	mmu-miR-129-1-3p	0.0071	0.0515	0.3266	-0.21	-0.21	0.63	2007, '09, '11
Acat3	ENSMUST00000043923.6	acetyl-Coenzyme A acetyltransferase 3	2381	1	0	1	0	0	0	0	0	0	mmu-miR-129-1-3p	0.0032	0.023	0.1484	-0.21	-0.21	< 0.1	NULL
Camk2n1	ENSMUST00000050918.3	calcium/calmodulin-dependent protein kinase II inhibitor 1	1927	1	0	0	1	0	0	0	0	0	mmu-miR-129-1-3p	0.0016	0.0115	0.0786	-0.21	-0.22	0.69	2007, '09, '11
Gprin2	ENSMUST00000096019.2	G protein regulated inducer of neurite outgrowth 2	8	1	0	1	0	3	0	3	0	0	mmu-miR-129-1-3p	0.0105	0.0733	0.3957	-0.2	-0.64	0.66	2007
Map2k6	ENSMUST00000020949.6	mitogen-activated protein kinase kinase 6	142	1	0	1	0	1	0	1	0	5	mmu-miR-129-1-3p	0.0116	0.0837	0.5206	-0.2	-0.41	0.41	NULL
Numbl	ENSMUST00000079258.6	numb-like	371	1	0	1	0	0	0	0	0	0	mmu-miR-129-1-3p	0.0046	0.0329	0.2078	-0.2	-0.2	0.67	2005, '07, '09, '11
Bcl7a	ENSMUST00000120593.2	B cell CLL/lymphoma 7A	79	1	0	1	0	3	0	1	2	1	mmu-miR-129-2-3p	0.005	0.0363	0.24	-0.2	-0.35	0.72	2005, '07, '09, '11
Mocs1	ENSMUST00000024797.10	molybdenum cofactor synthesis 1	2100	1	0	1	0	0	0	0	0	0	mmu-miR-129-1-3p	0.0065	0.047	0.297	-0.2	-0.2	0.57	2005, '07, '09, '11
Slain2	ENSMUST00000144843.2	SLAIN motif family, member 2	1502	1	0	1	0	0	0	0	0	0	mmu-miR-129-1-3p	0.0039	0.0285	0.1807	-0.2	-0.21	0.69	2009, '11
Gnai2	ENSMUST00000055704.6	guanine nucleotide binding protein (G protein), alpha inhibiting 2	1431	1	0	1	0	0	0	0	0	0	mmu-miR-129-1-3p	0.0016	0.012	0.082	-0.2	-0.2	0.59	2005, '07, '09, '11
Abhd13	ENSMUST00000139793.2	abhydrolase domain containing 13	879	1	0	0	1	0	0	0	0	0	mmu-miR-129-1-3p	0.0045	0.0329	0.2141	-0.2	-0.24	0.61	2007, '09, '11
Rnf183	ENSMUST00000107455.2	ring finger protein 183	16	1	0	1	0	0	0	0	0	1	mmu-miR-129-1-3p	0.002	0.0144	0.0974	-0.2	-0.22	0.43	2005, '07, '09, '11
Ubr7	ENSMUST00000046404.6	ubiquitin protein ligase E3 component n-recognin 7 (putative)	1403	1	0	1	0	0	0	0	0	2	mmu-miR-129-1-3p	0.0064	0.0462	0.2888	-0.2	-0.21	0.58	2009, '11
Hnrnpa3	ENSMUST00000111962.2	heterogeneous nuclear ribonucleoprotein A3	57	1	1	0	0	1	0	1	0	0	mmu-miR-129-1-3p	0.0105	0.0699	0.3063	-0.2	-0.45	0.36	2007, '09, '11
Dnajb5	ENSMUST00000037872.4	DnaJ (Hsp40) homolog, subfamily B, member 5	328	1	0	1	0	0	0	0	0	1	mmu-miR-129-1-3p	0.0075	0.0522	0.2748	-0.19	-0.29	0.47	2005, '07, '09, '11
Nr6a1	ENSMUST00000168098.2	nuclear receptor subfamily 6, group A, member 1	1815	1	0	1	0	1	1	0	0	0	mmu-miR-129-1-3p	0.0154	0.105	0.502	-0.19	-0.19	0.42	2009, '11
Klf3	ENSMUST00000165536.2	Kruppel-like factor 3 (basic)	4159	1	0	0	1	0	0	0	0	1	mmu-miR-129-1-3p	0.0047	0.0342	0.2225	-0.19	-0.21	0.67	NULL
Tanc2	ENSMUST00000100330.4	tetratricopeptide repeat, ankyrin repeat and coiled-coil containing 2	397	3	0	3	0	0	0	0	0	0	mmu-miR-129-1-3p	0.0122	0.087	0.5194	-0.19	-0.24	0.94	2009, '11
Senp1	ENSMUST00000044189.10	SUMO1/sentrin specific peptidase 1	594	1	0	1	0	1	1	0	0	4	mmu-miR-129-1-3p	0.0098	0.0715	0.4713	-0.19	-0.2	0.68	2005, '07, '09, '11
Pura	ENSMUST00000051301.3	purine rich element binding protein A	652	1	0	0	1	1	0	0	1	0	mmu-miR-129-2-3p	0.009	0.0638	0.3609	-0.19	-0.26	0.66	2007
Erbb2ip	ENSMUST00000022222.6	Erbb2 interacting protein	52	1	0	1	0	0	0	0	0	0	mmu-miR-129-1-3p	0.0043	0.0314	0.2022	-0.19	-0.2	0.62	2005, '07, '09, '11
Tmem260	ENSMUST00000111735.3	transmembrane protein 260	302	1	0	0	1	1	0	1	0	1	mmu-miR-129-1-3p	0.0053	0.0387	0.2563	-0.19	-0.36	0.65	2007, '09, '11
Trps1	ENSMUST00000165201.3	trichorhinophalangeal syndrome I (human)	826	1	0	0	1	0	0	0	0	1	mmu-miR-129-1-3p	0.0101	0.0727	0.4499	-0.19	-0.2	0.58	2005, '07, '09, '11
Shisa6	ENSMUST00000066679.6	shisa homolog 6 (Xenopus laevis)	27	2	0	2	0	0	0	0	0	3	mmu-miR-129-1-3p	0.0082	0.0597	0.3862	-0.19	-0.28	0.72	2009, '11
Nr3c1	ENSMUST00000115567.2	nuclear receptor subfamily 3, group C, member 1	3767	1	1	0	0	0	0	0	0	0	mmu-miR-129-1-3p	0.0054	0.0387	0.2339	-0.19	-0.19	0.6	2005, '07, '09, '11
Ssh3	ENSMUST00000037992.9	slingshot homolog 3 (Drosophila)	186	1	0	1	0	0	0	0	0	0	mmu-miR-129-1-3p	0.0033	0.0241	0.1593	-0.19	-0.19	0.51	2005, '07, '09, '11
Cenpb	ENSMUST00000089510.4	centromere protein B	1863	1	0	1	0	1	0	1	0	1	mmu-miR-129-1-3p	0.003	0.0221	0.1553	-0.19	-0.21	0.65	2005, '07, '09, '11
Zfp148	ENSMUST00000165418.2	zinc finger protein 148	580	1	0	1	0	1	0	0	1	0	mmu-miR-129-1-3p	0.005	0.036	0.2202	-0.18	-0.33	0.38	2009, '11
Nfat5	ENSMUST00000169453.2	nuclear factor of activated T cells 5	1024	1	0	1	0	1	0	1	0	0	mmu-miR-129-1-3p	0.0134	0.0952	0.5418	-0.18	-0.2	0.61	2005, '07, '09, '11
Dyrk2	ENSMUST00000004281.8	dual-specificity tyrosine-(Y)-phosphorylation regulated kinase 2	1322	1	0	1	0	1	0	1	0	1	mmu-miR-129-1-3p	0.0057	0.0411	0.2671	-0.18	-0.26	0.7	NULL
Dcaf10	ENSMUST00000155551.2	DDB1 and CUL4 associated factor 10	821	1	1	0	0	1	0	0	1	1	mmu-miR-129-1-3p	0.0069	0.0495	0.304	-0.18	-0.36	0.62	2007, '09, '11
Gpm6b	ENSMUST00000112235.2	glycoprotein m6b	415	1	0	1	0	0	0	0	0	0	mmu-miR-129-1-3p	0.0027	0.0195	0.1257	-0.18	-0.21	0.66	2005, '07, '09, '11
Eps15	ENSMUST00000102729.4	epidermal growth factor receptor pathway substrate 15	2282	1	0	1	0	0	0	0	0	0	mmu-miR-129-1-3p	0.0063	0.045	0.2675	-0.18	-0.22	0.47	2005, '07, '11
Src	ENSMUST00000029175.8	Rous sarcoma oncogene	1288	1	0	1	0	0	0	0	0	1	mmu-miR-129-1-3p	0.0021	0.0156	0.1095	-0.18	-0.21	0.46	2007, '09, '11
Lin7a	ENSMUST00000020057.9	lin-7 homolog A (C. elegans)	203	1	0	1	0	0	0	0	0	1	mmu-miR-129-1-3p	0.0067	0.0478	0.2846	-0.18	-0.29	0.59	2009, '11
Tmem151b	ENSMUST00000180252.1	transmembrane protein 151B	21	1	0	1	0	0	0	0	0	2	mmu-miR-129-1-3p	0.0136	0.094	0.4836	-0.17	-0.17	0.53	2009, '11
Sec63	ENSMUST00000019937.4	SEC63-like (S. cerevisiae)	2009	2	0	0	2	0	0	0	0	1	mmu-miR-129-1-3p	0.0033	0.0244	0.1651	-0.17	-0.47	0.84	2005, '07, '09, '11
Zdhhc17	ENSMUST00000041723.8	zinc finger, DHHC domain containing 17	397	1	0	0	1	0	0	0	0	0	mmu-miR-129-1-3p	0.0018	0.0131	0.0896	-0.17	-0.17	0.54	2005, '07, '09, '11
Lhx4	ENSMUST00000027740.8	LIM homeobox protein 4	5	1	0	1	0	2	0	1	1	3	mmu-miR-129-1-3p	0.0095	0.0697	0.4763	-0.17	-0.17	0.61	NULL
Kbtbd8	ENSMUST00000119582.1	kelch repeat and BTB (POZ) domain containing 8	62	1	0	1	0	0	0	0	0	0	mmu-miR-129-1-3p	0.003	0.0215	0.1434	-0.17	-0.17	0.54	2005, '07, '09, '11
Nln	ENSMUST00000109315.3	neurolysin (metallopeptidase M3 family)	975	1	0	0	1	0	0	0	0	1	mmu-miR-129-1-3p	0.0065	0.046	0.2654	-0.17	-0.31	0.57	2005, '07, '09, '11
Rap1b	ENSMUST00000064667.7	RAS related protein 1b	10115	1	0	1	0	1	0	1	0	0	mmu-miR-129-1-3p	0.0018	0.013	0.0857	-0.17	-0.38	0.7	2005, '07
Ss18l1	ENSMUST00000041126.8	synovial sarcoma translocation gene on chromosome 18-like 1	91	1	0	1	0	0	0	0	0	2	mmu-miR-129-1-3p	0.0061	0.0446	0.311	-0.17	-0.18	0.43	2005, '07, '09, '11
Fkbp15	ENSMUST00000084527.4	FK506 binding protein 15	1383	1	0	1	0	0	0	0	0	2	mmu-miR-129-1-3p	0.0035	0.0258	0.1823	-0.17	-0.17	0.46	2011
Cacna1d	ENSMUST00000112249.2	calcium channel, voltage-dependent, L type, alpha 1D subunit	66	1	1	0	0	1	0	1	0	3	mmu-miR-129-1-3p	0.0086	0.0617	0.3783	-0.17	-0.6	0.64	2009, '11
Has3	ENSMUST00000034385.6	hyaluronan synthase 3	30	1	0	1	0	0	0	0	0	1	mmu-miR-129-2-3p	0.009	0.0639	0.3617	-0.17	-0.17	0.53	2005, '07, '09, '11
Nabp1	ENSMUST00000027279.6	nucleic acid binding protein 1	1026	1	1	0	0	0	0	0	0	1	mmu-miR-129-1-3p	0.0056	0.0399	0.245	-0.17	-0.33	< 0.1	NULL
Nbea	ENSMUST00000029374.6	neurobeachin	18	1	0	0	1	0	0	0	0	0	mmu-miR-129-1-3p	0.0022	0.0162	0.1164	-0.17	-0.17	0.65	2005, '07, '09, '11
Zbtb38	ENSMUST00000152594.2	zinc finger and BTB domain containing 38	1147	1	0	1	0	0	0	0	0	1	mmu-miR-129-2-3p	0.0057	0.041	0.2649	-0.16	-0.16	0.51	2007
Dlgap2	ENSMUST00000133298.2	discs, large (Drosophila) homolog-associated protein 2	5	1	0	1	0	1	0	1	0	3	mmu-miR-129-1-3p	0.0055	0.0397	0.2481	-0.16	-0.22	0.7	2005, '07, '09, '11
Homer2	ENSMUST00000026922.8	homer homolog 2 (Drosophila)	285	1	0	1	0	1	0	0	1	1	mmu-miR-129-1-3p	0.0044	0.0323	0.2115	-0.16	-0.17	0.72	2005, '07, '09, '11
Flrt2	ENSMUST00000057324.3	fibronectin leucine rich transmembrane protein 2	128	1	1	0	0	0	0	0	0	0	mmu-miR-129-1-3p	0.0038	0.0269	0.1605	-0.16	-0.24	0.58	2005, '07, '11
Tfdp2	ENSMUST00000034982.10	transcription factor Dp 2	850	1	0	0	1	0	0	0	0	2	mmu-miR-129-1-3p	0.0018	0.0134	0.0886	-0.16	-0.23	0.65	2005, '07, '09, '11
Gpam	ENSMUST00000061856.5	glycerol-3-phosphate acyltransferase, mitochondrial	336	1	1	0	0	0	0	0	0	0	mmu-miR-129-2-3p	0.004	0.0284	0.171	-0.16	-0.23	< 0.1	2005, '07
Med1	ENSMUST00000107545.3	mediator complex subunit 1	200	1	0	1	0	0	0	0	0	0	mmu-miR-129-1-3p	0.0081	0.0583	0.352	-0.16	-0.16	0.34	2007, '09, '11
Cacna1b	ENSMUST00000070864.8	calcium channel, voltage-dependent, N type, alpha 1B subunit	35	1	0	0	1	0	0	0	0	0	mmu-miR-129-1-3p	0.005	0.0366	0.2453	-0.16	-0.21	0.7	NULL
Hs3st4	ENSMUST00000106437.1	heparan sulfate (glucosamine) 3-O-sulfotransferase 4	7	1	0	1	0	0	0	0	0	0	mmu-miR-129-1-3p	0.002	0.0147	0.0994	-0.15	-0.15	0.52	2005, '07
Rc3h2	ENSMUST00000100143.4	ring finger and CCCH-type zinc finger domains 2	178	1	0	1	0	0	0	0	0	1	mmu-miR-129-1-3p	0.0085	0.0602	0.3351	-0.15	-0.17	0.62	2009, '11
N4bp1	ENSMUST00000034074.7	NEDD4 binding protein 1	1202	1	0	1	0	0	0	0	0	2	mmu-miR-129-1-3p	0.0069	0.0503	0.3276	-0.15	-0.16	0.63	2005, '07, '11
Gmfb	ENSMUST00000111817.2	glia maturation factor, beta	1574	1	0	1	0	0	0	0	0	1	mmu-miR-129-2-3p	0.0028	0.0204	0.1349	-0.15	-0.28	0.63	2005, '07, '09, '11
Zfp704	ENSMUST00000041124.7	zinc finger protein 704	246	1	1	0	0	2	0	0	2	4	mmu-miR-129-2-3p	0.0076	0.0553	0.3654	-0.15	-0.27	0.63	2009, '11
Cbx6	ENSMUST00000109623.2	chromobox 6	183	1	0	1	0	0	0	0	0	3	mmu-miR-129-2-3p	0.0054	0.0387	0.2391	-0.15	-0.25	0.57	2005, '07, '09, '11
Heatr5b	ENSMUST00000097281.2	HEAT repeat containing 5B	188	1	1	0	0	0	0	0	0	3	mmu-miR-129-1-3p	0.0101	0.0719	0.4233	-0.14	-0.24	< 0.1	NULL
Gabrg3	ENSMUST00000068911.7	gamma-aminobutyric acid (GABA) A receptor, subunit gamma 3	9	1	1	0	0	0	0	0	0	0	mmu-miR-129-1-3p	0.005	0.0356	0.2011	-0.14	-0.21	0.57	NULL
Wdr26	ENSMUST00000162819.2	WD repeat domain 26	3481	1	1	0	0	0	0	0	0	1	mmu-miR-129-2-3p	0.0072	0.0503	0.2719	-0.14	-0.24	0.28	2005, '07, '09, '11
Prkg1	ENSMUST00000065067.7	protein kinase, cGMP-dependent, type I	65	1	0	0	1	0	0	0	0	2	mmu-miR-129-1-3p	0.0073	0.0533	0.3609	-0.14	-0.15	0.53	NULL
Zfp609	ENSMUST00000159109.1	zinc finger protein 609	200	2	2	0	0	0	0	0	0	1	mmu-miR-129-1-3p	0.0078	0.0566	0.3577	-0.14	-0.28	0.62	2011
Tmem64	ENSMUST00000062684.8	transmembrane protein 64	1560	1	0	1	0	0	0	0	0	0	mmu-miR-129-1-3p	0.0019	0.0141	0.096	-0.14	-0.14	0.69	2007, '09, '11
Plcxd3	ENSMUST00000061925.4	phosphatidylinositol-specific phospholipase C, X domain containing 3	54	1	1	0	0	0	0	0	0	0	mmu-miR-129-1-3p	0.0057	0.0414	0.2651	-0.14	-0.15	0.54	2005, '07
Dmxl1	ENSMUST00000041772.5	Dmx-like 1	1153	1	0	1	0	0	0	0	0	0	mmu-miR-129-1-3p	0.0047	0.0338	0.207	-0.14	-0.17	0.7	2005, '07, '09, '11
Prdm2	ENSMUST00000105778.2	PR domain containing 2, with ZNF domain	80	1	0	0	1	0	0	0	0	2	mmu-miR-129-1-3p	0.0062	0.0449	0.2873	-0.14	-0.18	0.65	2005, '07, '09, '11
Ptpn3	ENSMUST00000075637.5	protein tyrosine phosphatase, non-receptor type 3	1538	1	0	1	0	1	0	1	0	0	mmu-miR-129-1-3p	0.0041	0.03	0.1953	-0.14	-0.15	0.49	2005, '07, '11
Rps6kb1	ENSMUST00000154617.2	ribosomal protein S6 kinase, polypeptide 1	1121	1	1	0	0	0	0	0	0	0	mmu-miR-129-1-3p	0.0063	0.0438	0.2305	-0.13	-0.26	0.25	2007, '09, '11
Dcp2	ENSMUST00000025350.8	DCP2 decapping enzyme homolog (S. cerevisiae)	434	1	1	0	0	2	0	1	1	0	mmu-miR-129-1-3p	0.0029	0.0212	0.1312	-0.13	-0.47	0.12	2005, '07, '09, '11
Rims3	ENSMUST00000071093.3	regulating synaptic membrane exocytosis 3	64	1	0	1	0	3	0	1	2	2	mmu-miR-129-1-3p	0.0042	0.0305	0.2039	-0.13	-0.43	0.68	2005, '07
Krt222	ENSMUST00000103132.4	keratin 222	36	1	1	0	0	0	0	0	0	0	mmu-miR-129-2-3p	0.0026	0.0191	0.121	-0.13	-0.43	0.65	2009, '11
Hnrnpu	ENSMUST00000037748.8	heterogeneous nuclear ribonucleoprotein U	31081	1	0	1	0	0	0	0	0	0	mmu-miR-129-1-3p	0.0031	0.0223	0.1387	-0.13	-0.31	0.7	2007, '09, '11
Uhmk1	ENSMUST00000123399.1	U2AF homology motif (UHM) kinase 1	267	1	0	1	0	0	0	0	0	1	mmu-miR-129-1-3p	0.0079	0.0574	0.3799	-0.13	-0.17	0.54	NULL
Slc4a4	ENSMUST00000148750.2	solute carrier family 4 (anion exchanger), member 4	5302	1	0	0	1	1	0	1	0	0	mmu-miR-129-1-3p	0.0056	0.0408	0.264	-0.13	-0.13	0.65	2005, '07, '09, '11
Klf12	ENSMUST00000097079.4	Kruppel-like factor 12	363	1	0	1	0	0	0	0	0	2	mmu-miR-129-1-3p	0.0072	0.0525	0.3593	-0.13	-0.13	0.51	2005, '07, '09, '11
Mxd1	ENSMUST00000001184.7	MAX dimerization protein 1	98	1	0	1	0	0	0	0	0	0	mmu-miR-129-1-3p	0.003	0.0221	0.1452	-0.13	-0.17	0.64	2007, '09, '11
Antxr2	ENSMUST00000031281.9	anthrax toxin receptor 2	143	1	0	1	0	0	0	0	0	0	mmu-miR-129-1-3p	0.002	0.0147	0.0991	-0.13	-0.13	0.58	2005, '07, '09, '11
Slitrk5	ENSMUST00000042767.7	SLIT and NTRK-like family, member 5	9	2	0	2	0	0	0	0	0	2	mmu-miR-129-1-3p	0.003	0.0218	0.1423	-0.13	-0.15	0.71	2007, '09, '11
Gse1	ENSMUST00000034279.10	genetic suppressor element 1	709	1	0	1	0	0	0	0	0	3	mmu-miR-129-2-3p	0.0058	0.0423	0.2813	-0.13	-0.13	0.65	2007, '09, '11
Smim14	ENSMUST00000139122.2	small integral membrane protein 14	3795	1	0	1	0	0	0	0	0	1	mmu-miR-129-1-3p	0.0043	0.0305	0.1838	-0.12	-0.53	0.7	NULL
Plxnc1	ENSMUST00000099337.3	plexin C1	199	1	0	1	0	0	0	0	0	0	mmu-miR-129-1-3p	0.0032	0.0234	0.1549	-0.12	-0.12	0.47	2009, '11
Cnot6l	ENSMUST00000155901.2	CCR4-NOT transcription complex, subunit 6-like	632	1	0	0	1	0	0	0	0	1	mmu-miR-129-1-3p	0.0041	0.0298	0.1952	-0.12	-0.29	0.64	2007
0610007P14Rik	ENSMUST00000021676.6	RIKEN cDNA 0610007P14 gene	2559	1	0	1	0	0	0	0	0	2	mmu-miR-129-1-3p	0.0009	0.0064	0.0455	-0.12	-0.2	0.56	2009, '11
Dok4	ENSMUST00000046461.7	docking protein 4	66	1	1	0	0	0	0	0	0	1	mmu-miR-129-1-3p	0.0031	0.0224	0.1531	-0.12	-0.47	0.61	2005, '07, '09, '11
Tfap2b	ENSMUST00000027059.5	transcription factor AP-2 beta	41	1	1	0	0	0	0	0	0	0	mmu-miR-129-2-3p	0.0076	0.0533	0.2842	-0.12	-0.15	0.43	2007, '09, '11
Tmem206	ENSMUST00000027940.5	transmembrane protein 206	572	1	0	0	1	1	0	0	1	2	mmu-miR-129-1-3p	0.0031	0.0229	0.1541	-0.12	-0.27	0.59	2009, '11
Arrdc3	ENSMUST00000099356.3	arrestin domain containing 3	456	1	0	1	0	0	0	0	0	2	mmu-miR-129-1-3p	0.0032	0.0234	0.1652	-0.12	-0.37	0.47	2005, '07, '09, '11
Stx6	ENSMUST00000027743.7	syntaxin 6	155	2	0	2	0	0	0	0	0	1	mmu-miR-129-2-3p	0.0029	0.0208	0.1303	-0.12	-0.4	0.81	2005, '07
Sec14l1	ENSMUST00000090433.5	SEC14-like 1 (S. cerevisiae)	2940	1	0	1	0	0	0	0	0	3	mmu-miR-129-2-3p	0.004	0.0295	0.207	-0.12	-0.12	0.54	2005, '11
Ablim3	ENSMUST00000049378.9	actin binding LIM protein family, member 3	119	2	0	1	1	0	0	0	0	1	mmu-miR-129-1-3p	0.0036	0.0258	0.1519	-0.11	-0.37	0.75	2005, '07, '09, '11
E2f3	ENSMUST00000102948.4	E2F transcription factor 3	287	1	0	1	0	1	0	1	0	0	mmu-miR-129-1-3p	0.005	0.036	0.2341	-0.11	-0.15	0.42	2005, '07, '09, '11
Gpd1	ENSMUST00000023760.7	glycerol-3-phosphate dehydrogenase 1 (soluble)	16106	1	0	1	0	0	0	0	0	1	mmu-miR-129-1-3p	0.0021	0.0157	0.1109	-0.11	-0.11	0.35	2007, '09, '11
Fem1c	ENSMUST00000036226.5	fem-1 homolog c (C.elegans)	303	1	0	1	0	3	0	1	2	0	mmu-miR-129-1-3p	0.0027	0.0193	0.1216	-0.11	-0.35	0.7	2005, '07
Stxbp5l	ENSMUST00000114787.2	syntaxin binding protein 5-like	46	1	0	1	0	0	0	0	0	1	mmu-miR-129-1-3p	0.0063	0.0446	0.259	-0.11	-0.12	0.43	2009, '11
Dlgap4	ENSMUST00000000094.8	discs, large homolog-associated protein 4 (Drosophila)	618	1	0	1	0	0	0	0	0	1	mmu-miR-129-1-3p	0.0016	0.012	0.0807	-0.11	-0.25	0.62	2005, '07, '09, '11
Sgcb	ENSMUST00000081170.7	sarcoglycan, beta (dystrophin-associated glycoprotein)	675	1	0	1	0	1	0	1	0	0	mmu-miR-129-2-3p	0.0027	0.0194	0.1327	-0.11	-0.16	0.41	2005, '07, '09, '11
Atg4b	ENSMUST00000027502.10	autophagy related 4B, cysteine peptidase	1069	1	1	0	0	1	0	0	1	2	mmu-miR-129-1-3p	0.0026	0.0186	0.108	-0.11	-0.45	0.59	2007, '09, '11
Cd34	ENSMUST00000110815.3	CD34 antigen	1880	1	0	0	1	0	0	0	0	0	mmu-miR-129-1-3p	0.0007	0.0051	0.0369	-0.11	-0.11	< 0.1	2005
Igf2bp1	ENSMUST00000013559.2	insulin-like growth factor 2 mRNA binding protein 1	450	1	0	1	0	2	0	0	2	2	mmu-miR-129-1-3p	0.0046	0.0332	0.212	-0.11	-0.2	0.4	2007, '09, '11
Elovl2	ENSMUST00000021793.8	elongation of very long chain fatty acids (FEN1/Elo2, SUR4/Elo3, yeast)-like 2	3955	1	0	1	0	0	0	0	0	0	mmu-miR-129-1-3p	0.0024	0.0174	0.1197	-0.1	-0.1	0.58	2005, '07, '09, '11
Rfx7	ENSMUST00000093820.4	regulatory factor X, 7	269	1	0	1	0	2	0	0	2	0	mmu-miR-129-1-3p	0.0045	0.0321	0.1818	-0.1	-0.25	0.69	2007, '09, '11
Spock1	ENSMUST00000185502.1	sparc/osteonectin, cwcv and kazal-like domains proteoglycan 1	7	1	0	1	0	0	0	0	0	0	mmu-miR-129-1-3p	0.0038	0.0278	0.1791	-0.1	-0.1	0.45	2007, '09, '11
Stk4	ENSMUST00000018353.8	serine/threonine kinase 4	39	1	0	1	0	0	0	0	0	0	mmu-miR-129-1-3p	0.0015	0.0109	0.0761	-0.1	-0.1	0.41	2005, '07, '09, '11
Rab5b	ENSMUST00000000727.2	RAB5B, member RAS oncogene family	131	1	0	1	0	1	0	0	1	3	mmu-miR-129-1-3p	0.0023	0.0171	0.1199	-0.1	-0.2	0.58	2005, '07, '09, '11
Kdm3b	ENSMUST00000043775.7	KDM3B lysine (K)-specific demethylase 3B	1192	1	0	1	0	0	0	0	0	0	mmu-miR-129-1-3p	0.0027	0.0191	0.1121	-0.1	-0.27	0.54	2007, '09, '11
Rqcd1	ENSMUST00000087215.6	rcd1 (required for cell differentiation) homolog 1 (S. pombe)	558	1	0	1	0	0	0	0	0	0	mmu-miR-129-1-3p	0.0015	0.0111	0.0764	-0.1	-0.17	0.6	2009, '11
Celf2	ENSMUST00000170438.2	CUGBP, Elav-like family member 2	1988	1	0	0	1	1	0	0	1	2	mmu-miR-129-1-3p	0.004	0.029	0.2004	-0.1	-0.11	0.6	2007, '09, '11
Nrp1	ENSMUST00000026917.8	neuropilin 1	2108	1	0	1	0	0	0	0	0	1	mmu-miR-129-1-3p	0.0019	0.0141	0.0965	-0.1	-0.12	0.7	2005, '07, '11
Bmpr2	ENSMUST00000087435.6	bone morphogenetic protein receptor, type II (serine/threonine kinase)	2928	1	0	1	0	0	0	0	0	1	mmu-miR-129-1-3p	0.0037	0.0269	0.1769	-0.1	-0.1	0.68	2005, '07
Nav2	ENSMUST00000184945.2	neuron navigator 2	536	1	0	0	1	0	0	0	0	1	mmu-miR-129-1-3p	0.0079	0.0579	0.4013	-0.1	-0.11	0.68	2005, '07, '09, '11
Elavl3	ENSMUST00000003501.7	ELAV (embryonic lethal, abnormal vision, Drosophila)-like 3 (Hu antigen C)	14	1	0	1	0	0	0	0	0	3	mmu-miR-129-2-3p	0.0093	0.0671	0.4131	-0.1	-0.12	0.4	2005, '07, '11
Fam26e	ENSMUST00000069125.6	family with sequence similarity 26, member E	23	1	0	1	0	0	0	0	0	1	mmu-miR-129-1-3p	0.0044	0.0315	0.1999	-0.1	-0.23	0.48	NULL
Rims1	ENSMUST00000115273.3	regulating synaptic membrane exocytosis 1	27	1	0	1	0	0	0	0	0	0	mmu-miR-129-2-3p	0.004	0.029	0.1872	-0.1	-0.1	0.61	NULL
Casc4	ENSMUST00000078752.4	cancer susceptibility candidate 4	241	1	0	1	0	0	0	0	0	0	mmu-miR-129-1-3p	0.0022	0.0159	0.0948	-0.09	-0.23	0.43	2005, '07, '09, '11
Paip1	ENSMUST00000026520.8	polyadenylate binding protein-interacting protein 1	2023	1	0	1	0	0	0	0	0	0	mmu-miR-129-1-3p	0.0018	0.0128	0.0735	-0.09	-0.35	0.58	2005, '07, '09, '11
Ncoa5	ENSMUST00000122070.1	nuclear receptor coactivator 5	216	1	0	1	0	1	0	1	0	0	mmu-miR-129-1-3p	0.0044	0.0323	0.215	-0.09	-0.09	< 0.1	2007, '09, '11
Cnot6	ENSMUST00000145353.2	CCR4-NOT transcription complex, subunit 6	874	1	0	1	0	0	0	0	0	0	mmu-miR-129-1-3p	0.0021	0.0152	0.0938	-0.09	-0.22	0.59	2005, '07
Heyl	ENSMUST00000040821.4	hairy/enhancer-of-split related with YRPW motif-like	163	1	0	1	0	0	0	0	0	2	mmu-miR-129-2-3p	0.0037	0.0273	0.1937	-0.09	-0.09	0.48	2005, '07, '09, '11
Kmt2a	ENSMUST00000114689.2	lysine (K)-specific methyltransferase 2A	1581	1	0	1	0	1	0	1	0	0	mmu-miR-129-1-3p	0.0067	0.0483	0.3068	-0.09	-0.11	0.63	2009, '11
Zfp652	ENSMUST00000107717.2	zinc finger protein 652	474	1	1	0	0	1	0	1	0	2	mmu-miR-129-2-3p	0.0091	0.0648	0.3885	-0.09	-0.14	0.36	NULL
Nacc2	ENSMUST00000114159.3	nucleus accumbens associated 2, BEN and BTB (POZ) domain containing	117	1	0	1	0	1	0	1	0	2	mmu-miR-129-2-3p	0.0058	0.0416	0.264	-0.09	-0.15	0.48	2009, '11
Ubr2	ENSMUST00000113337.3	ubiquitin protein ligase E3 component n-recognin 2	850	1	0	1	0	0	0	0	0	0	mmu-miR-129-1-3p	0.0034	0.0237	0.1299	-0.09	-0.28	0.6	2009, '11
Pik3r1	ENSMUST00000055518.7	phosphatidylinositol 3-kinase, regulatory subunit, polypeptide 1 (p85 alpha)	238	1	0	1	0	0	0	0	0	0	mmu-miR-129-1-3p	0.0043	0.0311	0.2036	-0.09	-0.09	0.36	2007, '09, '11
Znrf3	ENSMUST00000172492.2	zinc and ring finger 3	113	1	0	1	0	0	0	0	0	0	mmu-miR-129-1-3p	0.0047	0.0341	0.227	-0.08	-0.21	0.69	2009, '11
Entpd7	ENSMUST00000081079.5	ectonucleoside triphosphate diphosphohydrolase 7	146	1	0	1	0	0	0	0	0	2	mmu-miR-129-1-3p	0.0081	0.0574	0.3184	-0.08	-0.2	0.48	2011
Kcnb1	ENSMUST00000059826.8	potassium voltage gated channel, Shab-related subfamily, member 1	175	1	0	1	0	1	0	0	1	3	mmu-miR-129-2-3p	0.0071	0.0507	0.314	-0.08	-0.22	0.51	2005, '07, '09, '11
Bend4	ENSMUST00000169190.1	BEN domain containing 4	1357	1	0	1	0	1	0	1	0	0	mmu-miR-129-1-3p	0.0043	0.0312	0.2163	-0.08	-0.08	0.4	2011
Tbc1d22b	ENSMUST00000048677.7	TBC1 domain family, member 22B	495	1	0	1	0	1	0	1	0	0	mmu-miR-129-1-3p	0.0033	0.0242	0.1666	-0.08	-0.08	0.4	2005, '07, '09, '11
Ctif	ENSMUST00000165559.1	CBP80/20-dependent translation initiation factor	21	1	0	1	0	1	0	1	0	2	mmu-miR-129-1-3p	0.0068	0.0498	0.3331	-0.08	-0.08	0.37	2007, '09, '11
Rab3gap2	ENSMUST00000069652.6	RAB3 GTPase activating protein subunit 2	675	1	0	1	0	0	0	0	0	0	mmu-miR-129-1-3p	0.0047	0.0321	0.1592	-0.08	-0.25	0.44	2011
Pag1	ENSMUST00000161949.2	phosphoprotein associated with glycosphingolipid microdomains 1	228	1	0	1	0	0	0	0	0	1	mmu-miR-129-1-3p	0.0034	0.0248	0.1707	-0.08	-0.08	0.68	2005, '07, '09, '11
Tom1l1	ENSMUST00000020849.3	target of myb1-like 1 (chicken)	111	1	1	0	0	0	0	0	0	0	mmu-miR-129-1-3p	0.0023	0.0166	0.0966	-0.07	-0.25	< 0.1	NULL
Rbfox3	ENSMUST00000017576.5	RNA binding protein, fox-1 homolog (C. elegans) 3	14	1	0	1	0	0	0	0	0	1	mmu-miR-129-1-3p	0.0037	0.0273	0.1836	-0.07	-0.14	0.55	2007, '09, '11
Fam135b	ENSMUST00000022953.8	family with sequence similarity 135, member B	7	1	1	0	0	1	0	0	1	1	mmu-miR-129-1-3p	0.0025	0.018	0.1053	-0.07	-0.31	0.67	2007
Zdhhc15	ENSMUST00000042070.5	zinc finger, DHHC domain containing 15	65	1	1	0	0	0	0	0	0	0	mmu-miR-129-1-3p	0.0019	0.0137	0.0764	-0.07	-0.28	0.42	2011
Cnih4	ENSMUST00000134115.2	cornichon homolog 4 (Drosophila)	1546	1	1	0	0	0	0	0	0	1	mmu-miR-129-1-3p	0.0019	0.0132	0.0752	-0.07	-0.41	< 0.1	2009, '11
Egln1	ENSMUST00000034469.5	egl-9 family hypoxia-inducible factor 1	949	1	0	1	0	1	1	0	0	2	mmu-miR-129-2-3p	0.0025	0.018	0.1195	-0.07	-0.39	0.7	2009, '11
Mark2	ENSMUST00000032557.9	MAP/microtubule affinity-regulating kinase 2	75	1	0	1	0	0	0	0	0	2	mmu-miR-129-2-3p	0.0042	0.0308	0.2073	-0.07	-0.07	0.5	2009, '11
Syt9	ENSMUST00000073459.6	synaptotagmin IX	9	1	0	1	0	0	0	0	0	0	mmu-miR-129-1-3p	0.002	0.0146	0.1001	-0.07	-0.07	0.48	2007, '09, '11
Wnk3	ENSMUST00000096285.4	WNK lysine deficient protein kinase 3	74	1	1	0	0	0	0	0	0	0	mmu-miR-129-1-3p	0.0068	0.0497	0.3288	-0.07	-0.07	0.5	NULL
Peli2	ENSMUST00000073150.4	pellino 2	489	1	1	0	0	0	0	0	0	0	mmu-miR-129-1-3p	0.0018	0.013	0.0706	-0.06	-0.34	0.48	2005, '07, '09, '11
AI661453	ENSMUST00000150819.2	expressed sequence AI661453	808	1	0	1	0	1	0	1	0	2	mmu-miR-129-1-3p	0.0027	0.0196	0.1325	-0.06	-0.21	0.35	2009, '11
Srek1	ENSMUST00000074616.5	splicing regulatory glutamine/lysine-rich protein 1	641	1	0	1	0	2	0	0	2	1	mmu-miR-129-1-3p	0.0039	0.0282	0.1872	-0.06	-0.29	0.54	NULL
Clasp1	ENSMUST00000188710.1	CLIP associating protein 1	235	1	1	0	0	2	0	0	2	1	mmu-miR-129-1-3p	0.0023	0.0161	0.0936	-0.06	-0.25	0.69	2005, '07, '09, '11
Rab31	ENSMUST00000070673.7	RAB31, member RAS oncogene family	19	1	0	1	0	0	0	0	0	1	mmu-miR-129-1-3p	0.0018	0.0135	0.0962	-0.06	-0.07	0.37	2005, '07, '09, '11
Frs2	ENSMUST00000020381.3	fibroblast growth factor receptor substrate 2	1348	1	1	0	0	0	0	0	0	2	mmu-miR-129-1-3p	0.0035	0.025	0.1602	-0.06	-0.36	0.24	2007
Fubp1	ENSMUST00000166984.2	far upstream element (FUSE) binding protein 1	4018	1	0	1	0	0	0	0	0	0	mmu-miR-129-1-3p	0.0022	0.0157	0.0993	-0.06	-0.14	0.66	2009, '11
Apex2	ENSMUST00000112720.2	apurinic/apyrimidinic endonuclease 2	54	1	1	0	0	0	0	0	0	0	mmu-miR-129-1-3p	0.0025	0.018	0.1171	-0.06	-0.26	< 0.1	NULL
Nfia	ENSMUST00000092532.7	nuclear factor I/A	153	1	0	1	0	1	0	1	0	1	mmu-miR-129-1-3p	0.0048	0.0352	0.2409	-0.06	-0.06	0.71	2009, '11
Syt2	ENSMUST00000121990.1	synaptotagmin II	5	1	0	1	0	1	0	0	1	4	mmu-miR-129-1-3p	0.0083	0.0607	0.4181	-0.06	-0.06	0.66	NULL
Nhsl2	ENSMUST00000101339.5	NHS-like 2	124	1	1	0	0	0	0	0	0	3	mmu-miR-129-1-3p	0.0145	0.1041	0.6419	-0.05	-0.05	0.41	2011
Senp2	ENSMUST00000023561.7	SUMO/sentrin specific peptidase 2	3466	1	0	1	0	0	0	0	0	0	mmu-miR-129-1-3p	0.0006	0.0044	0.0317	-0.05	-0.05	0.53	2005, '07, '09, '11
Tmf1	ENSMUST00000095664.3	TATA element modulatory factor 1	621	1	1	0	0	0	0	0	0	0	mmu-miR-129-1-3p	0.0028	0.0181	0.0757	-0.05	-0.45	0.49	2007, '11
Phf21a	ENSMUST00000044036.9	PHD finger protein 21A	306	1	0	1	0	1	0	1	0	0	mmu-miR-129-1-3p	0.0028	0.0203	0.1355	-0.05	-0.18	0.56	2005, '07, '09, '11
Shisa7	ENSMUST00000172377.2	shisa homolog 7 (Xenopus laevis)	33	1	1	0	0	0	0	0	0	1	mmu-miR-129-1-3p	0.0022	0.0156	0.0909	-0.05	-0.23	0.6	2009, '11
Tnrc6b	ENSMUST00000067689.7	trinucleotide repeat containing 6b	464	1	0	1	0	1	0	1	0	4	mmu-miR-129-1-3p	0.015	0.1084	0.6875	-0.05	-0.05	0.41	2007, '09, '11
Ralgapb	ENSMUST00000109486.3	Ral GTPase activating protein, beta subunit (non-catalytic)	957	1	0	1	0	0	0	0	0	1	mmu-miR-129-1-3p	0.0047	0.034	0.2102	-0.05	-0.08	0.64	2007, '09, '11
Dgkh	ENSMUST00000074729.5	diacylglycerol kinase, eta	45	1	0	1	0	0	0	0	0	1	mmu-miR-129-1-3p	0.0023	0.0157	0.0829	-0.05	-0.34	0.45	NULL
Vti1a	ENSMUST00000095950.2	vesicle transport through interaction with t-SNAREs 1A	693	1	1	0	0	1	0	1	0	0	mmu-miR-129-1-3p	0.006	0.0416	0.2214	-0.04	-0.55	0.62	2007, '09, '11
Nr1i3	ENSMUST00000155126.2	nuclear receptor subfamily 1, group I, member 3	398	1	1	0	0	0	0	0	0	0	mmu-miR-129-1-3p	0.0012	0.0084	0.0535	-0.04	-0.17	< 0.1	NULL
Cacna1i	ENSMUST00000160424.2	calcium channel, voltage-dependent, alpha 1I subunit	7	1	0	1	0	0	0	0	0	3	mmu-miR-129-1-3p	0.0061	0.0445	0.3069	-0.04	-0.04	0.57	2005, '07, '09, '11
Gabbr2	ENSMUST00000107749.2	gamma-aminobutyric acid (GABA) B receptor, 2	21	1	0	1	0	1	0	1	0	1	mmu-miR-129-1-3p	0.0024	0.0177	0.1266	-0.04	-0.04	0.55	2007, '09, '11
Setd1b	ENSMUST00000163030.3	SET domain containing 1B	1000	1	0	1	0	1	0	1	0	0	mmu-miR-129-1-3p	0.003	0.0218	0.1511	-0.04	-0.04	0.51	NULL
Six5	ENSMUST00000049454.5	sine oculis-related homeobox 5	303	1	0	1	0	0	0	0	0	1	mmu-miR-129-1-3p	0.0023	0.0172	0.1217	-0.03	-0.16	0.66	NULL
Fam69a	ENSMUST00000031198.5	family with sequence similarity 69, member A	413	1	1	0	0	0	0	0	0	0	mmu-miR-129-1-3p	0.0006	0.004	0.0225	-0.03	-0.43	0.37	2009, '11
Strbp	ENSMUST00000028279.4	spermatid perinuclear RNA binding protein	530	1	0	1	0	4	1	3	0	2	mmu-miR-129-1-3p	0.0045	0.0327	0.2085	-0.03	-0.15	0.5	2011
Shank1	ENSMUST00000107938.2	SH3/ankyrin domain gene 1	14	1	0	1	0	0	0	0	0	1	mmu-miR-129-1-3p	0.0023	0.0166	0.1126	-0.03	-0.06	0.53	NULL
Ephx2	ENSMUST00000070515.1	epoxide hydrolase 2, cytoplasmic	1672	1	0	1	0	0	0	0	0	2	mmu-miR-129-1-3p	0.0006	0.0044	0.0304	-0.03	-0.36	0.37	NULL
Ankrd33b	ENSMUST00000110410.3	ankyrin repeat domain 33B	207	1	0	0	1	1	0	1	0	2	mmu-miR-129-1-3p	0.0025	0.0184	0.1272	-0.03	-0.28	0.59	2011
Tm9sf3	ENSMUST00000025989.8	transmembrane 9 superfamily member 3	1114	1	0	1	0	0	0	0	0	0	mmu-miR-129-1-3p	0.0012	0.0087	0.055	-0.03	-0.14	0.49	2009, '11
Xylt1	ENSMUST00000032892.5	xylosyltransferase 1	15	1	0	1	0	0	0	0	0	1	mmu-miR-129-1-3p	0.0026	0.019	0.1335	-0.03	-0.04	0.56	2005, '07
Plxna4	ENSMUST00000115096.3	plexin A4	54	1	0	1	0	0	0	0	0	3	mmu-miR-129-1-3p	0.005	0.0365	0.2504	-0.03	-0.06	0.45	2009, '11
Grin2a	ENSMUST00000115835.2	glutamate receptor, ionotropic, NMDA2A (epsilon 1)	6	1	0	1	0	1	0	0	1	4	mmu-miR-129-1-3p	0.0033	0.0241	0.1535	-0.03	-0.18	0.76	NULL
Ndst4	ENSMUST00000173932.2	N-deacetylase/N-sulfotransferase (heparin glucosaminyl) 4	6	1	1	0	0	0	0	0	0	0	mmu-miR-129-1-3p	0.0015	0.0106	0.0678	-0.03	-0.2	0.37	NULL
Rhbdl3	ENSMUST00000017836.7	rhomboid, veinlet-like 3 (Drosophila)	103	1	0	1	0	2	0	0	2	4	mmu-miR-129-1-3p	0.0032	0.0234	0.1659	-0.02	-0.1	0.36	2011
Klhl38	ENSMUST00000022985.1	kelch-like 38	263	1	1	0	0	2	0	1	1	2	mmu-miR-129-2-3p	0.0015	0.0108	0.0703	-0.02	-0.29	< 0.1	NULL
Prodh2	ENSMUST00000058280.7	proline dehydrogenase (oxidase) 2	1184	1	0	1	0	0	0	0	0	0	mmu-miR-129-1-3p	0.0003	0.0024	0.0152	-0.02	-0.27	0.35	2009, '11
Diexf	ENSMUST00000085555.1	digestive organ expansion factor homolog (zebrafish)	215	1	0	1	0	0	0	0	0	0	mmu-miR-129-1-3p	0.0017	0.0121	0.0772	-0.02	-0.13	0.47	2007, '09, '11
Mecom	ENSMUST00000166001.2	MDS1 and EVI1 complex locus	41	1	0	1	0	0	0	0	0	2	mmu-miR-129-1-3p	0.0016	0.0121	0.084	-0.02	-0.04	< 0.1	NULL
Mapk10	ENSMUST00000112848.2	mitogen-activated protein kinase 10	33	1	0	1	0	0	0	0	0	3	mmu-miR-129-1-3p	0.0018	0.013	0.0866	-0.02	-0.13	0.4	2009, '11
Pak2	ENSMUST00000023467.8	p21 protein (Cdc42/Rac)-activated kinase 2	2128	1	0	0	1	0	0	0	0	0	mmu-miR-129-1-3p	0.0003	0.002	0.0133	-0.02	-0.24	0.68	2005, '07
Caskin1	ENSMUST00000024958.7	CASK interacting protein 1	6	1	0	1	0	0	0	0	0	3	mmu-miR-129-1-3p	0.0032	0.0238	0.1693	-0.02	-0.02	0.41	2005, '07, '09, '11
Ildr2	ENSMUST00000111416.1	immunoglobulin-like domain containing receptor 2	474	1	0	1	0	0	0	0	0	1	mmu-miR-129-1-3p	0.0033	0.0245	0.1719	-0.02	-0.02	0.56	2011
Nucks1	ENSMUST00000062264.7	nuclear casein kinase and cyclin-dependent kinase substrate 1	2244	1	0	1	0	0	0	0	0	0	mmu-miR-129-1-3p	0.0006	0.0041	0.0207	-0.02	-0.36	0.69	2011
Agps	ENSMUST00000047232.8	alkylglycerone phosphate synthase	4474	1	0	1	0	0	0	0	0	1	mmu-miR-129-1-3p	0.0017	0.0124	0.0846	-0.02	-0.22	0.61	2011
Nsd1	ENSMUST00000099490.2	nuclear receptor-binding SET-domain protein 1	1937	1	0	1	0	0	0	0	0	1	mmu-miR-129-1-3p	0.0053	0.0386	0.2686	-0.02	-0.02	0.49	2009, '11
Spry4	ENSMUST00000025295.6	sprouty homolog 4 (Drosophila)	199	1	0	1	0	0	0	0	0	0	mmu-miR-129-1-3p	0.001	0.0077	0.0552	-0.02	-0.06	0.49	2005, '07, '09, '11
Lingo2	ENSMUST00000164772.2	leucine rich repeat and Ig domain containing 2	23	1	0	1	0	2	0	2	0	0	mmu-miR-129-1-3p	0.0023	0.0163	0.1046	-0.02	-0.34	0.64	NULL
Mmp16	ENSMUST00000029881.4	matrix metallopeptidase 16	95	2	1	1	0	0	0	0	0	1	mmu-miR-129-1-3p	0.0012	0.0086	0.0466	-0.02	-0.34	0.82	2007
Arhgef12	ENSMUST00000165665.2	Rho guanine nucleotide exchange factor (GEF) 12	393	1	0	1	0	0	0	0	0	1	mmu-miR-129-1-3p	0.0022	0.0158	0.1086	-0.02	-0.02	0.58	2005, '07, '09, '11
2023-03-06	ENSMUST00000090227.4	membrane-associated ring finger (C3HC4) 6	638	1	0	1	0	0	0	0	0	0	mmu-miR-129-1-3p	0.0022	0.0157	0.1027	-0.02	-0.17	0.47	2009, '11
Bsn	ENSMUST00000035208.8	bassoon	9	1	0	1	0	0	0	0	0	1	mmu-miR-129-2-3p	0.0098	0.0717	0.4834	-0.01	-0.02	0.4	2005, '07, '09, '11
Gcom1	ENSMUST00000166843.2	GRINL1A complex locus	4862	1	0	1	0	0	0	0	0	2	mmu-miR-129-1-3p	0.0007	0.0051	0.0365	-0.01	-0.25	0.4	NULL
Gchfr	ENSMUST00000057454.3	GTP cyclohydrolase I feedback regulator	197	1	0	1	0	0	0	0	0	0	mmu-miR-129-1-3p	0.0005	0.0039	0.0281	-0.01	-0.37	0.34	2007, '09, '11
Tbp	ENSMUST00000162505.2	TATA box binding protein	1274	1	1	0	0	1	0	1	0	1	mmu-miR-129-1-3p	0.0009	0.0066	0.0426	-0.01	-0.36	< 0.1	NULL
Nufip2	ENSMUST00000100802.5	nuclear fragile X mental retardation protein interacting protein 2	1959	1	0	1	0	0	0	0	0	1	mmu-miR-129-1-3p	0.002	0.0147	0.1017	-0.01	-0.09	0.41	2009, '11
Aldoc	ENSMUST00000017534.9	aldolase C, fructose-bisphosphate	169	1	1	0	0	0	0	0	0	1	mmu-miR-129-1-3p	0.0009	0.0064	0.0451	-0.01	-0.34	0.3	NULL
Hsf2	ENSMUST00000079833.4	heat shock factor 2	285	1	1	0	0	0	0	0	0	0	mmu-miR-129-1-3p	0.0002	0.0012	0.0072	-0.01	-0.21	< 0.1	NULL
Paxbp1	ENSMUST00000118522.2	PAX3 and PAX7 binding protein 1	1976	1	0	1	0	0	0	0	0	0	mmu-miR-129-1-3p	0.0004	0.0032	0.0228	-0.01	-0.04	0.5	2007, '11
Dlk1	ENSMUST00000056110.9	delta-like 1 homolog (Drosophila)	1063	2	1	1	0	0	0	0	0	0	mmu-miR-129-1-3p	0.0002	0.0012	0.0072	0	-0.62	0.69	2011
Polr2m	ENSMUST00000034720.6	polymerase (RNA) II (DNA directed) polypeptide M	4862	1	0	1	0	0	0	0	0	1	mmu-miR-129-1-3p	0.001	0.0075	0.053	0	-0.37	0.43	2007
Sdhc	ENSMUST00000111336.4	succinate dehydrogenase complex, subunit C, integral membrane protein	898	1	1	0	0	0	0	0	0	1	mmu-miR-129-1-3p	0.0001	0.0006	0.0031	0	-0.44	< 0.1	2007
Nrn1	ENSMUST00000037623.9	neuritin 1	117	1	0	1	0	0	0	0	0	0	mmu-miR-129-1-3p	0.0019	0.014	0.0952	0	-0.09	0.46	NULL
Sema3c	ENSMUST00000030568.8	sema domain, immunoglobulin domain (Ig), short basic domain, secreted, (semaphorin) 3C	1516	1	0	0	1	0	0	0	0	0	mmu-miR-129-1-3p	0.0007	0.0052	0.0377	0	-0.16	0.54	NULL
Gpr75	ENSMUST00000109430.1	G protein-coupled receptor 75	5	1	1	0	0	0	0	0	0	1	mmu-miR-129-1-3p	0.0001	0.0005	0.0018	0	-0.6	0.67	NULL
Cldn10	ENSMUST00000100314.3	claudin 10	2043	1	0	1	0	0	0	0	0	1	mmu-miR-129-1-3p	0.0001	0.0005	0.0035	0	-0.19	0.34	2007, '09
Fkbp9	ENSMUST00000031795.7	FK506 binding protein 9	11767	1	1	0	0	0	0	0	0	0	mmu-miR-129-1-3p	0.0015	0.0111	0.0784	0	-0.27	< 0.1	NULL
Dcc	ENSMUST00000114943.4	deleted in colorectal carcinoma	5	1	0	1	0	0	0	0	0	3	mmu-miR-129-1-3p	0.0016	0.0115	0.079	0	-0.56	0.67	2009, '11
Timm23	ENSMUST00000170331.2	translocase of inner mitochondrial membrane 23	1320	1	1	0	0	1	0	0	1	0	mmu-miR-129-1-3p	0	0.0001	0.0004	0	-0.77	0.16	NULL
Aars	ENSMUST00000034441.7	alanyl-tRNA synthetase	6515	1	0	1	0	0	0	0	0	1	mmu-miR-129-1-3p	0.0002	0.0016	0.0117	0	-0.02	0.6	NULL
Tmem204	ENSMUST00000024984.6	transmembrane protein 204	364	1	1	0	0	0	0	0	0	1	mmu-miR-129-1-3p	0.0007	0.0052	0.0372	0	-0.43	< 0.1	NULL
Cask	ENSMUST00000115438.4	calcium/calmodulin-dependent serine protein kinase (MAGUK family)	743	1	0	1	0	0	0	0	0	1	mmu-miR-129-1-3p	0.0001	0.0006	0.0042	0	-0.02	0.43	2009, '11
Calml4	ENSMUST00000034777.7	calmodulin-like 4	5208	1	1	0	0	0	0	0	0	0	mmu-miR-129-1-3p	0	0	0.0001	0	-0.4	0.11	2005, '07
Cdc23	ENSMUST00000133181.1	CDC23 cell division cycle 23	813	1	0	1	0	0	0	0	0	0	mmu-miR-129-1-3p	0	0.0002	0.0014	0	-0.02	< 0.1	NULL
Zfp329	ENSMUST00000108546.1	zinc finger protein 329	292	1	0	0	1	0	0	0	0	0	mmu-miR-129-1-3p	0.0007	0.0055	0.0387	0	-0.2	0.59	2009, '11
