# Supplementary material for: ExermiR‐129‐3p Enhances Muscle Function by Improving Mitochondrial Activity Through PARP1 Inhibition
Source: J Cachexia Sarcopenia Muscle. 2025 Apr 20;16(2):e13823. doi: 10.1002/jcsm.13823 (PMC12010049; doi:10.1002/jcsm.13823)
Supplement: Supplementary file 5 — Table S5 List of differentially expressed miRNAs in WT vs. ob/ob mouse muscle. [file JCSM-16-e13823-s005.xlsx]

## Sheet: up
Probe Name	NS Probe ID	Class Name	WT1	WT2	WT3	Ob1	Ob2	Ob3	AVE Ctrl	AVE ob	p-val	FC
mmu-miR-1937c	nmiR01135.1:1	Endogenous1	391.27	414.69	445.6	839.27	767.25	1088.18	23411.7	898.233	0.008135	4.3394
mmu-miR-720	nmiR01527.1:1	Endogenous1	39106.4	53734.5	39270.2	91425.4	80146.3	111179	23594.9	94250.4	0.00814508	4.05678
mmu-miR-1937a+mmu-miR-1937b	nmiR01134.1:1	Endogenous1	750.58	788.06	898.84	1816.09	1716.7	2408.76	835.252	1980.52	0.00610608	3.37886
mmu-miR-136	nmiR01057.1:1	Endogenous1	736.26	1066.11	631.83	1478.66	1327.42	1398.05	4901.46	1401.38	0.0128887	3.09327
mmu-miR-1	nmiR01009.1:1	Endogenous1	6414.69	11388.8	17190.3	12384.9	15818.1	13297.8	15088.1	13833.6	0.544416	2.75424
LIG_POS_A	nmiR00813.1:1	Ligation	30990	11558.8	26839.5	31223.8	32704.5	32940.7	10639.1	32289.6	0.197447	2.70366
mmu-miR-615-5p	nmiR01453.1:1	Endogenous1	4.41	3.18	3.4	5.37	7.92	14.53	3.66333	9.27333	0.111469	2.53139
LIG_POS_B	nmiR00809.1:1	Ligation	3561.14	1661.92	3074.95	3519.34	4080.7	4059.79	1327.44	3886.61	0.134466	2.52785
mmu-miR-499	nmiR01419.1:1	Endogenous1	37.47	49.25	21.26	70.92	62.24	76.26	27.92	69.8067	0.0204347	2.48932
mmu-miR-1953	nmiR01156.1:1	Endogenous1	15.43	9.53	13.61	26.87	13.58	21.79	89.64	20.7467	0.136723	2.47574
mmu-miR-434-3p	nmiR01359.1:1	Endogenous1	216.03	117.57	204.94	299.82	250.09	274.77	2151.18	274.893	0.0497256	2.47546
mmu-miR-486	nmiR01408.1:1	Endogenous1	4747.09	3524.04	3566.46	4975.43	5175	4863.51	2238.11	5004.65	0.0615889	2.39105
mmu-miR-29c	nmiR01260.1:1	Endogenous1	346.08	335.24	352.05	409.43	431.16	480.54	218.152	440.377	0.0113387	2.31667
mmu-miR-496	nmiR01417.1:1	Endogenous1	70.54	120.75	75.68	153.67	149.38	176.72	144.705	159.923	0.0171611	2.30097
mmu-miR-196b	nmiR01174.1:1	Endogenous1	173.04	214.49	151.37	188.06	256.88	251.77	107.75	232.237	0.142438	2.26556
mmu-miR-543	nmiR01437.1:1	Endogenous1	41.88	1.59	76.53	51.58	1.13	60.52	40.72	37.7433	0.940634	2.23466
mmu-miR-410	nmiR01348.2:2	Endogenous1	60.62	58.79	48.47	102.09	81.48	100.47	745.71	94.68	0.00707796	2.22201
mmu-miR-1944	nmiR01145.1:1	Endogenous1	1571.71	1291.72	1093.58	1540.99	1761.97	1588.09	914.203	1630.35	0.113475	2.20265
mmu-miR-149	nmiR01074.1:1	Endogenous1	516.92	276.46	653.94	405.13	487.74	377.65	214.465	423.507	0.635832	2.11626
mmu-miR-691	nmiR01499.1:1	Endogenous1	37.47	27.01	49.32	63.4	56.58	124.67	2358.4	81.55	0.125682	2.10764
mmu-miR-125b-5p	nmiR01040.1:1	Endogenous1	5660.79	3708.35	5413.47	4759.44	5271.19	4813.89	2344.3	4948.17	0.975626	2.1051
mmu-miR-182	nmiR01088.1:1	Endogenous1	3.31	4.77	5.1	8.6	7.92	9.68	4.39333	8.73333	0.0044684	1.98786
mmu-miR-382	nmiR01342.1:1	Endogenous1	176.35	228.79	137.76	253.61	226.33	240.88	112.08	240.273	0.0975265	1.96708
mmu-miR-542-3p	nmiR01435.2:2	Endogenous1	20.94	22.24	28.06	24.72	36.21	21.79	274.122	27.5733	0.479705	1.96426
mmu-let-7e	nmiR00005.1:1	Endogenous1	500.39	552.92	506.82	534.08	590.72	549.54	284.645	558.113	0.182762	1.958
mmu-miR-21	nmiR01198.1:1	Endogenous1	40.78	44.49	62.93	70.92	67.9	55.68	210.017	64.8333	0.135909	1.95384
mmu-miR-451	nmiR01369.1:1	Endogenous1	356	398.8	394.57	369.66	371.18	395.81	1456.7	378.883	0.804561	1.95341
mmu-let-7c	nmiR00003.1:1	Endogenous1	2226.4	2845.61	2668.47	2327.6	2341.37	2541.91	1269.63	2403.63	0.420239	1.88718
mmu-miR-297b-3p	nmiR01253.1:1	Endogenous1	3.31	3.18	4.25	8.6	6.79	4.84	3.58	6.74333	0.0496828	1.88361
mmu-miR-130b	nmiR01050.2:2	Endogenous1	36.37	27.01	36.57	48.36	36.21	24.21	587.623	36.26	0.720065	1.87584
mmu-miR-100	nmiR01010.1:1	Endogenous1	1174.92	1112.19	1456.69	1247.62	1118.06	1194.7	601.963	1186.79	0.615422	1.85813
mmu-miR-495	nmiR01416.1:1	Endogenous1	54.01	66.73	39.97	47.28	54.32	75.05	83.3975	58.8833	0.664499	1.83723
mmu-miR-338-3p	nmiR01296.1:1	Endogenous1	93.69	119.16	96.94	127.88	136.93	137.99	61.99	134.267	0.0228467	1.82694
mmu-miR-345-3p	nmiR01307.1:1	Endogenous1	17.63	17.48	11.05	27.94	27.16	29.05	15.3867	28.05	0.00480048	1.82301
mmu-miR-30d	nmiR01273.1:1	Endogenous1	524.64	313	566.35	450.26	415.31	420.02	258.722	428.53	0.64437	1.8007
mmu-miR-365	nmiR01326.1:1	Endogenous1	114.63	82.62	187.08	126.8	136.93	133.15	76.66	132.293	0.899302	1.78793
mcmv-miR-m107-1-3p	nmiR01581.1:1	Endogenous2	61.72	47.67	54.42	50.51	62.24	50.84	57.685	54.53	0.990174	1.7845
mmu-miR-669f	nmiR01467.1:1	Endogenous1	56.21	65.14	28.91	70.92	81.48	95.62	34.9575	82.6733	0.0667941	1.7563
mmu-miR-494	nmiR01415.1:1	Endogenous1	12.12	6.36	6.8	15.04	15.84	13.31	8.42667	14.73	0.0342468	1.74802
mmu-miR-125a-5p	nmiR01038.1:1	Endogenous1	3500.52	3157.02	2783.27	3152.9	3213.86	3294.79	1910.38	3220.52	0.745055	1.73745
POS_D	ERCC_00092.1:540	Positive	455	529	495	486	501	498	267.803	495	0.931535	1.73077
mmu-miR-1929	nmiR01124.1:1	Endogenous1	36.37	50.84	44.22	42.98	58.85	47.21	42.865	49.68	0.405896	1.73011
mmu-miR-155	nmiR01081.1:1	Endogenous1	82.66	1.59	113.1	73.07	33.95	68.99	40.85	58.67	0.851039	1.69066
mmu-miR-106b	nmiR01016.1:1	Endogenous1	33.07	46.08	36.57	38.69	44.13	30.26	208.995	37.6933	0.882797	1.68594
mmu-miR-126-5p	nmiR01042.1:1	Endogenous1	394.58	362.25	377.57	373.96	362.13	451.49	516.412	395.86	0.580767	1.68211
mmu-let-7f	nmiR00006.1:2	Endogenous1	601.79	707.03	670.94	899.45	1116.93	1313.32	659.92	1109.9	0.0218666	1.68187
mghv-miR-M1-8	nmiR01608.1:1	Endogenous2	47.39	44.49	40.82	37.61	48.66	46	75.6775	44.09	0.971971	1.68154
mmu-miR-28	nmiR01237.1:1	Endogenous1	123.44	87.39	113.1	110.68	109.77	124.67	99.125	115.04	0.580225	1.66688
mmu-miR-328	nmiR01286.2:2	Endogenous1	130.06	55.61	104.6	81.67	105.24	77.47	187.947	88.1267	0.731983	1.65823
mmu-miR-539	nmiR01431.2:2	Endogenous1	189.57	376.55	182.83	306.26	272.73	272.35	145.72	283.78	0.624537	1.65646
mmu-miR-1969	nmiR01172.1:1	Endogenous1	8.82	7.94	5.1	6.45	7.92	9.68	27.44	8.01667	0.643334	1.64867
NEG_C	ERCC_00019.1:140	Negative	47	46	34	34	50	52	2259.36	45.3333	0.692879	1.64848
mmu-miR-206	nmiR01193.1:1	Endogenous1	3474.07	5470.37	3256.08	4092.1	3142.57	3880.64	2242.47	3705.1	0.659376	1.64237
mcmv-miR-m59-1	nmiR01594.1:1	Endogenous2	14.33	11.12	12.76	19.34	20.37	23	12.7367	20.9033	0.00465465	1.64119
POS_C	ERCC_00002.1:850	Positive	1923	2155	2014	2001	2256	1962	1042.07	2073	0.72978	1.63809
mmu-miR-695	nmiR01504.1:1	Endogenous1	47.39	42.9	41.67	29.01	66.77	31.47	48.24	42.4167	0.90475	1.62781
mmu-miR-423-3p	nmiR01352.1:1	Endogenous1	66.13	36.54	50.17	46.21	50.92	47.21	4400.42	48.1133	0.760204	1.62641
POS_B	ERCC_00112.1:695	Positive	8624	8875	8672	8660	9096	8197	4425.49	8651	0.801649	1.60374
mmu-miR-29b	nmiR01259.1:1	Endogenous1	98.09	104.86	90.14	99.94	150.51	118.62	436.42	123.023	0.174607	1.58438
mmu-miR-151-5p	nmiR01077.1:1	Endogenous1	773.73	769	768.74	598.56	737.83	756.52	388.925	697.637	0.217754	1.58342
mmu-miR-1936	nmiR01133.1:1	Endogenous1	6.61	6.36	7.65	13.97	11.32	7.26	6.87333	10.85	0.116444	1.57856
mcmv-miR-M87-1	nmiR01596.1:1	Endogenous2	9.92	19.07	10.2	20.42	13.58	13.31	41.4175	15.77	0.51561	1.56759
mmu-miR-24	nmiR01231.1:1	Endogenous1	82.66	54.02	93.54	63.4	67.9	61.73	54.17	64.3433	0.35741	1.56154
NEG_F	ERCC_00126.1:220	Negative	45	35	56	38	45	27	72.2775	36.6667	0.340337	1.56028
mmu-miR-361	nmiR01322.1:1	Endogenous1	120.14	88.97	81.64	79.52	81.48	102.89	134.435	87.9633	0.556627	1.55956
mmu-miR-98	nmiR01574.2:2	Endogenous1	115.73	212.9	100.34	123.58	157.3	173.09	88.245	151.323	0.837747	1.55231
mmu-miR-669o	nmiR01475.1:1	Endogenous1	13.23	11.12	12.76	12.9	21.5	13.31	2882.6	15.9033	0.286135	1.5523
Gapdh	NM_008084.1:755	Housekeeping	6841.23	4664.83	7149.08	6215.53	4387.38	2866.3	2906.64	4489.74	0.237144	1.5496
mmu-miR-1964	nmiR01167.1:1	Endogenous1	61.72	58.79	50.17	55.88	66.77	36.31	1347.4	52.9867	0.70378	1.54943
mmu-miR-145	nmiR01068.1:1	Endogenous1	3532.49	1736.6	2827.49	1875.19	2066.38	2267.14	1337.62	2069.57	0.304342	1.54262
mmu-miR-876-3p	nmiR01556.1:1	Endogenous1	49.6	31.78	39.97	51.58	49.79	38.73	37.78	46.7	0.392841	1.53442
mmu-miR-547	nmiR01440.1:1	Endogenous1	36.37	33.37	20.41	39.76	31.69	27.84	28.475	33.0967	0.639757	1.53048
mmu-miR-669h-5p	nmiR01470.1:1	Endogenous1	18.74	25.42	18.71	36.54	32.82	26.63	20.9567	31.9967	0.039034	1.5268
mmu-miR-487b	nmiR01409.1:1	Endogenous1	17.63	28.6	20.41	30.09	21.5	16.95	15.0775	22.8467	0.906576	1.51881
mghv-miR-M1-6	nmiR01605.1:1	Endogenous2	7.72	6.36	11.05	6.45	15.84	16.95	19.275	13.08	0.262573	1.51083
mmu-miR-331-5p	nmiR01291.1:1	Endogenous1	40.78	22.24	24.66	37.61	29.42	19.37	158.762	28.8	0.959279	1.50372
mmu-miR-199a-5p	nmiR01181.1:1	Endogenous1	327.35	244.68	370.76	258.98	244.43	238.46	152.15	247.29	0.148471	1.49026
mmu-miR-1952	nmiR01155.1:1	Endogenous1	14.33	22.24	16.16	16.12	29.42	23	26.0575	22.8467	0.308752	1.48524
mmu-miR-151-3p	nmiR01076.1:1	Endogenous1	37.47	30.19	32.31	29.01	30.55	31.47	179.308	30.3433	0.260885	1.48487
mmu-miR-196a	nmiR01173.1:1	Endogenous1	292.08	357.49	276.37	361.07	387.02	406.7	190.567	384.93	0.0534642	1.48464
mmu-miR-675-5p	nmiR01484.2:2	Endogenous1	65.03	47.67	43.37	44.06	64.5	39.94	32.21	49.5	0.814568	1.48193
mmu-miR-1955	nmiR01158.1:1	Endogenous1	6.61	9.53	6.8	11.82	12.45	9.68	7.64667	11.3167	0.0437559	1.47995
mmu-miR-212	nmiR01201.1:1	Endogenous1	22.04	25.42	22.11	30.09	33.95	31.47	23.64	31.8367	0.0055134	1.47443
mmu-miR-464	nmiR01374.1:1	Endogenous1	26.45	20.65	22.11	27.94	35.08	25.42	24.9625	29.48	0.130504	1.47143
mmu-miR-7a	nmiR01546.1:1	Endogenous1	35.27	17.48	34.87	24.72	35.08	10.89	37.8675	23.5633	0.570254	1.46972
mmu-miR-369-3p	nmiR01328.1:1	Endogenous1	46.29	52.43	62.93	53.73	84.87	50.84	48.81	63.1467	0.480752	1.4664
mmu-miR-134	nmiR01054.2:2	Endogenous1	44.09	52.43	42.52	56.95	46.4	53.26	30.1525	52.2033	0.250352	1.45646
mmu-miR-301b	nmiR01263.1:1	Endogenous1	6.61	17.48	15.31	15.04	12.45	18.16	63.9775	15.2167	0.60429	1.45093
mmu-miR-342-3p	nmiR01303.1:1	Endogenous1	104.71	127.11	149.67	84.89	112.03	105.31	72.6675	100.743	0.159935	1.45048
mmu-miR-93	nmiR01572.1:1	Endogenous1	28.66	30.19	24.66	25.79	31.69	27.84	34.165	28.44	0.813088	1.45028
mmu-miR-377	nmiR01336.1:1	Endogenous1	39.68	38.13	30.61	59.1	41.87	55.68	36.14	52.2167	0.0543709	1.44484
mmu-miR-34b-3p	nmiR01317.1:1	Endogenous1	58.42	52.43	52.72	54.8	40.74	35.1	35.875	43.5467	0.150033	1.44385
mmu-miR-467d	nmiR01396.1:1	Endogenous1	8.82	23.83	10.2	18.27	21.5	20.58	729.408	20.1167	0.298427	1.44283
mmu-miR-199a-3p	nmiR01180.1:1	Endogenous1	860.8	2024.18	1026.4	1272.34	1171.25	1286.69	11069.5	1243.43	0.876715	1.43873
POS_A	ERCC_00117.1:385	Positive	20591	20802	19768	20359	22432	20720	10358.3	21170.3	0.333585	1.43791
mmu-miR-875-5p	nmiR01555.1:1	Endogenous1	24.25	15.89	24.66	12.9	27.16	14.53	14.5	18.1967	0.558275	1.43366
mmu-miR-302d	nmiR01267.1:1	Endogenous1	9.92	7.94	8.5	8.6	14.71	9.68	55.9	10.9967	0.325313	1.42675
mmu-miR-329	nmiR01287.1:1	Endogenous1	88.17	117.57	96.94	153.67	124.48	124.67	3674.74	134.273	0.0626285	1.41125
mmu-miR-378	nmiR01337.1:1	Endogenous1	7103.55	7389.68	7270.68	5213.99	5258.74	5281.11	3647.44	5251.28	1.94849e-05	1.40989
mghv-miR-M1-1	nmiR01600.1:1	Endogenous2	58.42	38.13	39.12	40.84	40.74	37.52	44.96	39.7	0.455665	1.40743
mmu-miR-1197	nmiR01031.1:1	Endogenous1	30.86	52.43	39.97	37.61	45.27	30.26	51.1925	37.7133	0.680356	1.40486
mmu-miR-105	nmiR01014.1:1	Endogenous1	59.52	61.96	45.07	58.03	41.87	44.79	50.65	48.23	0.371479	1.40041
mmu-miR-338-5p	nmiR01297.1:1	Endogenous1	42.99	38.13	34.01	41.91	45.27	27.84	67.3425	38.34	0.995367	1.39901
mmu-miR-202-5p	nmiR01189.1:1	Endogenous1	73.85	114.4	68.88	66.63	81.48	70.21	72.3925	72.7733	0.439744	1.3974
mmu-miR-301a	nmiR01262.1:1	Endogenous1	58.42	42.9	50.17	46.21	47.53	37.52	53.9825	43.7533	0.285413	1.39553
mmu-miR-381	nmiR01341.2:2	Endogenous1	46.29	68.32	50.17	51.58	47.53	50.84	34.065	49.9833	0.513499	1.39229
mmu-miR-501-3p	nmiR01421.1:1	Endogenous1	12.12	9.53	8.5	20.42	13.58	10.89	30.2475	14.9633	0.180693	1.38614
mmu-miR-467e	nmiR01397.1:1	Endogenous1	48.5	50.84	46.77	33.31	46.4	44.79	53.99	41.5	0.168177	1.38299
mmu-miR-205	nmiR01192.1:1	Endogenous1	70.54	46.08	55.27	48.36	59.98	49.63	83.525	52.6567	0.594197	1.36513
mmu-miR-191	nmiR01120.1:1	Endogenous1	144.39	73.09	148.82	103.16	99.58	111.36	286.12	104.7	0.521354	1.36288
LIG_POS_C	nmiR00811.1:1	Ligation	656.9	270.1	558.69	602.85	634.85	657.26	253.587	631.653	0.308929	1.36279
mmu-miR-669i	nmiR01471.1:1	Endogenous1	39.68	47.67	41.67	53.73	33.95	39.94	42.6675	42.54	0.944765	1.35715
LIG_NEG_A	nmiR00810.1:1	Ligation	45.19	38.13	38.27	33.31	50.92	32.68	42.51	38.97	0.819853	1.3556
mcmv-miR-m21-1	nmiR01587.1:1	Endogenous2	37.47	49.25	33.16	42.98	40.74	32.68	34.1875	38.8	0.849614	1.34699
mmu-miR-568	nmiR01442.1:1	Endogenous1	19.84	30.19	24.66	21.49	33.95	19.37	29.3925	24.9367	0.994488	1.34339
mmu-miR-455	nmiR01372.1:1	Endogenous1	34.17	33.37	36.57	38.69	28.29	37.52	18.5075	34.8333	0.971556	1.33833
mmu-miR-1971	nmiR01176.1:1	Endogenous1	3.31	3.18	3.4	6.45	6.79	8.47	11.35	7.23667	0.00328856	1.33579
mmu-miR-2134	nmiR01204.1:1	Endogenous1	19.84	19.07	17.86	19.34	27.16	23	22.2425	23.1667	0.142854	1.33104
mmu-miR-1900	nmiR01111.1:1	Endogenous1	34.17	15.89	20.41	25.79	27.16	15.74	24.015	22.8967	0.932394	1.32927
mmu-miR-342-5p	nmiR01304.1:1	Endogenous1	25.35	20.65	19.56	20.42	36.21	18.16	1142.42	24.93	0.632319	1.32536
mmu-let-7i	nmiR00008.1:1	Endogenous1	1964.08	2559.62	1671.83	2576.91	2668.41	2959.5	2065.18	2734.94	0.0789028	1.32431
mmu-miR-1981	nmiR01177.1:1	Endogenous1	8.82	6.36	10.2	12.9	10.18	13.31	14.35	12.13	0.069698	1.32171
mmu-miR-429	nmiR01355.1:1	Endogenous1	23.15	19.07	9.35	21.49	29.42	15.74	16.4875	22.2167	0.427593	1.31576
mmu-miR-376b	nmiR01334.1:1	Endogenous1	11.02	12.71	10.2	11.82	15.84	16.95	11.31	14.87	0.107935	1.31477
mmu-miR-412	nmiR01350.1:1	Endogenous1	37.47	38.13	39.12	24.72	39.61	23	49.1825	29.11	0.159761	1.31467
mmu-miR-671-3p	nmiR01477.1:1	Endogenous1	63.93	57.2	45.92	44.06	59.98	21.79	45.6075	41.9433	0.325085	1.31463
mmu-miR-764-5p	nmiR01542.1:1	Endogenous1	37.47	23.83	31.46	35.46	32.82	20.58	107.995	29.62	0.840344	1.31033
mmu-miR-26b	nmiR01234.1:1	Endogenous1	175.25	195.43	178.58	221.37	248.96	249.35	183.087	239.893	0.00705645	1.31027
mmu-miR-107	nmiR01017.1:1	Endogenous1	56.21	39.72	48.47	37.61	41.87	29.05	146.983	36.1767	0.120393	1.3098
mmu-miR-106a+mmu-miR-17	nmiR01015.1:1	Endogenous1	217.13	274.87	230.45	198.8	186.72	174.3	140.988	186.607	0.0450894	1.30743
mmu-miR-19b	nmiR01183.1:1	Endogenous1	38.58	33.37	27.21	22.57	29.42	37.52	28.66	29.8367	0.585345	1.30064
mmu-miR-592	nmiR01449.1:1	Endogenous1	22.04	20.65	16.16	19.34	16.97	18.16	30.215	18.1567	0.485443	1.29367
mmu-miR-1306	nmiR01048.1:1	Endogenous1	35.27	42.9	26.36	23.64	36.21	31.47	46.5175	30.44	0.505242	1.29271
mmu-miR-323-5p	nmiR01280.1:1	Endogenous1	50.7	57.2	46.77	40.84	50.92	39.94	66.975	43.9	0.175096	1.28503
POS_E	ERCC_00035.1:485	Positive	79	81	103	76	99	82	42.295	85.6667	0.855813	1.27385
mmu-miR-1950	nmiR01153.1:1	Endogenous1	4.41	4.77	4.25	5.37	5.66	6.05	4.47667	5.69333	0.0082292	1.27178
mmu-miR-653	nmiR01455.1:1	Endogenous1	8.82	14.3	11.05	10.75	19.24	14.53	7.4025	14.84	0.303724	1.27028
mmu-miR-138	nmiR01059.1:1	Endogenous1	3.31	3.18	9.35	9.67	10.18	4.84	32.795	8.23	0.328452	1.26908
mmu-miR-1963	nmiR01166.1:1	Endogenous1	73.85	50.84	50.17	41.91	62.24	52.05	281.125	52.0667	0.558142	1.26352
mmu-miR-142-5p	nmiR01065.1:1	Endogenous1	459.61	540.2	339.3	382.56	509.24	456.33	254.418	449.377	0.967317	1.26174
mmu-miR-503	nmiR01423.1:1	Endogenous1	9.92	7.94	9.35	10.75	11.32	12.1	9.07	11.39	0.0304164	1.25579
mmu-miR-687	nmiR01495.1:1	Endogenous1	8.82	14.3	9.35	5.37	13.58	16.95	36.2475	11.9667	0.781614	1.25437
mmu-miR-423-5p	nmiR01353.1:1	Endogenous1	69.44	52.43	52.72	59.1	61.11	53.26	45.5175	57.8233	0.954099	1.25098
mmu-miR-2137	nmiR01207.1:1	Endogenous1	36.37	23.83	22.96	22.57	26.03	16.95	47.23	21.85	0.311897	1.25089
mmu-miR-708	nmiR01516.1:1	Endogenous1	68.34	60.38	60.38	64.48	55.45	44.79	96.405	54.9067	0.265221	1.25001
mmu-miR-345-5p	nmiR01308.1:1	Endogenous1	123.44	133.46	108.85	90.27	121.09	99.26	111.415	103.54	0.18862	1.24924
mmu-miR-101b	nmiR01012.1:1	Endogenous1	87.07	101.69	68.88	56.95	87.14	72.63	66.1225	72.24	0.349514	1.24848
mmu-miR-1957	nmiR01160.1:1	Endogenous1	40.78	34.95	33.16	26.87	38.48	30.26	47.625	31.87	0.345606	1.24346
mcmv-miR-m59-2	nmiR01595.1:1	Endogenous2	63.93	50.84	42.52	44.06	40.74	38.73	44.5375	41.1767	0.154614	1.24307
mmu-miR-509-5p	nmiR01427.1:1	Endogenous1	36.37	27.01	33.16	29.01	28.29	21.79	31.6825	26.3633	0.179491	1.24019
mmu-miR-34a	nmiR01316.1:1	Endogenous1	22.04	41.31	28.91	24.72	22.63	27.84	22.81	25.0633	0.384943	1.23831
mmu-miR-9	nmiR01569.1:1	Endogenous1	8.82	19.07	15.31	18.27	19.24	12.1	24.4725	16.5367	0.598036	1.23731
mmu-miR-759	nmiR01536.1:1	Endogenous1	42.99	27.01	32.31	30.09	27.16	20.58	42.245	25.9433	0.210464	1.23422
mmu-miR-694	nmiR01503.1:1	Endogenous1	52.9	46.08	39.97	38.69	47.53	29.05	79.65	38.4233	0.292248	1.23162
mmu-miR-152	nmiR01078.1:1	Endogenous1	117.93	101.69	125.86	78.45	100.72	106.52	69.7375	95.23	0.147737	1.23056
mmu-miR-2861	nmiR01238.1:1	Endogenous1	27.55	31.78	20.41	23.64	20.37	20.58	124.855	21.53	0.220591	1.22853
mmu-miR-30b	nmiR01271.1:1	Endogenous1	230.36	209.73	258.51	268.65	299.89	289.29	232.867	285.943	0.034528	1.22793
mmu-miR-214	nmiR01210.1:1	Endogenous1	57.31	33.37	29.76	36.54	45.27	19.37	535.643	33.7267	0.606909	1.22642
mmu-miR-16	nmiR01084.1:1	Endogenous1	1200.27	851.62	1712.65	1176.69	1230.1	1164.44	520.865	1190.41	0.809958	1.22221
mmu-miR-219	nmiR01222.2:2	Endogenous1	22.04	9.53	17.86	10.75	14.71	13.31	26.2425	12.9233	0.408871	1.22091
mmu-miR-291a-3p	nmiR01241.1:1	Endogenous1	35.27	38.13	36.57	40.84	33.95	27.84	21.7125	34.21	0.559151	1.21993
mmu-miR-599	nmiR01451.1:1	Endogenous1	5.51	7.94	7.65	7.52	9.05	8.47	17.0025	8.34667	0.212635	1.21274
mmu-miR-409-5p	nmiR01347.1:1	Endogenous1	27.55	27.01	28.91	30.09	31.69	19.37	39.8275	27.05	0.852813	1.2084
mmu-miR-376a	nmiR01333.1:1	Endogenous1	65.03	39.72	45.07	55.88	66.77	100.47	2324.43	74.3733	0.189489	1.2056
mmu-miR-30c	nmiR01272.2:2	Endogenous1	3504.93	5688.04	3358.97	2945.5	3210.47	2905.04	2323.78	3020.34	0.20015	1.20445
mmu-miR-1895	nmiR01102.1:1	Endogenous1	52.9	49.25	33.16	40.84	53.19	24.21	1432.33	39.4133	0.611968	1.20218
mmu-let-7a	nmiR00001.1:1	Endogenous1	2555.95	3071.22	3197.4	3346.33	3614.47	3561.09	2941.52	3507.3	0.0563361	1.19234
mmu-miR-144	nmiR01067.1:1	Endogenous1	35.27	36.54	24.66	25.79	43	36.31	44.1075	35.0333	0.670051	1.1908
mmu-miR-574-5p	nmiR01444.1:1	Endogenous1	61.72	42.9	69.73	54.8	47.53	31.47	32.2425	44.6	0.268322	1.19029
mmu-miR-339-5p	nmiR01299.1:1	Endogenous1	13.23	11.12	12.76	13.97	22.63	13.31	38.695	16.6367	0.236951	1.18495
mmu-miR-542-5p	nmiR01436.1:1	Endogenous1	71.64	58.79	68.03	48.36	61.11	44.79	50.805	51.42	0.0781823	1.18275
mmu-miR-148b	nmiR01073.1:1	Endogenous1	33.07	39.72	43.37	45.13	48.66	43.58	38.72	45.79	0.103825	1.18259
mmu-miR-3471	nmiR01311.1:1	Endogenous1	36.37	34.95	22.96	30.09	44.13	20.58	24.5575	31.6	0.983862	1.17834
mmu-miR-743b-3p	nmiR01532.1:1	Endogenous1	11.02	15.89	8.5	13.97	19.24	9.68	15.715	14.2967	0.517143	1.17765
mmu-miR-220	nmiR01224.1:1	Endogenous1	12.12	23.83	13.61	11.82	18.11	19.37	15.715	16.4333	0.985088	1.1736
mmu-miR-222	nmiR01226.1:1	Endogenous1	11.02	15.89	12.76	9.67	6.79	13.31	13.64	9.92333	0.235233	1.17159
mmu-miR-1931	nmiR01127.1:1	Endogenous1	16.53	11.12	15.31	15.04	11.32	3.63	14.62	9.99667	0.311783	1.17126
mmu-miR-2136	nmiR01206.1:1	Endogenous1	16.53	14.3	11.91	13.97	19.24	13.31	35.1425	15.5067	0.613275	1.17098
mmu-miR-1943	nmiR01144.1:1	Endogenous1	57.31	52.43	56.97	63.4	61.11	48.42	33.06	57.6433	0.694955	1.16764
mmu-miR-1970	nmiR01175.1:1	Endogenous1	6.61	15.89	5.95	5.37	10.18	9.68	23.18	8.41	0.777681	1.1604
mmu-miR-200a	nmiR01184.1:1	Endogenous1	35.27	34.95	36.57	38.69	32.82	16.95	36.7625	29.4867	0.401242	1.15873
mmu-miR-590-5p	nmiR01448.1:1	Endogenous1	41.88	34.95	31.46	47.28	27.16	29.05	251.423	34.4967	0.832942	1.15451
mmu-miR-20a+mmu-miR-20b	nmiR01197.2:2	Endogenous1	242.48	686.38	268.72	286.92	276.12	312.29	9276.85	291.777	0.497688	1.15085
mmu-miR-133a	nmiR01052.1:1	Endogenous1	15007.3	21171.3	15532	11188.8	10766.4	10797	9057.18	10917.4	0.0330474	1.14978
mmu-miR-1195	nmiR01029.1:1	Endogenous1	23.15	27.01	27.21	27.94	30.55	30.26	25.79	29.5833	0.0716331	1.14709
mmu-miR-207	nmiR01194.1:1	Endogenous1	25.35	54.02	33.16	38.69	32.82	21.79	54.1275	31.1	0.552143	1.1416
mmu-miR-2146	nmiR01214.1:1	Endogenous1	67.23	69.91	53.57	65.55	59.98	41.15	72.3975	55.56	0.421372	1.14092
mmu-miR-27b	nmiR01236.1:1	Endogenous1	79.36	73.09	77.38	82.74	71.29	70.21	48.3	74.7467	0.694707	1.14034
mmu-miR-504	nmiR01424.1:1	Endogenous1	26.45	14.3	25.51	16.12	26.03	38.73	39.19	26.96	0.557209	1.14032
mmu-miR-760	nmiR01537.1:1	Endogenous1	68.34	47.67	33.16	41.91	47.53	35.1	383.507	41.5133	0.490294	1.13837
mmu-miR-99a	nmiR01575.1:1	Endogenous1	631.55	786.47	684.55	580.29	496.79	542.27	359.215	539.783	0.0352016	1.13621
mmu-miR-1934	nmiR01131.1:1	Endogenous1	7.72	11.12	2.55	6.45	14.71	6.05	42.335	9.07	0.633507	1.13588
mmu-miR-142-3p	nmiR01064.1:1	Endogenous1	83.77	66.73	70.58	76.3	75.82	53.26	45.975	68.46	0.599381	1.13542
mmu-miR-1191	nmiR01025.1:1	Endogenous1	14.33	19.07	17.01	8.6	15.84	15.74	35.7225	13.3933	0.284522	1.12833
mmu-miR-216a	nmiR01216.1:1	Endogenous1	50.7	58.79	37.42	36.54	37.34	31.47	1191.61	35.1167	0.099872	1.12797
Actb	NM_007393.1:815	Housekeeping	1482.43	3174.5	1347.84	1603.31	1319.49	1020.39	1185.8	1314.4	0.323889	1.12302
mmu-miR-1903	nmiR01114.1:1	Endogenous1	52.9	33.37	20.41	35.46	30.55	26.63	48.8175	30.88	0.657325	1.11662
mmu-miR-1966	nmiR01169.1:1	Endogenous1	51.8	57.2	42.52	42.98	53.19	21.79	45.7875	39.32	0.334042	1.11309
mmu-miR-883b-5p	nmiR01568.1:1	Endogenous1	40.78	33.37	49.32	27.94	30.55	26.63	29.4225	28.3733	0.0545907	1.11224
mmu-miR-802	nmiR01548.1:1	Endogenous1	16.53	27.01	18.71	16.12	27.16	20.58	17.7675	21.2867	0.911307	1.11013
mmu-miR-218	nmiR01219.1:1	Endogenous1	13.23	14.3	8.5	17.19	19.24	23	36.3375	19.81	0.0339876	1.10887
mmu-miR-485	nmiR01407.2:2	Endogenous1	60.62	57.2	45.92	37.61	56.58	33.89	62.945	42.6933	0.225919	1.10863
mmu-miR-501-5p	nmiR01422.1:1	Endogenous1	67.23	66.73	59.53	51.58	48.66	44.79	100.778	48.3433	0.00701099	1.10682
mmu-miR-676	nmiR01485.1:1	Endogenous1	138.87	130.28	115.65	106.39	96.19	89.57	69.0625	97.3833	0.0209354	1.10625
mmu-miR-92b	nmiR01571.1:1	Endogenous1	5.51	1.59	9.35	8.6	11.32	9.68	16.5825	9.86667	0.13877	1.10458
mmu-miR-224	nmiR01228.1:1	Endogenous1	38.58	20.65	29.76	27.94	32.82	18.16	25.48	26.3067	0.644399	1.10243
mmu-miR-449a	nmiR01362.1:1	Endogenous1	22.04	20.65	19.56	15.04	27.16	12.1	36.1175	18.1	0.600316	1.09813
mmu-miR-1839-5p	nmiR01091.1:1	Endogenous1	42.99	58.79	41.67	49.43	44.13	43.58	10658.6	45.7133	0.735546	1.09657
mmu-miR-22	nmiR01223.2:2	Endogenous1	16223	26309.6	15137.5	11926	11253	12070.4	10652.9	11749.8	0.104139	1.09644
mmu-miR-300	nmiR01261.2:2	Endogenous1	44.09	34.95	47.62	48.36	45.27	54.47	22.605	49.3667	0.198589	1.09485
mmu-miR-743a	nmiR01531.1:1	Endogenous1	6.61	4.77	5.95	3.22	12.45	6.05	10.2775	7.24	0.626778	1.09036
mmu-miR-453	nmiR01371.1:1	Endogenous1	15.43	14.3	7.65	17.19	11.32	9.68	31.75	12.73	0.939268	1.08387
mmu-miR-1946a	nmiR01147.1:1	Endogenous1	49.6	47.67	34.01	25.79	38.48	27.84	32.235	30.7033	0.106471	1.07949
LIG_NEG_B	nmiR00828.1:1	Ligation	11.02	20.65	15.31	8.6	16.97	14.53	15.0425	13.3667	0.572211	1.07948
mmu-miR-471	nmiR01404.1:1	Endogenous1	11.02	17.48	11.05	9.67	12.45	14.53	20.6125	12.2167	0.725768	1.07117
mmu-miR-804	nmiR01549.2:2	Endogenous1	25.35	28.6	31.46	31.16	32.82	25.42	19.94	29.8	0.66537	1.06944
mmu-miR-297b-5p	nmiR01254.1:1	Endogenous1	9.92	15.89	7.65	17.19	10.18	19.37	23.7325	15.58	0.298132	1.06603
mmu-miR-1904	nmiR01115.1:1	Endogenous1	34.17	34.95	28.91	34.39	41.87	26.63	46.8575	34.2967	0.752269	1.05789
mmu-miR-674	nmiR01482.1:1	Endogenous1	59.52	58.79	46.77	44.06	55.45	47.21	38.72	48.9067	0.316428	1.05539
mmu-miR-1933-5p	nmiR01130.1:1	Endogenous1	14.33	22.24	12.76	9.67	14.71	19.37	37.7125	14.5833	0.670341	1.05276
mmu-miR-30e	nmiR01274.1:1	Endogenous1	65.03	49.25	56.97	54.8	69.03	48.42	32.82	57.4167	0.967148	1.05043
NEG_D	ERCC_00076.1:355	Negative	9	8	8	13	11	9	35.8125	11	0.0907332	1.04762
mmu-miR-337-5p	nmiR01295.1:1	Endogenous1	59.52	66.73	51.87	51.58	65.64	38.73	46.8125	51.9833	0.451929	1.04726
NEG_H	ERCC_00154.1:115	Negative	39	22	31	25	25	22	48.96	24	0.254173	1.04133
mmu-miR-574-3p	nmiR01443.1:1	Endogenous1	76.05	58.79	90.99	66.63	62.24	58.1	43.4025	62.3233	0.249537	1.04106
mmu-miR-292-3p	nmiR01245.1:1	Endogenous1	16.53	22.24	11.91	16.12	20.37	10.89	26	15.7933	0.799597	1.03921
mmu-miR-290-5p	nmiR01240.1:1	Endogenous1	42.99	22.24	34.87	33.31	40.74	33.89	26.1225	35.98	0.707839	1.03816
mcmv-miR-M44-1	nmiR01592.1:1	Endogenous2	15.43	23.83	11.05	10.75	13.58	24.21	33.2475	16.18	0.920515	1.03751
mmu-miR-882	nmiR01564.1:1	Endogenous1	54.01	39.72	34.01	27.94	43	27.84	46.005	32.9267	0.283229	1.036
mmu-miR-742	nmiR01530.1:1	Endogenous1	47.39	42.9	34.87	31.16	29.42	30.26	33.1275	30.28	0.0363993	1.03345
mmu-miR-340-3p	nmiR01300.1:1	Endogenous1	23.15	19.07	25.51	16.12	21.5	29.05	49.4875	22.2233	0.936928	1.0334
mmu-miR-190	nmiR01110.1:1	Endogenous1	68.34	87.39	64.63	60.18	66.77	47.21	90.0925	58.0533	0.165661	1.03275
mmu-miR-532-5p	nmiR01430.1:1	Endogenous1	87.07	117.57	96.09	81.67	71.29	90.78	532.435	81.2467	0.149187	1.0301
mmu-miR-27a	nmiR01235.2:2	Endogenous1	746.18	1178.92	689.65	544.83	544.32	560.43	518.77	549.86	0.105939	1.02973
mmu-miR-1967	nmiR01170.1:1	Endogenous1	70.54	79.44	50.17	50.51	62.24	50.84	49.24	54.53	0.268101	1.0295
mmu-miR-709	nmiR01517.1:1	Endogenous1	23.15	23.83	36.57	37.61	36.21	26.63	20.37	33.4833	0.368553	1.0271
mmu-miR-1186	nmiR01020.1:1	Endogenous1	15.43	19.07	14.46	11.82	16.97	14.53	20.9125	14.44	0.409913	1.02611
mmu-miR-671-5p	nmiR01478.1:1	Endogenous1	11.02	38.13	11.91	13.97	19.24	13.31	16.4125	15.5067	0.622073	1.02473
mmu-miR-362-3p	nmiR01323.1:1	Endogenous1	2.2	14.3	8.5	9.67	6.79	14.53	31.7725	10.33	0.656347	1.02379
mmu-miR-448	nmiR01361.1:1	Endogenous1	51.8	58.79	45.07	41.91	44.13	31.47	44.6275	39.17	0.0841464	1.02218
mmu-miR-2139	nmiR01209.1:1	Endogenous1	44.09	23.83	45.07	27.94	29.42	23	45.7925	26.7867	0.20486	1.01812
mmu-miR-370	nmiR01330.1:1	Endogenous1	62.82	52.43	46.77	46.21	47.53	35.1	44.1	42.9467	0.145718	1.01607
mmu-miR-195	nmiR01152.1:1	Endogenous1	19.84	41.31	34.01	23.64	19.24	31.47	27.1525	24.7833	0.392668	1.01446
mmu-miR-876-5p	nmiR01557.1:1	Endogenous1	22.04	25.42	9.35	12.9	18.11	23	20.15	18.0033	0.877766	1.01157
mmu-miR-719	nmiR01526.2:2	Endogenous1	7.72	25.42	10.2	9.67	12.45	21.79	33.46	14.6367	0.978534	1.00995
mmu-miR-1958	nmiR01161.1:1	Endogenous1	56.21	44.49	57.83	39.76	59.98	36.31	50.35	45.35	0.427547	1.00649

## Sheet: down
Probe Name	NS Probe ID	Class Name	WT1	WT2	WT3	Ob1	Ob2	Ob3	AVE Ctrl	AVE ob	p-val	FC
mmu-miR-32	nmiR01276.1:1	Endogenous1	26.45	15.89	7.65	18.27	18.11	15.74	15.8125	17.3733	0.903551	0.998467
mmu-miR-540-5p	nmiR01433.1:1	Endogenous1	6.61	14.3	7.65	10.75	6.79	13.31	14.8325	10.2833	0.815636	0.995001
mmu-miR-2133	nmiR01203.1:1	Endogenous1	20.94	17.48	5.1	8.6	14.71	9.68	17.16	10.9967	0.533966	0.993151
mmu-miR-291a-5p	nmiR01242.1:1	Endogenous1	14.33	15.89	5.1	15.04	10.18	13.31	30.0075	12.8433	0.784271	0.990425
mcmv-miR-m88-1	nmiR01597.1:1	Endogenous2	48.5	41.31	37.42	39.76	52.06	52.05	483.462	47.9567	0.348502	0.989869
mmu-miR-181a	nmiR01085.1:1	Endogenous1	854.19	989.85	870.78	527.63	461.71	491.44	486.98	493.593	0.00092282	0.988922
mmu-miR-1962	nmiR01165.1:1	Endogenous1	56.21	47.67	46.77	38.69	63.37	36.31	47.685	46.1233	0.678054	0.985699
mmu-miR-33	nmiR01288.1:1	Endogenous1	40.78	46.08	37.42	37.61	38.48	27.84	42.3275	34.6433	0.18499	0.985025
mmu-miR-3475	nmiR01315.1:1	Endogenous1	36.37	46.08	26.36	29.01	29.42	18.16	34.99	25.53	0.188481	0.976384
mmu-miR-2145	nmiR01213.1:1	Endogenous1	35.27	22.24	31.46	26.87	31.69	24.21	27.1275	27.59	0.666121	0.971735
mmu-miR-467b	nmiR01394.1:1	Endogenous1	17.63	33.37	17.01	12.9	21.5	21.79	22.08	18.73	0.55327	0.970466
mmu-miR-532-3p	nmiR01429.1:1	Endogenous1	19.84	17.48	22.96	18.27	15.84	18.16	47.4425	17.4233	0.206713	0.970389
mmu-miR-181c	nmiR01087.1:1	Endogenous1	79.36	73.09	62.08	64.48	69.03	50.84	74.09	61.45	0.247799	0.966841
mmu-miR-187	nmiR01095.1:1	Endogenous1	91.48	52.43	79.08	53.73	72.43	52.05	59.6525	59.4033	0.322719	0.965123
mmu-miR-2140	nmiR01211.1:1	Endogenous1	51.8	42.9	41.67	44.06	44.13	21.79	52.2375	36.66	0.338072	0.96442
mmu-miR-872	nmiR01551.1:1	Endogenous1	50.7	63.55	45.07	37.61	56.58	42.37	49.305	45.52	0.391152	0.963284
mmu-miR-678	nmiR01487.1:1	Endogenous1	49.6	33.37	36.57	32.24	29.42	36.31	45.675	32.6567	0.250224	0.960914
mmu-miR-466d-5p	nmiR01384.1:1	Endogenous1	58.42	41.31	30.61	42.98	47.53	41.15	57.2975	43.8867	0.96035	0.958329
mmu-miR-202-3p	nmiR01188.1:1	Endogenous1	73.85	55.61	67.18	38.69	65.64	39.94	200.048	48.09	0.164476	0.955067
mmu-miR-29a	nmiR01258.1:1	Endogenous1	305.3	365.43	311.24	287.99	354.2	321.97	180.56	321.387	0.836992	0.950813
mmu-miR-375	nmiR01332.1:1	Endogenous1	30.86	20.65	15.31	21.49	26.03	27.84	15.69	25.12	0.59512	0.950525
mmu-miR-325	nmiR01283.1:1	Endogenous1	3.31	7.94	7.65	10.75	4.53	8.47	357.173	7.91667	0.530014	0.948388
mmu-miR-23b	nmiR01230.1:1	Endogenous1	888.36	529.08	887.79	592.11	547.71	601.58	385.897	580.467	0.194767	0.945143
mcmv-miR-m108-2-5p.1	nmiR01585.1:1	Endogenous2	70.54	55.61	52.72	54.8	47.53	48.42	61.025	50.25	0.191934	0.944238
mmu-miR-2141	nmiR01212.1:1	Endogenous1	63.93	54.02	59.53	66.63	54.32	39.94	34.7475	53.63	0.538348	0.943194
mmu-miR-452	nmiR01370.1:1	Endogenous1	9.92	11.12	7.65	9.67	21.5	16.95	11.4675	16.04	0.145741	0.941591
mmu-miR-1949	nmiR01151.1:1	Endogenous1	12.12	12.71	6.8	13.97	10.18	7.26	11.345	10.47	0.979654	0.938172
mcmv-miR-M23-2	nmiR01591.1:1	Endogenous2	11.02	9.53	11.91	7.52	11.32	8.47	8.9325	9.10333	0.26826	0.936075
mmu-miR-141	nmiR01063.1:1	Endogenous1	8.82	6.36	12.76	8.6	7.92	8.47	51.3875	8.33	0.627783	0.93255
mmu-miR-425	nmiR01354.1:1	Endogenous1	101.4	88.97	92.69	56.95	76.95	70.21	56.3375	68.0367	0.0191816	0.929494
mmu-miR-466a-3p+mmu-miR-466b-3-3p	nmiR01379.1:1	Endogenous1	14.33	20.65	11.05	15.04	13.58	19.37	34.835	15.9967	0.853173	0.929228
mmu-miR-31	nmiR01275.1:1	Endogenous1	55.11	49.25	40.82	58.03	47.53	41.15	36.83	48.9033	0.940642	0.921574
mmu-miR-101a	nmiR01011.1:1	Endogenous1	28.66	14.3	13.61	21.49	21.5	15.74	32.9725	19.5767	0.897881	0.918015
mmu-miR-690	nmiR01498.1:1	Endogenous1	39.68	49.25	25.51	31.16	32.82	30.26	44.165	31.4133	0.386663	0.912316
mmu-miR-124	nmiR01036.2:2	Endogenous1	49.6	38.13	45.92	59.1	41.87	41.15	29.12	47.3733	0.698128	0.909976
mmu-miR-324-5p	nmiR01282.1:1	Endogenous1	17.63	11.12	17.86	15.04	13.58	20.58	25.845	16.4	0.792513	0.907456
mcmv-miR-M23-1-5p	nmiR01590.1:1	Endogenous2	39.68	34.95	29.76	25.79	31.69	31.47	49.975	29.65	0.210539	0.906866
mmu-miR-200b	nmiR01185.1:1	Endogenous1	61.72	63.55	39.12	44.06	40.74	27.84	59.395	37.5467	0.13671	0.90676
mmu-miR-883a-5p	nmiR01566.1:1	Endogenous1	55.11	57.2	42.52	59.1	39.61	27.84	41.6275	42.1833	0.407838	0.90493
mmu-miR-125b-3p	nmiR01039.1:1	Endogenous1	31.96	22.24	28.91	31.16	24.9	19.37	20.5525	25.1433	0.59621	0.904518
mmu-miR-711	nmiR01519.1:1	Endogenous1	12.12	15.89	9.35	8.6	12.45	16.95	16.51	12.6667	0.947905	0.900261
mmu-miR-188-5p	nmiR01097.1:1	Endogenous1	11.02	27.01	7.65	15.04	13.58	15.74	12.9925	14.7867	0.945109	0.895619
mmu-miR-190b	nmiR01119.1:1	Endogenous1	4.41	9.53	5.1	1.07	10.18	12.1	9.3875	7.78333	0.721917	0.893352
mmu-miR-1939	nmiR01137.1:1	Endogenous1	7.72	15.89	8.5	7.52	11.32	10.89	9.3875	9.91	0.795709	0.892793
mmu-miR-698	nmiR01507.1:1	Endogenous1	4.41	9.53	10.2	6.45	13.58	8.47	21.35	9.5	0.631236	0.892647
mmu-miR-184	nmiR01092.2:2	Endogenous1	39.68	31.78	22.96	21.49	30.55	13.31	44.97	21.7833	0.234922	0.885771
mmu-miR-551b	nmiR01441.1:1	Endogenous1	63.93	44.49	36.57	48.36	37.34	32.68	52.395	39.46	0.397139	0.883565
mmu-miR-488	nmiR01410.1:1	Endogenous1	40.78	60.38	30.61	41.91	46.4	54.47	38.135	47.5933	0.71831	0.882175
mmu-miR-221	nmiR01225.2:2	Endogenous1	27.55	23.83	17.01	17.19	20.37	16.95	36.95	18.17	0.230853	0.881611
mghv-miR-M1-5	nmiR01604.1:1	Endogenous2	55.11	41.31	59.53	26.87	62.24	35.1	31.57	41.4033	0.428184	0.879518
mmu-miR-183	nmiR01089.1:1	Endogenous1	18.74	11.12	5.95	8.6	11.32	7.26	20.7075	9.06	0.501885	0.878758
mmu-miR-684	nmiR01493.1:1	Endogenous1	27.55	25.42	18.71	26.87	24.9	20.58	21.0725	24.1167	0.94847	0.878007
mmu-miR-299	nmiR01257.1:1	Endogenous1	15.43	15.89	5.95	17.19	15.84	10.89	10.4875	14.64	0.587488	0.876778
mmu-miR-1905	nmiR01116.1:1	Endogenous1	1.1	9.53	5.1	6.45	7.92	6.05	16.85	6.80667	0.56567	0.876583
mmu-miR-331-3p	nmiR01290.1:1	Endogenous1	29.76	27.01	28.91	27.94	22.63	24.21	28.56	24.9267	0.109595	0.872782
mmu-let-7b	nmiR00002.1:1	Endogenous1	5359.9	7060.79	4888.79	4735.79	5035.81	5416.68	3129.33	5062.76	0.362445	0.872521
mmu-miR-1945	nmiR01146.1:1	Endogenous1	47.39	49.25	40.82	36.54	58.85	33.89	46.6125	43.0933	0.759505	0.86485
mmu-miR-192	nmiR01121.1:1	Endogenous1	48.5	41.31	43.37	37.61	41.87	35.1	33.5225	38.1933	0.10023	0.863029
mmu-miR-296-3p	nmiR01250.1:1	Endogenous1	22.04	22.24	11.05	17.19	15.84	16.95	17.4	16.66	0.656729	0.860759
mmu-miR-466j	nmiR01390.1:1	Endogenous1	11.02	14.3	12.76	16.12	12.45	13.31	982.985	13.96	0.433984	0.859474
mmu-miR-150	nmiR01075.1:1	Endogenous1	1961.88	1944.74	1415.02	1119.74	1287.81	1100.28	1005.96	1169.28	0.0329935	0.858287
mmu-miR-125a-3p	nmiR01037.1:1	Endogenous1	58.42	58.79	55.27	47.28	57.71	43.58	38.17	49.5233	0.142615	0.852161
mmu-miR-667	nmiR01462.1:1	Endogenous1	13.23	22.24	10.2	13.97	15.84	8.47	33.735	12.76	0.592304	0.849958
mmu-miR-467a	nmiR01393.1:1	Endogenous1	51.8	47.67	47.62	45.13	43	31.47	26.61	39.8667	0.109322	0.84526
mmu-miR-706	nmiR01514.1:1	Endogenous1	2.2	4.77	7.65	6.45	6.79	8.47	37.52	7.23667	0.23533	0.839034
mmu-miR-669j	nmiR01472.1:1	Endogenous1	57.31	85.8	50.17	47.28	57.71	26.63	44.2475	43.8733	0.221536	0.838958
mmu-miR-470	nmiR01403.1:1	Endogenous1	13.23	20.65	10.2	15.04	10.18	16.95	37.0975	14.0567	0.871767	0.837454
mmu-miR-380-5p	nmiR01340.1:1	Endogenous1	57.31	57.2	50.17	36.54	54.32	38.73	34.4375	43.1967	0.126504	0.83678
mmu-miR-681	nmiR01490.1:1	Endogenous1	12.12	11.12	5.95	4.3	20.37	16.95	27.71	13.8733	0.473988	0.835491
mmu-miR-875-3p	nmiR01554.1:1	Endogenous1	46.29	41.31	39.97	37.61	46.4	21.79	3026.21	35.2667	0.385334	0.834813
mmu-let-7g	nmiR00007.1:1	Endogenous1	4139.79	7877.46	4266.32	6044.67	6048.63	6514.54	3021.9	6202.61	0.564541	0.831987
mmu-miR-683	nmiR01492.1:1	Endogenous1	38.58	31.78	34.87	29.01	39.61	14.53	99.3975	27.7167	0.383698	0.829158
mmu-miR-1198	nmiR01032.1:1	Endogenous1	147.69	179.54	105.45	137.55	138.06	112.57	101.535	129.393	0.554891	0.826755
mmu-miR-1190	nmiR01024.1:1	Endogenous1	40.78	38.13	30.61	31.16	31.69	26.63	49.15	29.8267	0.124373	0.825138
mmu-miR-770-3p	nmiR01544.2:2	Endogenous1	57.31	60.38	60.38	51.58	64.5	31.47	48.7525	49.1833	0.351878	0.820885
mmu-miR-1961	nmiR01164.1:1	Endogenous1	40.78	36.54	42.52	38.69	29.42	30.26	39.9467	32.79	0.106829	0.820844
mmu-miR-216b	nmiR01217.1:1	Endogenous1	5.51	9.53	8.5	6.45	12.45	7.26	32.145	8.72	0.71566	0.819356
mmu-miR-675-3p	nmiR01483.1:1	Endogenous1	59.52	54.02	58.68	38.69	57.71	65.36	35.1125	53.92	0.689443	0.810858
mmu-miR-1983	nmiR01179.1:1	Endogenous1	11.02	15.89	9.35	12.9	11.32	9.68	29.025	11.3	0.735412	0.808587
mmu-miR-467f	nmiR01398.1:1	Endogenous1	46.29	42.9	46.77	33.31	45.27	32.68	44.7175	37.0867	0.126272	0.807241
mmu-miR-484	nmiR01406.1:1	Endogenous1	45.19	44.49	45.92	34.39	36.21	38.73	45.2	36.4433	0.00271156	0.806268
mmu-miR-26a	nmiR01233.1:1	Endogenous1	79.36	58.79	74.83	55.88	57.71	58.1	70.9933	57.23	0.0934374	0.806132
mmu-miR-7b	nmiR01547.1:1	Endogenous1	58.42	63.55	39.12	52.66	52.06	43.58	140.602	49.4333	0.622081	0.803663
mmu-miR-15b	nmiR01083.1:1	Endogenous1	225.95	214.49	256.81	169.79	187.85	202.14	232.417	186.593	0.0435101	0.80284
mmu-miR-652	nmiR01454.1:1	Endogenous1	50.7	38.13	50.17	31.16	47.53	37.52	51.2	38.7367	0.293591	0.801089
mmu-miR-483	nmiR01405.1:1	Endogenous1	54.01	61.96	52.72	40.84	56.58	35.1	71.075	44.1733	0.161988	0.796562
mmu-miR-323-3p	nmiR01279.1:1	Endogenous1	79.36	88.97	76.53	64.48	65.64	62.94	81.62	64.3533	0.0109008	0.788451
mmu-miR-880	nmiR01562.1:1	Endogenous1	13.23	14.3	10.2	11.82	7.92	10.89	20.095	10.21	0.236325	0.787201
mmu-miR-380-3p	nmiR01339.1:1	Endogenous1	24.25	28.6	18.71	17.19	26.03	27.84	18.0425	23.6867	0.971343	0.786998
mmu-miR-1960	nmiR01163.1:1	Endogenous1	6.61	12.71	14.46	10.75	7.92	10.89	31.74	9.85333	0.613042	0.785909
mmu-miR-463	nmiR01373.1:1	Endogenous1	44.09	63.55	38.27	34.39	41.87	24.21	59.1775	33.49	0.174985	0.7833
mghv-miR-M1-4	nmiR01603.1:1	Endogenous2	63.93	65.14	61.23	56.95	50.92	41.15	63.4333	49.6733	0.0441583	0.783079
mmu-miR-668	nmiR01463.1:1	Endogenous1	55.11	63.55	52.72	48.36	37.34	48.42	57.1267	44.7067	0.0655997	0.782588
mmu-miR-696	nmiR01505.1:1	Endogenous1	9.92	19.07	7.65	13.97	15.84	10.89	23.58	13.5667	0.738219	0.78104
mmu-miR-3472	nmiR01312.1:1	Endogenous1	31.96	33.37	32.31	35.46	32.82	15.74	47.2525	28.0067	0.504283	0.780674
mmu-miR-466d-3p	nmiR01383.1:1	Endogenous1	61.72	61.96	30.61	46.21	43	32.68	57.0675	40.63	0.388811	0.780596
mmu-miR-654-3p	nmiR01456.1:1	Endogenous1	47.39	57.2	47.62	39.76	48.66	43.58	44.2225	44	0.178555	0.778968
mmu-miR-1196	nmiR01030.1:1	Endogenous1	34.17	38.13	38.27	30.09	41.87	26.63	32.3	32.8633	0.452621	0.778521
mmu-miR-688	nmiR01496.1:1	Endogenous1	33.07	23.83	22.96	22.57	23.76	24.21	306.903	23.5133	0.396087	0.774867
B2m	NM_009735.3:177	Housekeeping	536.76	633.95	440.49	275.1	225.2	188.83	300.993	229.71	0.00736981	0.77378
mmu-miR-489	nmiR01411.1:1	Endogenous1	11.02	22.24	15.31	12.9	16.97	16.95	12.385	15.6067	0.87703	0.773373
mmu-miR-296-5p	nmiR01251.1:1	Endogenous1	9.92	6.36	11.05	5.37	9.05	8.47	22.7275	7.63	0.461085	0.772267
mmu-miR-34b-5p	nmiR01318.1:1	Endogenous1	39.68	34.95	18.71	31.16	33.95	31.47	42.3325	32.1933	0.874402	0.771098
mcmv-miR-m01-1	nmiR01577.1:1	Endogenous2	51.8	42.9	65.48	33.31	52.06	37.52	44.5375	40.9633	0.225507	0.771002
mmu-miR-466g	nmiR01387.1:1	Endogenous1	48.5	34.95	33.16	42.98	35.08	35.1	34.8625	37.72	0.844891	0.770622
NEG_B	ERCC_00041.1:440	Negative	37	19	34	28	33	25	23.57	28.6667	0.836015	0.769575
mmu-miR-878-5p	nmiR01560.1:1	Endogenous1	17.63	20.65	12.76	18.27	27.16	10.89	24.8	18.7733	0.753619	0.76932
mmu-miR-1901	nmiR01112.1:1	Endogenous1	27.55	33.37	34.87	21.49	36.21	15.74	33.9225	24.48	0.315071	0.768844
mmu-miR-128	nmiR01045.1:1	Endogenous1	42.99	31.78	40.82	36.54	35.08	33.89	2715.97	35.17	0.393513	0.767946
mmu-let-7d	nmiR00004.1:1	Endogenous1	3366.06	7423.05	3302.85	4380.1	4178.02	4573.01	2723.61	4377.04	0.826355	0.767688
mmu-miR-879	nmiR01561.1:1	Endogenous1	52.9	52.43	50.17	35.46	56.58	32.68	38.8725	41.5733	0.247988	0.764075
mmu-miR-383	nmiR01343.1:1	Endogenous1	23.15	27.01	21.26	20.42	18.11	15.74	23.8067	18.09	0.0575691	0.759871
mmu-miR-3470a+mmu-miR-3470b	nmiR01310.1:1	Endogenous1	33.07	38.13	38.27	25.79	30.55	26.63	36.49	27.6567	0.0172452	0.757925
mmu-miR-1965	nmiR01168.1:1	Endogenous1	52.9	54.02	50.17	35.46	38.48	44.79	52.3633	39.5767	0.0126928	0.755809
mghv-miR-M1-7-3p	nmiR01606.1:1	Endogenous2	51.8	38.13	49.32	38.69	36.21	30.26	46.4167	35.0533	0.0809043	0.755189
mmu-miR-1928	nmiR01123.1:1	Endogenous1	54.01	55.61	46.77	46.21	35.08	36.31	52.13	39.2	0.0438842	0.751966
mmu-miR-339-3p	nmiR01298.1:1	Endogenous1	11.02	17.48	12.76	12.9	12.45	14.53	12.66	13.2933	0.831895	0.751885
mmu-miR-707	nmiR01515.1:1	Endogenous1	11.02	11.12	9.35	9.67	13.58	10.89	19.55	11.38	0.531055	0.751651
mmu-miR-883a-3p	nmiR01565.1:1	Endogenous1	38.58	17.48	27.21	24.72	32.82	14.53	38.85	24.0233	0.667798	0.751492
mmu-miR-194	nmiR01139.1:1	Endogenous1	48.5	50.84	53.57	35.46	41.87	37.52	50.97	38.2833	0.0060608	0.751095
mmu-miR-298	nmiR01256.1:1	Endogenous1	22.04	11.12	9.35	5.37	15.84	19.37	13.7025	13.5267	0.916747	0.747123
mmu-miR-449c	nmiR01364.2:2	Endogenous1	12.12	9.53	1.7	5.37	9.05	6.05	39.8825	6.82333	0.787447	0.746535
mmu-miR-203	nmiR01190.1:1	Endogenous1	72.74	65.14	51.87	51.58	46.4	43.58	63.25	47.1867	0.0697758	0.746034
mmu-miR-433	nmiR01358.1:1	Endogenous1	50.7	47.67	53.57	59.1	56.58	42.37	53.2525	52.6833	0.728964	0.741914
mmu-miR-490	nmiR01412.1:1	Endogenous1	60.62	54.02	56.12	47.28	54.32	29.05	61.325	43.55	0.160708	0.739986
mmu-miR-129-3p	nmiR01046.1:1	Endogenous1	63.93	66.73	59.53	50.51	47.53	42.37	63.3967	46.8033	0.00635945	0.738262
mmu-miR-466a-5p+mmu-miR-466e-5p	nmiR01380.1:1	Endogenous1	27.55	33.37	16.16	22.57	24.9	41.15	38.17	29.54	0.644702	0.735512
mmu-miR-320	nmiR01277.1:1	Endogenous1	44.09	47.67	36.57	33.31	28.29	32.68	42.7767	31.4267	0.0353556	0.734668
mmu-miR-351	nmiR01321.2:2	Endogenous1	19.84	20.65	8.5	9.67	21.5	12.1	28.505	14.4233	0.738562	0.732428
mmu-miR-374	nmiR01331.1:1	Endogenous1	38.58	34.95	37.42	39.76	35.08	23	49.4	32.6133	0.440348	0.731733
mmu-miR-873	nmiR01552.1:1	Endogenous1	71.64	52.43	60.38	44.06	43	29.05	56.59	38.7033	0.0366731	0.73139
mmu-miR-1893	nmiR01099.1:1	Endogenous1	56.21	46.08	50.17	41.91	43	26.63	30.8325	37.18	0.0871433	0.727451
mmu-miR-135b	nmiR01056.1:1	Endogenous1	9.92	11.12	10.2	8.6	7.92	6.05	10.4133	7.52333	0.0266927	0.722471
mmu-miR-673-3p	nmiR01480.1:1	Endogenous1	11.02	9.53	10.2	8.6	7.92	12.1	10.365	9.54	0.630364	0.722044
mmu-miR-466h	nmiR01388.1:1	Endogenous1	6.61	14.3	5.1	7.52	9.05	6.05	16.575	7.54	0.723578	0.721186
mmu-miR-466c-5p	nmiR01382.1:1	Endogenous1	23.15	22.24	22.11	17.19	19.24	12.1	22.5	16.1767	0.0422031	0.718963
mmu-miR-466k	nmiR01391.1:1	Endogenous1	69.44	42.9	54.42	40.84	41.87	31.47	51.08	38.06	0.10423	0.718757
mmu-miR-669a	nmiR01464.1:1	Endogenous1	36.37	55.61	34.01	32.24	27.16	25.42	46.5175	28.2733	0.126977	0.718463
mmu-miR-1942	nmiR01143.1:1	Endogenous1	49.6	44.49	44.22	35.46	50.92	29.05	44.385	38.4767	0.31998	0.715113
mmu-miR-384-3p	nmiR01344.1:1	Endogenous1	48.5	34.95	45.07	39.76	35.08	33.89	63.335	36.2433	0.211908	0.714647
mmu-miR-322	nmiR01278.1:1	Endogenous1	65.03	104.86	86.74	53.73	69.03	60.52	85.5433	61.0933	0.118506	0.71418
mmu-miR-881	nmiR01563.1:1	Endogenous1	34.17	44.49	36.57	23.64	27.16	31.47	38.41	27.4233	0.0463383	0.713963
mmu-miR-193b	nmiR01138.1:1	Endogenous1	69.44	71.5	60.38	48.36	52.06	42.37	67.1067	47.5967	0.0116656	0.709269
mmu-miR-129-5p	nmiR01047.1:1	Endogenous1	66.13	52.43	54.42	42.98	41.87	37.52	57.66	40.79	0.0212462	0.707423
mmu-miR-590-3p	nmiR01447.1:1	Endogenous1	2.2	12.71	2.55	7.52	6.79	6.05	28.44	6.78667	0.794521	0.704742
mmu-miR-764-3p	nmiR01541.2:2	Endogenous1	49.6	49.25	40.82	51.58	41.87	25.42	60.01	39.6233	0.44319	0.704102
mmu-miR-367	nmiR01327.1:1	Endogenous1	76.05	65.14	52.72	49.43	54.32	32.68	64.6367	45.4767	0.111147	0.703574
mmu-miR-466l	nmiR01392.1:1	Endogenous1	18.74	17.48	18.71	12.9	13.58	12.1	18.31	12.86	0.000793845	0.702348
mghv-miR-M1-2	nmiR01601.1:1	Endogenous2	45.19	58.79	37.42	37.61	36.21	31.47	48.415	35.0967	0.138409	0.700532
mmu-miR-2138	nmiR01208.1:1	Endogenous1	45.19	44.49	40.82	33.31	36.21	21.79	43.5	30.4367	0.0470927	0.699693
mmu-miR-762	nmiR01539.2:2	Endogenous1	57.31	49.25	28.91	46.21	38.48	32.68	56.4275	39.1233	0.552459	0.697852
mmu-miR-541	nmiR01434.1:1	Endogenous1	54.01	65.14	54.42	45.13	44.13	41.15	39.8775	43.47	0.019917	0.69669
mmu-miR-712	nmiR01520.1:1	Endogenous1	16.53	23.83	9.35	9.67	10.18	4.84	31.22	8.23	0.138314	0.693637
mmu-miR-181b+mmu-miR-181d	nmiR01086.1:1	Endogenous1	35.27	49.25	38.27	33.31	44.13	25.42	36.3275	34.2867	0.38952	0.689977
mmu-miR-330	nmiR01289.1:1	Endogenous1	24.25	36.54	24.66	19.34	22.63	16.95	28.4833	19.64	0.112042	0.689526
mmu-miR-669g	nmiR01468.1:1	Endogenous1	46.29	20.65	39.97	35.46	37.34	35.1	20.1325	35.9667	0.96805	0.684916
mmu-miR-217	nmiR01218.1:1	Endogenous1	8.82	4.77	4.25	7.52	4.53	6.05	7.985	6.03333	0.961394	0.684828
mcmv-miR-m108-2-5p.2	nmiR01586.1:1	Endogenous2	8.82	9.53	6.8	4.3	5.66	7.26	8.38333	5.74	0.0892492	0.684692
mghv-miR-M1-7-5p	nmiR01607.1:1	Endogenous2	55.11	54.02	31.46	47.28	45.27	23	55.5125	38.5167	0.488448	0.684315
mmu-miR-871	nmiR01550.1:1	Endogenous1	57.31	55.61	43.37	42.98	39.61	24.21	52.0967	35.6	0.0854141	0.683345
mmu-miR-103	nmiR01013.1:1	Endogenous1	142.18	125.52	169.22	133.25	133.53	122.25	95.155	129.677	0.295128	0.682778
mmu-miR-761	nmiR01538.2:2	Endogenous1	57.31	55.61	51.87	36.54	39.61	36.31	54.93	37.4867	0.000825307	0.682444
mmu-miR-379	nmiR01338.1:1	Endogenous1	27.55	31.78	15.31	26.87	26.03	26.63	38.9625	26.51	0.758206	0.679874
mmu-miR-666-3p	nmiR01460.1:1	Endogenous1	44.09	52.43	32.31	29.01	35.08	23	42.9433	29.03	0.110135	0.676007
mmu-miR-767	nmiR01543.1:1	Endogenous1	39.68	27.01	31.46	30.09	26.03	12.1	30.5	22.74	0.204695	0.67573
mmu-miR-665	nmiR01459.1:1	Endogenous1	33.07	22.24	23.81	17.19	18.11	18.16	26.3733	17.82	0.0653242	0.675683
mmu-miR-434-5p	nmiR01360.1:1	Endogenous1	38.58	47.67	29.76	24.72	44.13	33.89	53.0025	34.2467	0.59301	0.675244
mcmv-miR-m108-1	nmiR01583.1:1	Endogenous2	60.62	65.14	46.77	39.76	50.92	36.31	41.1675	42.33	0.0982854	0.672145
mcmv-miR-M95-1-3p	nmiR01598.1:1	Endogenous2	19.84	19.07	22.96	7.52	18.11	15.74	20.6233	13.79	0.116538	0.66866
mmu-miR-878-3p	nmiR01559.1:1	Endogenous1	16.53	23.83	18.71	21.49	26.03	25.42	1051.82	24.3133	0.148725	0.667536
mmu-miR-23a	nmiR01229.1:1	Endogenous1	1886.93	2279.98	1937.15	1313.17	1393.05	1362.95	2034.69	1356.39	0.00570315	0.666633
mmu-miR-702	nmiR01510.1:1	Endogenous1	14.33	14.3	12.76	11.82	12.45	10.89	155.395	11.72	0.0393106	0.666572
mmu-miR-10a	nmiR01018.1:1	Endogenous1	279.95	313	286.58	214.92	176.54	191.25	293.177	194.237	0.00277963	0.662524
mmu-miR-1194	nmiR01028.1:1	Endogenous1	36.37	33.37	42.52	32.24	21.5	20.58	37.42	24.7733	0.0517589	0.662035
mmu-miR-669e	nmiR01466.1:1	Endogenous1	47.39	54.02	56.12	37.61	35.08	31.47	52.51	34.72	0.00499498	0.661207
NEG_G	ERCC_00144.1:15	Negative	9	5	9	17	11	9	24.695	12.3333	0.164789	0.657778
mmu-miR-3474	nmiR01314.1:1	Endogenous1	41.88	42.9	39.97	27.94	28.29	25.42	41.5833	27.2167	0.00032395	0.654509
mmu-miR-465a-3p	nmiR01375.2:2	Endogenous1	18.74	14.3	18.71	20.42	14.71	10.89	35.695	15.34	0.575547	0.653044
mcmv-miR-M23-1-3p	nmiR01589.1:1	Endogenous2	57.31	52.43	47.62	36.54	41.87	24.21	52.4533	34.2067	0.037056	0.652135
mmu-miR-432	nmiR01357.1:1	Endogenous1	41.88	44.49	36.57	31.16	27.16	21.79	40.98	26.7033	0.0162551	0.651619
mmu-miR-1941-5p	nmiR01142.1:1	Endogenous1	19.84	27.01	31.46	16.12	22.63	12.1	26.1033	16.95	0.115635	0.649342
mmu-miR-670	nmiR01476.1:1	Endogenous1	74.95	66.73	56.97	44.06	37.34	47.21	66.2167	42.87	0.017253	0.64742
mmu-miR-363	nmiR01325.1:1	Endogenous1	5.51	9.53	4.25	6.45	3.39	12.1	6.605	7.31333	0.783567	0.64634
mmu-miR-469	nmiR01402.1:1	Endogenous1	6.61	4.77	10.2	5.37	12.45	8.47	8.9325	8.76333	0.578002	0.644008
mmu-miR-874	nmiR01553.1:1	Endogenous1	13.23	11.12	3.4	1.07	9.05	9.68	49.7975	6.6	0.550948	0.64218
mmu-miR-335-5p	nmiR01293.1:1	Endogenous1	96.99	77.85	73.13	59.1	64.5	62.94	57.165	62.18	0.0518305	0.641544
mmu-miR-770-5p	nmiR01545.1:1	Endogenous1	22.04	31.78	31.46	22.57	26.03	16.95	18.4075	21.85	0.188035	0.641374
mmu-miR-1274a	nmiR01044.1:1	Endogenous1	5.51	14.3	7.65	8.6	10.18	8.47	27.55	9.08333	0.980579	0.637539
mmu-miR-1956	nmiR01159.1:1	Endogenous1	36.37	54.02	42.52	31.16	30.55	23	44.3033	28.2367	0.0503292	0.637349
mmu-miR-369-5p	nmiR01329.1:1	Endogenous1	35.27	31.78	24.66	29.01	28.29	19.37	44.59	25.5567	0.318127	0.634397
mcmv-miR-m01-2	nmiR01578.1:1	Endogenous2	42.99	68.32	56.97	36.54	37.34	32.68	56.0933	35.52	0.0510642	0.63323
mmu-miR-421	nmiR01351.1:1	Endogenous1	66.13	39.72	46.77	34.39	39.61	37.52	40.5	37.1733	0.163571	0.631904
mcmv-miR-M55-1	nmiR01593.1:1	Endogenous2	27.55	28.6	19.56	21.49	30.55	16.95	23.3325	22.9967	0.672039	0.630218
mmu-miR-297c	nmiR01255.1:1	Endogenous1	16.53	20.65	13.61	7.52	15.84	27.84	107.19	17.0667	0.983579	0.629186
mmu-miR-133b	nmiR01053.1:1	Endogenous1	235.87	155.71	237.25	200.95	186.72	214.25	120.163	200.64	0.765542	0.628174
mmu-miR-200c	nmiR01186.1:1	Endogenous1	42.99	46.08	35.72	23.64	31.69	23	41.5967	26.11	0.0203146	0.627695
mmu-miR-290-3p	nmiR01239.1:1	Endogenous1	77.15	90.56	60.38	41.91	58.85	42.37	76.03	47.71	0.0522007	0.627515
mmu-miR-146a	nmiR01069.1:1	Endogenous1	138.87	160.47	152.22	99.94	99.58	83.52	150.52	94.3467	0.00248862	0.626805
mmu-miR-467h+mmu-miR-669d+mmu-miR-669l	nmiR01400.1:1	Endogenous1	95.89	74.68	64.63	46.21	53.19	46	78.4	48.4667	0.034614	0.618197
mmu-miR-1188	nmiR01023.1:1	Endogenous1	22.04	34.95	31.46	35.46	32.82	27.84	40.485	32.04	0.596856	0.617668
mmu-miR-682	nmiR01491.1:1	Endogenous1	42.99	61.96	47.62	34.39	46.4	21.79	30.9475	34.1933	0.141545	0.615652
mmu-miR-1894-3p	nmiR01100.1:1	Endogenous1	7.72	11.12	4.25	12.9	5.66	3.63	27.8025	7.39667	0.934737	0.609155
mmu-miR-350	nmiR01320.1:1	Endogenous1	46.29	46.08	49.32	38.69	56.58	42.37	29.6975	45.88	0.819908	0.60873
mmu-miR-18b	nmiR01109.1:1	Endogenous1	12.12	14.3	7.65	6.45	5.66	8.47	11.3567	6.86	0.102201	0.60405
mmu-miR-1892	nmiR01098.1:1	Endogenous1	87.07	47.67	39.12	49.43	41.87	12.1	63.3175	34.4667	0.27641	0.603434
mmu-miR-714	nmiR01522.2:2	Endogenous1	51.8	66.73	45.92	31.16	40.74	26.63	54.8167	32.8433	0.0421703	0.599149
mmu-miR-293	nmiR01247.1:1	Endogenous1	7.72	14.3	12.76	8.6	9.05	12.1	17.7125	9.91667	0.501288	0.598291
mmu-miR-1894-5p	nmiR01101.1:1	Endogenous1	29.76	19.07	30.61	20.42	11.32	15.74	26.48	15.8267	0.079196	0.597684
mmu-miR-710	nmiR01518.1:1	Endogenous1	34.17	49.25	37.42	35.46	39.61	25.42	33.6125	33.4967	0.337033	0.592416
mmu-miR-411	nmiR01349.2:2	Endogenous1	31.96	19.07	19.56	33.31	33.95	38.73	272.555	35.33	0.0604979	0.585418
mmu-miR-25	nmiR01232.1:1	Endogenous1	532.35	506.84	557.84	457.78	384.76	457.54	266.613	433.36	0.0252635	0.584774
mmu-miR-295	nmiR01249.1:1	Endogenous1	6.61	20.65	6.8	7.52	11.32	13.31	36.48	10.7167	0.903851	0.583299
mcmv-miR-m107-1-5p	nmiR01582.1:1	Endogenous2	55.11	63.55	53.57	27.94	41.87	30.26	57.41	33.3567	0.010575	0.581025
mcmv-miR-m22-1	nmiR01588.1:1	Endogenous2	11.02	17.48	14.46	10.75	16.97	16.95	37.3175	14.89	0.847932	0.577524
mmu-miR-493	nmiR01414.1:1	Endogenous1	68.34	52.43	56.12	41.91	56.58	36.31	39.2475	44.9333	0.143421	0.575958
mmu-miR-467c	nmiR01395.1:1	Endogenous1	18.74	17.48	15.31	7.52	18.11	12.1	18.11	12.5767	0.227015	0.574277
mmu-miR-1951	nmiR01154.1:1	Endogenous1	18.74	17.48	11.91	13.97	16.97	21.79	18.4725	17.5767	0.646492	0.573979
mmu-miR-1199	nmiR01033.1:1	Endogenous1	15.43	22.24	9.35	18.27	6.79	13.31	27.1275	12.79	0.59443	0.573671
mmu-miR-741	nmiR01529.1:1	Endogenous1	37.47	33.37	28.91	24.72	21.5	10.89	33.25	19.0367	0.0429041	0.572531
mmu-miR-126-3p	nmiR01041.1:1	Endogenous1	4106.72	7251.45	3961.88	2829.44	2772.52	3128.97	5106.68	2910.31	0.111475	0.569902
mmu-miR-210	nmiR01199.2:2	Endogenous1	14.33	17.48	11.91	10.75	14.71	6.05	28.2975	10.5033	0.243426	0.568593
mmu-miR-1941-3p	nmiR01141.1:1	Endogenous1	49.6	31.78	39.12	30.09	32.82	31.47	28.0525	31.46	0.171322	0.566362
mmu-miR-677	nmiR01486.1:1	Endogenous1	16.53	14.3	11.05	8.6	9.05	6.05	13.96	7.9	0.0303692	0.565903
mmu-miR-96	nmiR01573.1:1	Endogenous1	38.58	42.9	39.97	26.87	26.03	15.74	40.4833	22.88	0.00977126	0.565171
mmu-miR-302a	nmiR01264.1:1	Endogenous1	6.61	14.3	4.25	3.22	6.79	10.89	23.215	6.96667	0.724672	0.563988
mmu-miR-877	nmiR01558.1:1	Endogenous1	38.58	33.37	32.31	35.46	14.71	21.79	29.3025	23.9867	0.167322	0.560142
mmu-miR-582-5p	nmiR01446.1:1	Endogenous1	19.84	25.42	17.01	13.97	24.9	12.1	12.7825	16.99	0.467301	0.556639
mmu-miR-1947	nmiR01149.1:1	Endogenous1	1.1	4.77	4.25	3.22	4.53	4.84	4.9525	4.19667	0.545913	0.555482
mmu-miR-718	nmiR01525.2:2	Endogenous1	4.41	9.53	9.35	7.52	7.92	8.47	7.005	7.97	0.909099	0.554628
mcmv-miR-m108-2-3p	nmiR01584.1:1	Endogenous2	7.72	6.36	5.1	5.37	4.53	6.05	12.6625	5.31667	0.285913	0.553387
mmu-miR-582-3p	nmiR01445.1:1	Endogenous1	14.33	22.24	6.8	8.6	12.45	23	14.34	14.6833	0.972573	0.551798
mmu-miR-18a	nmiR01108.1:1	Endogenous1	3.31	17.48	8.5	12.9	7.92	12.1	21.7475	10.9733	0.797722	0.551147
mmu-miR-664	nmiR01458.1:1	Endogenous1	40.78	25.42	36.57	20.42	20.37	15.74	34.2567	18.8433	0.0333476	0.550063
mghv-miR-M1-9	nmiR01609.1:1	Endogenous2	12.12	11.12	10.2	4.3	6.79	7.26	11.1467	6.11667	0.00938642	0.548744
mmu-miR-1186b	nmiR01021.1:1	Endogenous1	13.23	19.07	5.95	20.42	16.97	14.53	21.075	17.3067	0.335084	0.545092
mmu-miR-505	nmiR01425.1:1	Endogenous1	29.76	22.24	21.26	22.57	24.9	18.16	16.915	21.8767	0.488047	0.543081
mmu-miR-324-3p	nmiR01281.1:1	Endogenous1	7.72	7.94	5.1	4.3	4.53	2.42	6.92	3.75	0.0486496	0.541908
mmu-miR-140	nmiR01062.1:1	Endogenous1	12.12	7.94	9.35	4.3	6.79	4.84	9.80333	5.31	0.0356614	0.541652
mmu-miR-449b	nmiR01363.1:1	Endogenous1	12.12	11.12	9.35	7.52	19.24	10.89	22.0525	12.55	0.661787	0.539147
mmu-miR-185	nmiR01093.1:1	Endogenous1	36.37	28.6	31.46	24.72	31.69	27.84	19.7625	28.0833	0.251973	0.537789
mmu-miR-615-3p	nmiR01452.1:1	Endogenous1	7.72	6.36	9.35	13.97	13.58	13.31	23.6775	13.62	0.00278858	0.529395
mmu-miR-3473	nmiR01313.1:1	Endogenous1	44.09	36.54	39.97	21.49	21.5	19.37	40.2	20.7867	0.00106948	0.517081
mmu-miR-132	nmiR01051.1:1	Endogenous1	154.31	231.97	102.04	79.52	82.61	88.36	162.773	83.4967	0.104197	0.512963
mmu-miR-1187	nmiR01022.1:1	Endogenous1	56.21	79.44	47.62	45.13	50.92	33.89	38.1025	43.3133	0.173194	0.511676
mmu-miR-679	nmiR01488.2:2	Endogenous1	8.82	7.94	6.8	10.75	7.92	7.26	7.8275	8.64333	0.552485	0.510232
mmu-miR-292-5p	nmiR01246.1:1	Endogenous1	6.61	7.94	9.35	6.45	2.26	6.05	534.308	4.92	0.121092	0.505913
Rpl19	NM_009078.1:20	Housekeeping	1032.74	1089.94	810.4	1044.52	874.76	639.11	536.45	852.797	0.438231	0.503154
mmu-miR-666-5p	nmiR01461.1:1	Endogenous1	8.82	14.3	5.1	7.52	12.45	7.26	17.2475	9.07667	0.921871	0.496128
mmu-miR-186	nmiR01094.1:1	Endogenous1	22.04	23.83	15.31	15.04	24.9	15.74	28.195	18.56	0.677968	0.49576
mmu-miR-335-3p	nmiR01292.1:1	Endogenous1	31.96	34.95	23.81	21.49	26.03	23	42.3325	23.5067	0.133681	0.489264
mmu-miR-431	nmiR01356.1:1	Endogenous1	59.52	42.9	52.72	44.06	71.29	43.58	47.4425	52.9767	0.908743	0.486002
mmu-miR-1898	nmiR01106.1:1	Endogenous1	39.68	47.67	32.31	40.84	28.29	19.37	32.2625	29.5	0.24585	0.485437
mmu-miR-704	nmiR01512.2:2	Endogenous1	9.92	31.78	9.35	13.97	22.63	25.42	24.7625	20.6733	0.676848	0.485233
mmu-miR-302b	nmiR01265.2:2	Endogenous1	17.63	39.72	17.01	19.34	19.24	9.68	37.2675	16.0867	0.344678	0.483519
mmu-miR-19a	nmiR01182.2:2	Endogenous1	29.76	61.96	42.52	48.36	49.79	65.36	29.075	54.5033	0.418567	0.47597
mmu-miR-883b-3p	nmiR01567.1:1	Endogenous1	5.51	19.07	5.95	16.12	14.71	8.47	11.5575	13.1	0.592385	0.472796
mmu-miR-673-5p	nmiR01481.1:1	Endogenous1	12.12	9.53	4.25	5.37	12.45	8.47	11.59	8.76333	0.96848	0.470515
mmu-miR-327	nmiR01285.1:1	Endogenous1	8.82	15.89	11.91	3.22	7.92	6.05	12.2067	5.73	0.058046	0.469416
mmu-miR-693-5p	nmiR01502.1:1	Endogenous1	6.61	11.12	5.1	11.82	11.32	9.68	9.385	10.94	0.157932	0.468874
mmu-miR-669m	nmiR01474.1:1	Endogenous1	5.51	14.3	4.25	8.6	5.66	3.63	21.01	5.96333	0.58575	0.466523
mcmv-miR-m01-3	nmiR01579.1:1	Endogenous2	30.86	33.37	25.51	18.27	21.5	26.63	26.82	22.1333	0.0816061	0.465989
mmu-miR-693-3p	nmiR01501.2:2	Endogenous1	17.63	25.42	7.65	8.6	19.24	12.1	21.2825	13.3133	0.583436	0.463072
mmu-miR-497	nmiR01418.1:1	Endogenous1	19.84	22.24	11.05	16.12	7.92	12.1	25.66	12.0467	0.24352	0.459577
mmu-miR-1906	nmiR01117.1:1	Endogenous1	31.96	28.6	26.36	39.76	32.82	23	16.7625	31.86	0.603479	0.458351
mmu-miR-1932	nmiR01128.1:1	Endogenous1	3.31	3.18	3.4	4.3	6.79	3.63	7.6775	4.90667	0.170023	0.455798
mmu-miR-465a-5p	nmiR01376.1:1	Endogenous1	9.92	14.3	8.5	12.9	11.32	8.47	22.4125	10.8967	0.99655	0.45205
mmu-miR-1902	nmiR01113.1:1	Endogenous1	20.94	44.49	22.96	11.82	15.84	16.95	22.445	14.87	0.130784	0.449448
mmu-miR-450b-5p	nmiR01368.1:1	Endogenous1	13.23	11.12	6.8	12.9	19.24	14.53	25.97	15.5567	0.125995	0.448125
mmu-miR-1959	nmiR01162.1:1	Endogenous1	42.99	36.54	39.12	25.79	28.29	23	23.125	25.6933	0.00459245	0.447795
mmu-miR-208b	nmiR01196.1:1	Endogenous1	6.61	6.36	5.95	6.45	5.66	9.68	6.4925	7.26333	0.484976	0.447181
NEG_A	ERCC_00096.1:230	Negative	7	6	9	10	7	6	8.785	7.66667	0.834019	0.444444
mmu-miR-758	nmiR01535.1:1	Endogenous1	11.02	11.12	6.8	6.45	13.58	3.63	13.2125	7.88667	0.620549	0.442512
mmu-miR-2135	nmiR01205.1:1	Endogenous1	13.23	17.48	11.91	17.19	12.45	19.37	23.37	16.3367	0.465807	0.439571
mmu-miR-346	nmiR01309.2:2	Endogenous1	34.17	28.6	16.16	12.9	24.9	14.53	20.8	17.4433	0.245237	0.438027
mmu-miR-1839-3p	nmiR01090.1:1	Endogenous1	7.72	12.71	10.2	5.37	14.71	3.63	21.7175	7.90333	0.569743	0.431994
mmu-miR-701	nmiR01509.1:1	Endogenous1	33.07	33.37	20.41	16.12	32.82	10.89	23.89	19.9433	0.316393	0.431791
mmu-miR-692	nmiR01500.1:1	Endogenous1	13.23	15.89	9.35	8.6	16.97	10.89	23.7	12.1533	0.841335	0.428802
mmu-miR-1193	nmiR01027.1:1	Endogenous1	27.55	38.13	21.26	42.98	28.29	54.47	20.49	41.9133	0.225543	0.426697
mmu-miR-715	nmiR01523.1:1	Endogenous1	9.92	6.36	2.55	6.45	7.92	13.31	11.835	9.22667	0.378153	0.425977
mmu-miR-193	nmiR01125.1:1	Endogenous1	8.82	22.24	18.71	9.67	13.58	8.47	13.6675	10.5733	0.234542	0.412537
mcmv-miR-M95-1-5p	nmiR01599.1:1	Endogenous2	7.72	15.89	12.76	10.75	10.18	4.84	16.8525	8.59	0.308939	0.409975
mmu-miR-340-5p	nmiR01301.1:1	Endogenous1	23.15	20.65	23.81	16.12	41.87	25.42	13.6425	27.8033	0.525915	0.403502
mmu-miR-153	nmiR01079.2:2	Endogenous1	4.41	6.36	5.1	4.3	5.66	3.63	5.2625	4.53	0.40967	0.400265
mmu-miR-341	nmiR01302.1:1	Endogenous1	5.51	4.77	5.95	5.37	6.79	3.63	8.82	5.26333	0.887877	0.395442
NEG_E	ERCC_00098.1:785	Negative	13	12	14	13	12	6	12.6125	10.3333	0.303548	0.393651
mmu-miR-500	nmiR01420.1:1	Endogenous1	14.33	11.12	16.16	11.82	15.84	19.37	10.4875	15.6767	0.530144	0.393367
mmu-miR-1946b	nmiR01148.1:1	Endogenous1	2.2	14.3	7.65	8.6	5.66	8.47	15.8375	7.57667	0.902489	0.390298
mmu-miR-1930	nmiR01126.1:1	Endogenous1	19.84	27.01	8.5	10.75	9.05	13.31	147.788	11.0367	0.251047	0.385527
mmu-miR-15a	nmiR01082.1:1	Endogenous1	213.82	330.48	230.45	251.46	233.12	265.08	150.488	249.887	0.834837	0.385005
mmu-miR-491	nmiR01413.1:1	Endogenous1	38.58	19.07	23.81	17.19	27.16	19.37	24.14	21.24	0.421467	0.38198
mmu-miR-697	nmiR01506.2:2	Endogenous1	19.84	19.07	11.91	4.3	9.05	6.05	16.94	6.46667	0.0220477	0.381739
mmu-miR-763	nmiR01540.2:2	Endogenous1	3.31	9.53	5.1	7.52	7.92	2.42	11.835	5.95333	0.992187	0.378771
mmu-miR-139-3p	nmiR01060.1:1	Endogenous1	15.43	19.07	9.35	7.52	12.45	9.68	14.0375	9.88333	0.210154	0.378309
mmu-miR-744	nmiR01534.1:1	Endogenous1	12.12	9.53	7.65	12.9	13.58	9.68	10.9175	12.0533	0.26552	0.37605
mmu-miR-1938	nmiR01136.1:1	Endogenous1	7.72	14.3	9.35	10.75	16.97	13.31	40.7075	13.6767	0.295527	0.373552
mmu-miR-135a	nmiR01055.1:1	Endogenous1	66.13	74.68	65.48	63.4	65.64	53.26	46.0875	60.7667	0.172878	0.373149
mmu-miR-326	nmiR01284.2:2	Endogenous1	16.53	27.01	18.71	20.42	24.9	24.21	15.0425	23.1767	0.524365	0.371898
mcmv-miR-m01-4	nmiR01580.1:1	Endogenous2	5.51	11.12	5.95	8.6	9.05	14.53	11.225	10.7267	0.289398	0.371133
mmu-miR-465c-5p	nmiR01378.1:1	Endogenous1	18.74	9.53	12.76	15.04	16.97	9.68	12.6025	13.8967	0.952476	0.370232
mmu-miR-1192	nmiR01026.1:1	Endogenous1	11.02	11.12	2.55	4.3	3.39	3.63	11.4675	3.77333	0.193317	0.367234
mmu-miR-1907	nmiR01118.1:1	Endogenous1	11.02	12.71	5.95	15.04	5.66	7.26	13.18	9.32	0.879127	0.362364
mmu-miR-1896	nmiR01103.1:1	Endogenous1	9.92	19.07	15.31	10.75	15.84	4.84	10.7675	10.4767	0.35879	0.360209
mmu-miR-700	nmiR01508.1:1	Endogenous1	7.72	6.36	7.65	4.3	2.26	1.21	7.24333	2.59	0.00994701	0.35757
mmu-miR-122	nmiR01034.1:1	Endogenous1	9.92	12.71	13.61	11.82	12.45	18.16	9.97	14.1433	0.420795	0.354092
mmu-miR-540-3p	nmiR01432.1:1	Endogenous1	7.72	9.53	9.35	6.45	10.18	9.68	20.83	8.77	0.944423	0.335373
mmu-miR-672	nmiR01479.1:1	Endogenous1	37.47	28.6	30.61	29.01	23.76	31.47	22.54	28.08	0.303902	0.335064
mmu-miR-544	nmiR01438.1:1	Endogenous1	6.61	17.48	7.65	11.82	16.97	10.89	7.7975	13.2267	0.539098	0.332893
mmu-miR-1933-3p	nmiR01129.1:1	Endogenous1	5.51	1.59	5.95	4.3	13.58	1.21	26.0925	6.36333	0.638485	0.331251
mmu-miR-146b	nmiR01070.1:1	Endogenous1	49.6	47.67	51.02	44.06	57.71	43.58	27.8375	48.45	0.84607	0.330041
mmu-miR-188-3p	nmiR01096.1:1	Endogenous1	7.72	6.36	10.2	7.52	4.53	6.05	9.6075	6.03333	0.219758	0.328747
mmu-miR-466f-5p	nmiR01386.1:1	Endogenous1	13.23	11.12	8.5	9.67	13.58	12.1	10.1575	11.7833	0.66415	0.324856
mmu-miR-291b-5p	nmiR01244.1:1	Endogenous1	9.92	6.36	5.1	7.52	4.53	7.26	11.2275	6.43667	0.71059	0.323207
mmu-miR-546	nmiR01439.1:1	Endogenous1	14.33	14.3	14.46	8.6	14.71	8.47	29.64	10.5933	0.141104	0.317213
mmu-miR-154	nmiR01080.1:1	Endogenous1	51.8	38.13	49.32	58.03	48.66	41.15	34.6825	49.28	0.67976	0.310802
mmu-miR-2182	nmiR01220.1:1	Endogenous1	15.43	33.37	11.05	13.97	11.32	14.53	16.94	13.2733	0.38799	0.307823
mmu-miR-713	nmiR01521.1:1	Endogenous1	11.02	7.94	7.65	6.45	4.53	8.47	9.755	6.48333	0.202484	0.302783
mmu-miR-450b-3p	nmiR01367.1:1	Endogenous1	12.12	7.94	9.35	10.75	11.32	7.26	7.4625	9.77667	0.988674	0.302099
mmu-miR-689	nmiR01497.1:1	Endogenous1	6.61	3.18	6.8	9.67	12.45	6.05	8.47	9.39	0.15343	0.301541
mmu-miR-1899	nmiR01107.1:1	Endogenous1	6.61	17.48	11.05	12.9	11.32	6.05	9.265	10.09	0.689275	0.29325
mmu-miR-3099	nmiR01269.1:1	Endogenous1	6.61	6.36	3.4	5.37	11.32	10.89	7.83	9.19333	0.160991	0.285197
mmu-miR-466i	nmiR01389.1:1	Endogenous1	8.82	9.53	3.4	10.75	14.71	7.26	15.26	10.9067	0.275114	0.284974
mmu-miR-147	nmiR01071.1:1	Endogenous1	22.04	20.65	9.35	8.6	14.71	14.53	20.585	12.6133	0.35144	0.281281
mmu-miR-467g	nmiR01399.1:1	Endogenous1	25.35	14.3	21.26	9.67	22.63	15.74	93.13	16.0133	0.434301	0.281059
mmu-miR-223	nmiR01227.1:1	Endogenous1	156.51	176.36	167.52	159.04	97.32	100.47	205.7	118.943	0.083629	0.271822
mmu-miR-148a	nmiR01072.1:1	Endogenous1	164.22	325.71	253.41	296.59	310.07	288.08	127.497	298.247	0.34466	0.271346
mmu-miR-211	nmiR01200.1:1	Endogenous1	12.12	7.94	11.91	6.45	13.58	3.63	7.155	7.88667	0.443111	0.265299
mmu-miR-1954	nmiR01157.1:1	Endogenous1	2.2	6.36	4.25	3.22	9.05	8.47	7.0025	6.91333	0.297562	0.253097
mmu-miR-450a-3p	nmiR01365.1:1	Endogenous1	9.92	9.53	13.61	4.3	12.45	7.26	18.3175	8.00333	0.328569	0.249228
mmu-miR-509-3p	nmiR01426.1:1	Endogenous1	22.04	31.78	17.86	12.9	16.97	18.16	20.765	16.01	0.149109	0.247775
mmu-miR-344	nmiR01306.1:1	Endogenous1	16.53	12.71	13.61	13.97	18.11	20.58	14.345	17.5533	0.219248	0.245381
mmu-miR-343	nmiR01305.1:1	Endogenous1	15.43	12.71	9.35	3.22	10.18	13.31	59.85	8.90333	0.357885	0.238025
mmu-miR-139-5p	nmiR01061.1:1	Endogenous1	93.69	117.57	82.49	69.85	75.82	68.99	58.78	71.5533	0.0671077	0.236331
mmu-miR-362-5p	nmiR01324.1:1	Endogenous1	14.33	9.53	13.61	10.75	12.45	15.74	10.8625	12.98	0.826356	0.234815
mmu-miR-680	nmiR01489.2:2	Endogenous1	13.23	6.36	5.95	3.22	10.18	9.68	7.7425	7.69333	0.813553	0.23262
mmu-miR-654-5p	nmiR01457.1:1	Endogenous1	6.61	4.77	3.4	4.3	3.39	4.84	7.125	4.17667	0.503604	0.21779
mmu-miR-1927	nmiR01122.1:1	Endogenous1	4.41	12.71	4.25	5.37	6.79	6.05	21.7475	6.07	0.728045	0.210235
mmu-miR-450a-5p	nmiR01366.1:1	Endogenous1	39.68	30.19	38.27	41.91	52.06	33.89	138.037	42.62	0.337044	0.206725
mmu-miR-99b	nmiR01576.2:2	Endogenous1	307.51	174.77	255.11	221.37	228.59	231.19	55.6713	227.05	0.653524	0.185558
mmu-miR-137	nmiR01058.1:1	Endogenous1	6.61	3.18	4.25	7.52	12.45	9.68	7.62	9.88333	0.0410062	0.178843
mmu-miR-686	nmiR01494.1:1	Endogenous1	14.33	6.36	6.8	5.37	5.66	2.42	7.59	4.48333	0.168274	0.175696
mmu-miR-302c	nmiR01266.1:1	Endogenous1	3.31	6.36	5.1	1.07	5.66	2.42	5.11	3.05	0.312971	0.172829
mmu-miR-2132	nmiR01202.1:1	Endogenous1	4.41	6.36	7.65	4.3	5.66	3.63	7.095	4.53	0.222295	0.171802
mmu-miR-294	nmiR01248.1:1	Endogenous1	3.31	14.3	6.8	2.15	7.92	3.63	17.8575	4.56667	0.38634	0.171454
mmu-miR-511	nmiR01428.1:1	Endogenous1	22.04	31.78	14.46	16.12	29.42	32.68	20.005	26.0733	0.666144	0.168231
mmu-miR-743b-5p	nmiR01533.1:1	Endogenous1	19.84	6.36	3.4	10.75	5.66	2.42	112.752	6.27667	0.557047	0.166391
mmu-miR-143	nmiR01066.1:1	Endogenous1	232.56	192.25	294.23	204.18	245.57	229.98	147.395	226.577	0.703301	0.159172
mmu-miR-127	nmiR01043.2:2	Endogenous1	69.44	95.33	108	77.37	61.11	94.41	43.0575	77.63	0.421931	0.157359
mmu-miR-1897-3p	nmiR01104.1:1	Endogenous1	1.1	6.36	1.7	2.15	2.26	2.42	17.3375	2.27667	0.665011	0.148293
mmu-miR-1968	nmiR01171.1:1	Endogenous1	25.35	36.54	34.01	25.79	24.9	19.37	23.5475	23.3533	0.0940067	0.131298
mghv-miR-M1-3	nmiR01602.1:1	Endogenous2	13.23	19.07	32.31	29.01	26.03	19.37	13.1825	24.8033	0.632656	0.12016
mmu-miR-384-5p	nmiR01345.1:1	Endogenous1	7.72	12.71	11.91	7.52	13.58	9.68	9.1125	10.26	0.835949	0.117573
mmu-miR-1948	nmiR01150.1:1	Endogenous1	3.31	12.71	2.55	5.37	2.26	3.63	10.7025	3.75333	0.511913	0.11493
mmu-miR-291b-3p	nmiR01243.1:1	Endogenous1	7.72	19.07	5.1	6.45	5.66	6.05	33.9475	6.05333	0.346491	0.112333
POS_F	ERCC_00034.1:195	Positive	55	54	49	57	66	64	31.165	62.3333	0.0428376	0.111725
mmu-miR-703	nmiR01511.1:1	Endogenous1	7.72	7.94	12.76	6.45	16.97	8.47	105.295	10.63	0.76523	0.10441
mmu-miR-30a	nmiR01270.1:1	Endogenous1	240.28	165.24	246.61	243.94	264.8	216.67	176.08	241.803	0.455834	0.100767
mmu-miR-1224	nmiR01035.1:1	Endogenous1	111.32	187.48	131.81	162.27	124.48	153.72	82.985	146.823	0.903548	0.0844256
mmu-miR-297a+mmu-miR-466f+mmu-miR-669b	nmiR01252.1:1	Endogenous1	7.72	25.42	5.1	12.9	20.37	9.68	39.3925	14.3167	0.836363	0.0813597
mmu-miR-1940	nmiR01140.1:1	Endogenous1	67.23	57.2	52.72	55.88	59.98	53.26	31.78	56.3733	0.60054	0.0754698
mmu-miR-34c	nmiR01319.1:1	Endogenous1	1.1	1.59	1	1.07	1.13	1.21	3.915	1.13667	0.643484	0.0734281
mmu-miR-3072	nmiR01268.1:1	Endogenous1	6.61	6.36	1.7	9.67	6.79	3.63	10.6425	6.69667	0.487429	0.0640079
mmu-miR-208a	nmiR01195.2:2	Endogenous1	12.12	17.48	6.8	19.34	6.79	19.37	98.98	15.1667	0.591025	0.063296
mmu-miR-204	nmiR01191.1:1	Endogenous1	199.49	166.83	182.83	141.85	139.19	140.41	94.855	140.483	0.0108257	0.0603531
mmu-miR-1935	nmiR01132.1:1	Endogenous1	9.92	3.18	11.91	13.97	13.58	14.53	9.4525	14.0267	0.0988214	0.0361573
ath-miR159a	nmiR01610.1:1	SpikeIn	8.82	15.89	8.5	7.52	13.58	8.47	12.57	9.85667	0.711884	0.0329814
mmu-miR-92a	nmiR01570.1:1	Endogenous1	17.63	7.94	8.5	9.67	6.79	13.31	41.895	9.92333	0.715583	0.0274963
mmu-miR-376c	nmiR01335.1:1	Endogenous1	56.21	85.8	34.87	87.04	59.98	105.31	40.885	84.11	0.272551	0.0229883
mmu-miR-409-3p	nmiR01346.1:1	Endogenous1	8.82	12.71	8.5	7.52	1.13	8.47	29.0275	5.70667	0.182647	0.0212373
mmu-miR-468	nmiR01401.1:1	Endogenous1	48.5	46.08	38.27	42.98	40.74	36.31	29.0275	40.01	0.307406	0.0191305
mmu-miR-1982	nmiR01178.1:1	Endogenous1	8.82	12.71	11.05	7.52	13.58	15.74	180.548	12.28	0.627507	0.0169
mmu-miR-10b	nmiR01019.1:1	Endogenous1	352.7	347.96	362.26	245.01	219.54	260.24	192.632	241.597	0.000862596	0.0138358
mmu-miR-201	nmiR01187.1:1	Endogenous1	39.68	30.19	21.26	33.31	29.42	27.84	35.5175	30.19	0.974831	0.0127937
mmu-miR-337-3p	nmiR01294.1:1	Endogenous1	45.19	27.01	31.46	32.24	35.08	36.31	64.1775	34.5433	0.998661	0.0110602
mmu-miR-130a	nmiR01049.1:1	Endogenous1	100.3	84.21	98.64	89.19	95.06	79.89	51.575	88.0467	0.401215	0.00968529
mmu-miR-465b-5p	nmiR01377.1:1	Endogenous1	15.43	6.36	11.91	5.37	9.05	10.89	9.6375	8.43667	0.417837	0.00662505
cel-miR-248	nmiR01612.1:1	SpikeIn	8.82	7.94	7.65	8.6	10.18	4.84	39.8775	7.87333	0.878927	0.00273313
mmu-miR-717	nmiR01524.2:2	Endogenous1	61.72	81.03	56.97	59.1	55.45	42.37	46.67	52.3067	0.185761	0.00225014
mmu-miR-2183	nmiR01221.1:1	Endogenous1	26.45	17.48	19.56	27.94	11.32	31.47	18.78	23.5767	0.739789	0.00221499
osa-miR414	nmiR01622.1:1	SpikeIn	12.12	19.07	9.35	18.27	14.71	14.53	12.2625	15.8367	0.500056	0.00152922
LIG_NEG_C	nmiR00803.1:1	Ligation	9.92	7.94	5.1	9.67	6.79	13.31	8.93	9.92333	0.388481	0.000932499
